# Supplementary material for: Integrated Profiling of MicroRNAs and mRNAs: MicroRNAs Located on Xq27.3 Associate with Clear Cell Renal Cell Carcinoma
Source: PLoS One. 2010 Dec 30;5(12):e15224. doi: 10.1371/journal.pone.0015224 (PMC3013074; doi:10.1371/journal.pone.0015224)
Supplement: Table S1 — List of differentially expressed miRNAs. (XLS) [file pone.0015224.s003.xls]

## Sheet: Sheet1
Table S1. List of differentially expressed miRNAs
miRNA	K1T/Na		K2T/N		K3T/N		K6T/N		K7T/N		K27T/N		K38T/N		K39T/N		K44T/N		K55T/N
	log2Ratio	P-value	log2Ratio	P-value	log2Ratio	P-value	log2Ratio	P-value	log2Ratio	P-value	log2Ratio	P-value	log2Ratio	P-value	log2Ratio	P-value	log2Ratio	P-value	log2Ratio	P-value
hsa-let-7a	1.55162	0	0	0	0	0	0	0	0	0	-1.07957	0	0	0	-1.08587	0	0	0	0	0
hsa-let-7a*	0	0	0	0	-1.07595	0.00042073	-1.37654	0.000231087	1.23612	0.00457098	0	0	0	0	0	0	1.12588	2.83e-06	0	0
hsa-let-7b	0	0	0	0	0	0	0	0	0	0	-1.3848	0	0	0	-1.24027	0	0	0	0	0
hsa-let-7b*	-2.20736	5.72e-18	0	0	-3.37821	2.47e-47	1.10453	0.00336773	0	0	0	0	-1.72752	0.00034539	0	0	0	0	0	0
hsa-let-7c	0	0	0	0	-2.34318	0	-1.47749	0	0	0	-1.80651	0	0	0	-4.11979	0	-3.42806	0	0	0
hsa-let-7d	1.55439	0	0	0	-1.18452	0	1.21398	0	0	0	0	0	0	0	0	0	0	0	0	0
hsa-let-7d*	0	0	-1.41255	1.74e-11	-1.58876	8.05e-15	-1.21025	2.69e-14	0	0	0	0	-1.16359	3.81e-10	0	0	0	0	0	0
hsa-let-7e	1.61123	0	0	0	-2.44309	0	0	0	-1.59352	0	-1.41961	0	0	0	0	0	0	0	0	0
hsa-let-7e*	-1.12195	1.09e-08	-1.623	5.64e-06	-2.20126	5.06e-10	-1.59926	1.32e-06	0	0	0	0	0	0	-1.98017	0.00279231	0	0	-1.37109	0.00118301
hsa-let-7g*	0	0	0	0	0	0	0	0	0	0	0	0	-1.40376	0.000889094	-1.28398	0.00105309	0	0	-1.34511	0.00566484
hsa-let-7i	0	0	1.74262	0	2.25762	0	0	0	0	0	0	0	1.03219	0	2.53599	0	0	0	0	0
hsa-let-7i*	0	0	0	0	2.33868	0.000557932	0	0	0	0	1.56159	1.42e-06	0	0	0	0	0	0	0	0
hsa-miR-1	0	0	0	0	0	0	0	0	0	0	0	0	-3.24898	0	0	0	-3.0094	0	-2.19257	0
hsa-miR-101	0	0	0	0	2.85789	0	0	0	1.153	0	0	0	0	0	0	0	-1.41868	0	0	0
hsa-miR-101*	-1.06833	0.00742849	0	0	0	0	0	0	0	0	0	0	0	0	-1.05415	0.00729388	-1.30925	1.49e-05	0	0
hsa-miR-106a	-2.89002	2.09e-124	-2.8564	3.65e-30	-2.75036	6.79e-41	-3.33266	2.15e-63	0	0	-1.71995	1.97e-40	-3.88251	2.85e-156	-3.02643	9.58e-66	-2.44521	7.82e-70	-1.27722	2.08e-15
hsa-miR-106b	-1.11148	2.38e-39	0	0	0	0	0	0	1.15285	2.08e-13	0	0	0	0	0	0	0	0	1.33899	0
hsa-miR-106b*	1.01181	9.36e-20	0	0	1.7115	9.11e-31	1.38924	9.98e-34	0	0	0	0	0	0	1.84583	4.52e-35	0	0	1.36125	4.03e-40
hsa-miR-107	0	0	0	0	-1.87083	0	-1.3591	0	0	0	-1.41473	7.71e-53	-2.21108	7.66e-215	0	0	-1.65837	1.06e-77	0	0
hsa-miR-10a	0	0	-2.80021	0	0	0	-1.2883	0	0	0	-2.14252	0	0	0	-1.89024	0	-2.64893	0	0	0
hsa-miR-10a*	0	0	-2.91741	3.46e-13	1.65916	0.00025324	-3.07611	4.63e-19	-1.8205	4.3e-07	-2.08348	3.93e-19	1.08716	2.62e-22	-1.88284	3.94e-18	-2.48199	3.45e-37	0	0
hsa-miR-10b	-1.68484	0	-1.42726	0	-1.168	0	0	0	0	0	-3.24568	0	-3.22185	0	-2.41405	0	-3.94886	0	0	0
hsa-miR-10b*	-1.95768	6.15e-23	-1.57958	2.04e-07	0	0	-2.74183	9.93e-21	-1.80463	1.12e-07	-2.39355	1.66e-29	-2.89041	2.69e-39	-1.64528	2.32e-10	-2.88173	1.75e-28	0	0
hsa-miR-1185	0	0	-1.34628	0.00137011	-1.89527	1.27e-06	0	0	0	0	0	0	0	0	0	0	1.44843	0.00081286	-2.23818	9.21e-10
hsa-miR-122	1.69922	0	6.88739	0	6.2632	0	6.6566	0	6.42227	0	1.58391	8.51e-19	2.38197	3.11e-10	7.1355	0	0	0	7.19659	0
hsa-miR-122*	2.70649	1.84e-07	0	0	0	0	2.56745	1.98e-07	3.16057	5.74e-10	0	0	0	0	0	0	0	0	0	0
hsa-miR-124	-5.32966	3.16e-172	-1.06978	6.25e-07	-5.41886	1.83e-54	-6.56006	1.95e-89	3.76221	2.3e-14	0	0	-1.92729	1.63e-07	0	0	0	0	0	0
hsa-miR-1244	0	0	0	0	0	0	0	0	1.46671	0.000692125	0	0	0	0	0	0	1.89586	0.00127284	0	0
hsa-miR-1246	0	0	0	0	0	0	0	0	0	0	1.25467	8.76e-16	0	0	0	0	1.75781	2.13e-47	0	0
hsa-miR-1248	0	0	0	0	0	0	0	0	0	0	1.02285	0.00334498	0	0	1.97028	1.97e-16	0	0	0	0
hsa-miR-1251	0	0	0	0	0	0	-1.56384	0.00140472	0	0	-8.10318	2.05e-14	-2.15863	1.08e-08	0	0	-2.38596	6.73e-09	-1.23818	0.00116222
hsa-miR-1255a	2.35555	1.04e-18	0	0	2.80722	2.67e-11	1.58857	1.84e-05	0	0	0	0	0	0	0	0	0	0	0	0
hsa-miR-1259	0	0	1.23757	6.48e-05	0	0	2.16116	1.39e-25	0	0	2.35035	2.62e-05	1.16731	0.00585782	2.77474	1.8e-18	1.69998	1.1e-06	0	0
hsa-miR-125a-3p	0	0	0	0	0	0	0	0	-1.91865	0.0086447	0	0	0	0	-1.4396	0.00191979	0	0	0	0
hsa-miR-125a-5p	0	0	-1.25866	0	1.31599	4.91e-94	-1.62965	0	-1.24341	0	-1.04551	0	0	0	-1.69744	0	-1.5018	0	0	0
hsa-miR-125b	0	0	0	0	0	0	-2.14397	0	-1.76765	0	0	0	0	0	-3.59108	0	-1.91736	0	0	0
hsa-miR-125b-1*	0	0	0	0	0	0	0	0	-4.27065	4.14e-20	0	0	1.74955	3.22e-13	-1.66248	0.000134372	0	0	0	0
hsa-miR-125b-2*	0	0	0	0	2.47424	2.44e-15	-1.02715	0.000680158	-1.31059	3.74e-08	0	0	-1.48981	2.65e-59	-2.80481	4.09e-80	-3.11217	7.49e-156	0	0
hsa-miR-126	0	0	0	0	0	0	1.61801	3.91e-95	1.80891	3.04e-127	0	0	0	0	0	0	-2.05104	0	1.77133	0
hsa-miR-1260	0	0	0	0	0	0	2.3975	0.000824571	1.63003	0.000584761	0	0	0	0	0	0	0	0	0	0
hsa-miR-1262	0	0	0	0	0	0	0	0	0	0	-2.13994	1.84e-15	0	0	-2.20252	2.58e-06	-2.78858	1.73e-09	0	0
hsa-miR-1263	0	0	-2.91738	2.07e-08	0	0	-1.78622	0.00341047	0	0	0	0	0	0	0	0	0	0	0	0
hsa-miR-1266	0	0	0	0	1.33868	0.00901955	0	0	0	0	0	0	0	0	3.53077	1.15e-12	0	0	0	0
hsa-miR-1269	0	0	-6.48847	3.86e-192	0	0	-4.34957	9.75e-22	7.11576	0	0	0	-1.9887	8.27e-08	-4.02814	7.9e-17	-1.6339	1.47e-05	-4.45661	1.29e-42
hsa-miR-1270	1.13706	2.47e-11	0	0	3.1104	8.53e-23	0	0	3.41427	3.94e-67	0	0	-1.97632	3.54e-22	0	0	-1.66178	9.96e-13	1.47434	6.36e-41
hsa-miR-1271	1.09668	1.22e-17	0	0	3.5285	2.6e-09	0	0	0	0	0	0	0	0	0	0	0	0	1.54928	4.54e-05
hsa-miR-127-3p	0	0	0	0	-3.34197	5.24e-131	0	0	-3.71657	2.73e-91	0	0	-5.88625	7.44e-178	-2.41971	1.11e-82	0	0	-3.65597	0
hsa-miR-1274b	0	0	0	0	2.66059	4.4e-06	-1.52661	2.01e-12	1.70772	3.71e-05	0	0	0	0	0	0	0	0	0	0
hsa-miR-127-5p	0	0	0	0	0	0	1.37286	0.00145475	0	0	0	0	-2.65166	6.06e-12	-1.71712	0.000100139	0	0	-3.18631	1.82e-36
hsa-miR-1277	2.50863	4.54e-142	1.48344	2.49e-06	1.66492	2.06e-09	3.20002	2.58e-13	2.32922	2.97e-10	0	0	0	0	0	0	1.39731	0.00895525	0	0
hsa-miR-1278	1.2822	6.61e-19	1.18353	2.33e-07	0	0	1.27848	7.93e-08	0	0	0	0	0	0	0	0	0	0	0	0
hsa-miR-128	1.23915	0	0	0	1.39554	2.46e-153	0	0	1.08422	1.96e-288	0	0	-1.85865	1.27e-44	0	0	-1.54383	1.94e-37	0	0
hsa-miR-1285	0	0	0	0	-1.12185	0.000725335	1.0885	0.00483408	0	0	1.15432	5.52e-27	0	0	1.58739	5.74e-27	0	0	1.25348	2.37e-21
hsa-miR-129*	-3.89429	4.45e-23	-3.58165	7.43e-21	-4.24936	2.02e-26	-3.93305	1.04e-15	-5.08509	3.27e-32	0	0	0	0	0	0	0	0	-1.53774	2.64e-06
hsa-miR-1291	0	0	0	0	1.31813	1.71e-11	2.74058	2.31e-80	0	0	0	0	0	0	0	0	0	0	2.21115	6.45e-08
hsa-miR-129-3p	-2.42338	1.86e-05	-1.76222	0.000444112	-4.28107	4.26e-23	-3.18831	1.85e-07	-6.52153	0	0	0	0	0	0	0	-1.47342	0.000431953	-1.12274	0.00227226
hsa-miR-1294	1.49738	0.000201504	2.21263	0.000109787	0	0	0	0	0	0	0	0	0	0	0	0	0	0	0	0
hsa-miR-129-5p	-1.19383	0.000955107	0	0	0	0	0	0	-4.73081	1.07e-23	-3.86053	1.08e-28	-2.76129	1.44e-09	-3.61245	1.14e-13	-3.55588	3.62e-19	-4.0296	1.55e-27
hsa-miR-1296	0	0	0	0	0	0	-2.56382	2.02e-05	0	0	-2.81972	1.11e-05	-1.69889	0.000913491	-2.35437	5.54e-07	0	0	-3.19053	1.24e-13
hsa-miR-1299	-1.60286	1.11e-05	0	0	0	0	-2.06633	0.000748879	-2.88579	1.52e-07	-3.28343	8.62e-53	0	0	-1.31895	6.46e-14	0	0	0	0
hsa-miR-1301	0	0	0	0	-1.61913	2.3e-08	0	0	1.69848	0.000254704	0	0	-1.72565	0.00309365	1.60481	4.02e-05	1.69688	0.00384311	0	0
hsa-miR-1303	-1.84695	5.75e-11	0	0	-1.97138	3.43e-05	0	0	0	0	0	0	0	0	1.78535	0.00966833	0	0	0	0
hsa-miR-1307	0	0	0	0	-3.94798	2.7e-221	0	0	0	0	0	0	-2.72565	2.67e-09	0	0	0	0	-1.04545	0.0050445
hsa-miR-1308	0	0	0	0	3.01108	1.57e-05	1.77855	1.15e-09	1.23105	1.3e-05	0	0	4.15352	2.13e-72	2.19739	2.45e-24	2.35273	3.7e-22	1.37931	0.00239737
hsa-miR-130a	0	0	0	0	3.024	0	0	0	0	0	0	0	-3.88724	0	-1.98014	4.19e-227	-1.12618	5.58e-140	-1.1974	7.04e-239
hsa-miR-130b	0	0	1.07818	3.79e-20	1.8771	4.25e-28	1.07785	2.97e-17	0	0	0	0	-1.0379	1.49e-07	1.66895	1.83e-24	2.00865	1.64e-49	0	0
hsa-miR-132	-1.87578	1.6e-31	0	0	0	0	0	0	0	0	0	0	0	0	0	0	-1.94389	1.83e-29	0	0
hsa-miR-133a	-1.7604	6.89e-07	0	0	-1.53429	0.00730625	-3.1461	1.21e-11	-2.34061	3.93e-09	0	0	-1.1042	0.00490803	0	0	-1.47342	0.00206075	-1.23818	2.88e-05
hsa-miR-133b	0	0	0	0	-2.45794	1.64e-06	0	0	-1.93825	0.000306603	0	0	0	0	0	0	0	0	0	0
hsa-miR-134	0	0	0	0	-4.0691	1.81e-45	0	0	-2.37602	2.11e-18	0	0	-4.17192	2.67e-27	-1.73412	1.08e-18	2.89727	6.54e-196	-3.93897	8.1e-94
hsa-miR-135a	-4.59527	6.76e-280	-4.71461	2.22e-237	-3.03735	3.73e-153	-3.85144	5.32e-284	2.08131	1.34e-09	-7.90333	0	-5.74856	0	0	0	-6.52326	4.3e-273	-2.55151	4.44874e-315
hsa-miR-135b	-4.39829	5.15e-44	-4.33297	6.86e-28	0	0	0	0	0	0	-2.1426	5.24e-15	-2.68914	3.07e-12	1.17271	1.04e-10	0	0	0	0
hsa-miR-136	0	0	0	0	0	0	2.09673	0.00217519	0	0	0	0	-3.87947	5.47e-24	-2.7875	1.1e-16	1.74974	3.43e-48	-2.98989	8.36e-49
hsa-miR-136*	0	0	0	0	0	0	0	0	0	0	0	0	-3.51226	4.24e-21	-3.69898	2.18e-17	1.24845	4.09e-15	-3.40973	1.18e-50
hsa-miR-138	-6.5037	7.34e-147	-4.23196	5.63e-50	1.73664	6.28e-58	-6.98013	6.27e-156	0	0	-3.65291	7.39e-182	-7.70294	0	2.62588	0	0	0	-4.52909	7.59e-160
hsa-miR-138-1*	-2.73816	4.25e-12	-2.80403	1.75e-12	-2.07943	0.000187509	-1.88577	0.000262951	0	0	-3.76527	9.18e-07	-2.57367	2.36e-11	2.24226	2.73e-08	0	0	0	0
hsa-miR-139-3p	0	0	0	0	-1.77411	5.06e-30	0	0	0	0	-2.07924	4.08e-24	-1.64103	4.21e-24	-2.56511	9.36e-29	0	0	0	0
hsa-miR-139-5p	-2.25772	3.54e-187	-2.90852	2.6e-276	-2.19526	2.31e-35	0	0	0	0	-1.29549	5.21e-18	-2.14823	6.42e-42	-2.38123	2.47e-28	0	0	0	0
hsa-miR-140-3p	0	0	0	0	0	0	1.03988	0	1.4209	0	0	0	0	0	0	0	-2.10262	0	0	0
hsa-miR-141	-4.67497	3.37e-44	-3.60549	2.18e-16	0	0	-3.88575	8.65e-14	-4.73682	5.58e-29	-3.58002	2.93e-254	3.5862	0	-4.68601	0	-4.95285	0	-6.08186	0
hsa-miR-141*	0	0	0	0	0	0	0	0	0	0	-3.55667	1.71e-10	3.71612	4.12e-135	-2.6625	1.93e-06	-3.20007	3.56e-10	-2.49196	1.72e-11
hsa-miR-142-3p	-1.23006	1.42e-06	1.35004	8.81e-06	1.91677	1.55e-22	3.5684	2.04e-35	2.05793	4.7e-16	4.14068	0	1.767	0	1.6385	0	1.92361	0	0	0
hsa-miR-142-5p	1.23374	5.68e-101	2.07961	2.83e-115	2.29383	1.65e-220	3.24058	0	0	0	3.42337	0	1.20655	1.31e-27	0	0	0	0	0	0
hsa-miR-143	0	0	2.14472	0	0	0	0	0	1.78532	0	1.40549	0	0	0	0	0	-1.13984	0	0	0
hsa-miR-143*	1.54405	0	3.4937	0	3.9632	1.3e-244	0	0	0	0	2.32304	4.65e-201	-1.91749	2.76e-67	-2.46713	1.08e-51	-2.57322	1.96e-181	0	0
hsa-miR-144	1.28995	4.88e-39	2.01705	1.3e-21	4.66958	9.05e-20	1.72531	6.96e-16	3.61391	7.23e-117	2.71678	9.15e-18	2.72254	1.75e-22	0	0	0	0	1.17873	8.59e-07
hsa-miR-144*	1.64626	4.38e-228	0	0	0	0	0	0	3.22673	0	2.00705	0	2.62406	0	0	0	0	0	1.48226	0
hsa-miR-145	0	0	0	0	-1.42251	3.75e-282	-1.06674	9.88131e-324	2.53077	0	0	0	-2.74247	0	-1.64873	6.01e-159	-3.25691	0	0	0
hsa-miR-145*	1.33754	1.02e-60	0	0	0	0	-1.45261	2.16e-18	1.52071	1.67e-30	1.02191	2.26e-58	-1.17901	9.02e-32	-1.16286	5.42e-27	-3.09988	1.43e-155	0	0
hsa-miR-1468	0	0	-1.74749	2.15e-06	2.5866	8.31e-06	-1.13155	0.00882331	0	0	-2.06442	0.000562771	0	0	0	0	-1.19333	0.00216775	0	0
hsa-miR-146a	-1.92182	2.81e-94	0	0	0	0	0	0	1.83003	1.02e-271	0	0	0	0	-1.09137	0	1.201	0	0	0
hsa-miR-146b-3p	-2.03074	9.47e-11	0	0	0	0	1.55223	2.34e-14	0	0	0	0	-2.18435	0.000158708	0	0	-1.28633	3.27e-07	0	0
hsa-miR-146b-5p	-2.66665	0	0	0	0	0	1.72815	0	0	0	0	0	-1.62752	0	0	0	0	0	0	0
hsa-miR-148a	-1.375	0	0	0	3.84024	0	-1.72985	0	0	0	-1.60257	0	0	0	0	0	-2.35851	0	0	0
hsa-miR-148a*	-1.47227	0.000301766	1.29884	6.23e-10	4.28714	2.41e-29	-1.10742	0.000574583	0	0	0	0	0	0	1.10158	9.61e-17	-1.66483	1.02e-22	0	0
hsa-miR-148b	0	0	0	0	2.79769	0	0	0	0	0	-1.27119	0	0	0	0	0	-2.0793	0	0	0
hsa-miR-148b*	0	0	0	0	2.15903	4.79e-13	0	0	1.08131	0.00846657	0	0	0	0	0	0	0	0	0	0
hsa-miR-149	0	0	0	0	0	0	-3.30078	4e-08	0	0	-1.90847	2.79e-44	-2.8952	4.56e-59	-1.86568	2.51e-22	0	0	-2.96034	2.38e-41
hsa-miR-150	1.06182	1.07e-19	0	0	0	0	2.54382	2.13e-302	1.0019	2.18e-142	3.50772	1.75e-195	0	0	0	0	0	0	-1.11474	4.39e-09
hsa-miR-151-5p	0	0	0	0	1.03013	1.15e-113	-1.18853	1.52e-211	0	0	0	0	-1.36853	0	0	0	-1.45406	0	0	0
hsa-miR-152	0	0	0	0	2.9781	0	0	0	0	0	0	0	-1.1926	0	1.02992	0	0	0	0	0
hsa-miR-153	0	0	0	0	0	0	0	0	1.04509	0.00671729	0	0	0	0	0	0	1.69688	0.000126893	0	0
hsa-miR-154	0	0	-1.48213	0.000171597	0	0	-2.16635	0.000407847	0	0	0	0	0	0	0	0	0	0	-1.44461	5.73e-05
hsa-miR-155	0	0	2.50547	1.04e-30	4.0642	6.06e-290	3.62476	1.48e-157	2.85063	4.9e-63	3.92067	0	0	0	0	0	4.76813	0	1.32206	3.33e-81
hsa-miR-15a	-1.55102	0	0	0	2.89981	1.21e-209	0	0	1.05145	2.51e-106	0	0	0	0	0	0	0	0	0	0
hsa-miR-15b	-1.36193	0	-1.42657	8.9e-221	0	0	0	0	0	0	0	0	0	0	0	0	0	0	0	0
hsa-miR-15b*	0	0	0	0	2.72415	4.84e-05	0	0	2.17725	0.00108174	0	0	0	0	1.88881	0.00118932	1.39731	0.00338612	0	0
hsa-miR-16	0	0	0	0	1.1855	6.1e-306	1.17296	0	1.63664	0	0	0	1.01601	0	0	0	0	0	0	0
hsa-miR-16-1*	0	0	0	0	1.79809	0.00134042	2.20486	0.00104208	1.26748	0.00297707	0	0	0	0	2.55586	1.88e-05	0	0	0	0
hsa-miR-16-2*	1.30573	5.03e-13	1.22483	3.44e-09	2.56302	6.42e-18	1.55616	3.12e-07	0	0	1.76551	6e-07	1.12921	0.00144754	2.07432	2.05e-07	1.40607	9.06e-05	0	0
hsa-miR-17	-1.26495	1.44e-65	0	0	0	0	-2.03845	1.21e-84	1.09267	5.8e-15	0	0	-1.11858	9.28e-145	0	0	0	0	0	0
hsa-miR-181a	0	0	0	0	-1.67695	0	1.76981	0	0	0	0	0	-1.44789	2.72e-261	-1.01106	6.83e-23	-2.0416	4.26e-163	1.09894	0
hsa-miR-181a*	1.19505	9.94e-09	0	0	1.50717	8.79e-07	1.90233	8.66e-21	0	0	0	0	-2.47652	1.48e-28	0	0	0	0	0	0
hsa-miR-181a-2*	0	0	1.35463	2.18e-25	1.50928	3.1e-06	1.92483	8.99e-25	-1.47951	6.56e-33	0	0	0	0	0	0	-1.55387	7.72e-50	0	0
hsa-miR-181b	0	0	0	0	0	0	2.96827	0	1.08592	8.73e-69	0	0	-1.36559	8.06e-22	0	0	-1.14655	5.19e-09	1.16117	2.37e-55
hsa-miR-181c	0	0	0	0	-1.01512	3.38e-07	0	0	0	0	1.21412	1.23e-23	-1.83643	8.4e-17	1.1774	6.76e-13	-1.89344	1.14e-19	1.33597	1.87e-41
hsa-miR-181c*	1.21485	6.52e-13	0	0	0	0	0	0	-2.72386	2.69e-12	0	0	-1.92729	0.000703974	1.3907	3.62e-06	-1.75944	3.07e-06	1.69038	1.31e-09
hsa-miR-181d	0	0	0	0	0	0	0	0	0	0	1.21551	2.01e-24	-1.04347	5.76e-05	1.87028	1.07e-24	-1.82814	1.28e-16	0	0
hsa-miR-182	-1.01093	5.25e-07	1.53862	1.73e-34	1.67361	1.07e-43	0	0	0	0	0	0	5.88344	0	3.12675	0	-1.41426	1.83e-214	0	0
hsa-miR-1826	0	0	0	0	-1.00827	7.81e-72	0	0	1.60449	2.21e-91	0	0	0	0	0	0	1.05014	2.54e-261	0	0
hsa-miR-183	0	0	0	0	1.05323	1.27e-08	0	0	0	0	-1.13619	3.12e-260	4.68294	0	2.54211	0	-2.5083	0	0	0
hsa-miR-183*	0	0	0	0	0	0	0	0	0	0	0	0	2.39597	2.83e-07	2.78927	2.13e-06	0	0	0	0
hsa-miR-184	-6.00121	1.91e-107	-4.84468	1.5e-41	-2.35564	5.27e-16	-7.53537	2.52e-183	-5.34674	3.61e-91	-5.81749	0	-6.37496	0	-4.56288	1.26e-153	-4.52392	1.79e-302	-7.31246	0
hsa-miR-185	1.34735	0	1.59106	0	0	0	1.21768	0	0	0	0	0	0	0	2.23612	1.53e-173	0	0	0	0
hsa-miR-185*	0	0	1.17002	1.97e-07	1.86656	6.73e-07	0	0	0	0	0	0	0	0	2.29284	5.88e-05	0	0	0	0
hsa-miR-186	0	0	0	0	0	0	-1.34498	2.05e-92	0	0	0	0	0	0	0	0	-1.1887	0	0	0
hsa-miR-187	-4.17714	1.23e-40	-4.60549	2.9e-38	-5.30637	3.63e-105	-6.38825	2.05e-77	-1.83135	0.00396727	-5.8396	5.78e-62	1.49442	3.74e-35	0	0	-3.55588	3.62e-19	-3.21017	9.27e-16
hsa-miR-187*	0	0	-1.25972	8.85e-05	-1.75749	1.64e-05	0	0	0	0	0	0	1.34869	0.000224712	0	0	0	0	0	0
hsa-miR-188-5p	-1.504	0.00565971	-1.67478	0.00616553	-2.93343	3.94e-07	-3.59357	3.81e-10	0	0	-2.7148	3.34e-19	-3.69614	3.25e-36	-2.93949	6.7e-13	-3.87037	1.43e-24	-1.71424	2.22e-07
hsa-miR-18a	-1.01707	0.000745829	0	0	0	0	0	0	2.46014	0.000442247	0	0	-1.61985	1.56e-12	0	0	0	0	0	0
hsa-miR-18b	0	0	0	0	-3.00544	7.19e-09	0	0	0	0	0	0	-2.65166	9.04e-09	-1.98017	0.00100347	-1.42605	0.00628096	-1.8686	0.00068314
hsa-miR-190	-2.50398	7.44e-29	0	0	0	0	-2.48825	4.04e-15	2.69843	9.4e-07	-3.63917	0	-4.28222	0	0	0	-1.75538	2.4e-99	-1.4359	9.46e-173
hsa-miR-190b	0	0	0	0	0	0	0	0	0	0	0	0	-1.40376	0.00858264	2.18977	1.25e-05	1.77037	0.001637	0	0
hsa-miR-191	0	0	-1.83474	0	0	0	0	0	0	0	0	0	0	0	0	0	-2.17284	0	0	0
hsa-miR-192	-1.12174	0	0	0	0	0	0	0	3.82015	0	-1.81074	0	-6.02136	0	0	0	-4.627	0	0	0
hsa-miR-192*	-3.85682	2.67e-21	0	0	-1.46066	3.02e-05	-1.76457	1.67e-09	1.46011	0.00131942	-3.03862	4.46e-11	-3.33447	3.09e-17	0	0	-2.74351	3.29e-11	-2.35398	1.21e-10
hsa-miR-193a-3p	0	0	0	0	4.51329	8.84e-232	1.57588	2.38e-64	-1.24277	5.33e-22	1.69624	2.17e-06	-2.57664	2.73e-08	0	0	1.87481	1.86e-16	0	0
hsa-miR-193a-5p	0	0	0	0	1.50657	1.02e-36	0	0	-2.16169	8.82e-60	0	0	-1.13188	7.36e-06	0	0	2.54742	1.74e-62	0	0
hsa-miR-193b	-2.41782	1.4e-38	-3.15558	1.68e-28	0	0	-1.99291	1.07e-37	0	0	0	0	0	0	2.15905	1.91e-61	0	0	-1.30011	1.11e-12
hsa-miR-193b*	1.89802	7.76e-10	0	0	0	0	-1.8768	1.16e-05	0	0	0	0	0	0	2.06424	3.84e-16	0	0	-1.28363	0.00279564
hsa-miR-194	-2.50105	0	0	0	0	0	-2.09751	0	4.41329	1.47e-230	-2.74867	0	-6.12031	0	0	0	-4.37344	0	0	0
hsa-miR-194*	0	0	0	0	-1.23443	0.00352725	0	0	0	0	-3.82485	9.96e-119	-4.63255	3.82e-43	0	0	-3.90951	1.13e-22	-1.26016	7.53e-09
hsa-miR-195	0	0	0	0	0	0	0	0	0	0	0	0	-1.23183	1.55e-204	-1.94746	0	-2.71492	0	0	0
hsa-miR-196a	-1.05796	8.54e-169	-1.71992	1.23e-273	4.66989	0	-2.65887	0	0	0	-1.14961	0	-2.26586	0	1.16716	0	-3.75175	0	1.94821	0
hsa-miR-196a*	0	0	0	0	3.8164	2.09e-12	0	0	0	0	0	0	-3.35793	1.59e-17	0	0	-3.34015	3.89e-15	0	0
hsa-miR-196b	-2.56588	1.76e-144	0	0	2.99157	3.25e-145	-4.3662	#NUM!	0	0	0	0	1.20058	0	1.31527	0	-4.30997	0	-1.46925	5.95e-306
hsa-miR-197	-2.08894	3.52e-15	-1.3363	1.84e-05	0	0	0	0	0	0	0	0	-1.16976	2.94e-09	0	0	0	0	0	0
hsa-miR-1974	-2.51635	3.63e-46	-2.63204	2.64e-89	-6.68272	0	-3.53071	0	-1.68707	7.99e-34	-2.32447	7.24e-85	-1.06659	1.92e-11	-1.59723	5.95e-19	-1.72303	7e-08	-2.52969	3.14e-63
hsa-miR-1975	0	0	0	0	-1.95751	3.3e-70	1.15403	3.2e-18	1.40577	1.85e-25	0	0	0	0	1.18586	5.68e-06	2.71229	3.56e-50	0	0
hsa-miR-1977	0	0	-1.84467	9.71e-06	-4.53887	1.89e-30	-2.86674	1.04e-11	0	0	0	0	-1.44741	0.00437477	-2.28398	0.00102569	0	0	-1.53774	0.000573077
hsa-miR-1978	-4.60889	2.92e-36	-1.99668	0.000229919	-2.14753	1.31e-12	-2.71437	1.07e-25	0	0	0	0	-2.61318	3.86e-07	0	0	0	0	-2.06129	5.37e-06
hsa-miR-1979	0	0	-1.217	4.18e-06	-1.38505	2.08e-22	-1.97621	1.81e-50	0	0	0	0	-1.78793	9.32e-47	1.33902	7.38e-64	0	0	-2.57415	8.32e-229
hsa-miR-199a-3p	0	0	0	0	-2.27912	0	-2.1638	0	-2.16157	0	0	0	-3.4333	0	-2.6141	0	-2.44103	0	-2.18828	0
hsa-miR-199a-5p	0	0	0	0	-1.26057	2.17e-07	-1.42495	7.87e-16	-1.32371	5.34e-38	0	0	-4.43829	0	-3.34452	1.45e-276	-3.66842	0	-2.3005	6e-256
hsa-miR-199b-3p	0	0	0	0	-2.27912	0	-2.16392	0	-2.16161	0	0	0	-3.43221	0	-2.614	0	-2.44082	0	-2.19075	0
hsa-miR-199b-5p	0	0	0	0	0	0	0	0	-5.05166	5.7e-28	2.32495	9.7e-18	-3.10493	1.83e-10	-3.35438	6.83e-12	-2.15577	1.2e-21	-3.55661	4.34e-34
hsa-miR-19a	-1.6089	0.00850999	0	0	0	0	0	0	0	0	0	0	0	0	1.02842	3.97e-08	1.87386	3.06e-44	0	0
hsa-miR-19b	-2.01139	4.01e-94	0	0	0	0	-2.14266	9.56e-48	1.53704	3.53e-15	0	0	0	0	0	0	1.49894	1.47e-82	0	0
hsa-miR-200a	-1.41542	8.82e-251	-1.95824	0	1.52395	0	0	0	0	0	-1.47822	0	0	0	-1.21183	0	-6.01694	0	-1.29892	0
hsa-miR-200a*	-2.15031	7.85e-09	0	0	3.50859	1.69e-10	-2.73374	0.000130938	0	0	-2.45065	1.21e-33	-1.24206	1.48e-08	0	0	-4.87781	6.26e-42	-1.43919	3.23e-18
hsa-miR-200b	-1.35013	2.5e-146	-2.61248	0	0	0	-1.99554	6.52e-299	-1.53457	1.25e-103	-2.13657	0	0	0	0	0	-5.64521	0	0	0
hsa-miR-200b*	0	0	-3.02042	3.62e-206	0	0	0	0	-1.89708	1.03e-74	-1.85902	1.06e-77	0	0	0	0	-6.27903	1.42e-273	0	0
hsa-miR-200c	-5.82334	0	-6.21336	0	-5.13455	0	-3.71624	0	-6.6834	0	-4.39779	0	3.18971	0	-4.48498	0	-4.46808	0	-5.22758	0
hsa-miR-202*	0	0	0	0	0	0	2.83367	1.4e-10	3.75922	4.23e-48	0	0	0	0	0	0	0	0	0	0
hsa-miR-203	0	0	-2.43251	2.22e-32	-4.41887	9.46e-35	-4.27381	6.02e-35	-5.01358	4.23e-105	-1.80467	8.22e-162	-2.59235	2.3e-198	-1.18305	8.74e-73	-1.42123	1.83e-137	0	0
hsa-miR-204	-4.54334	0	-4.98461	0	-3.95323	0	-3.57002	0	1.16819	1.04e-44	-4.27015	0	-8.93998	0	-2.27172	7.51e-163	-5.02669	9.17e-280	-1.05565	6.98e-50
hsa-miR-206	-2.3547	3.9e-16	-5.22165	3.9e-58	-2.83388	3.24e-23	-5.51024	4.97e-42	-4.83134	3.98e-27	-8.26448	7.3e-179	-6.02944	4.29e-113	-6.32838	7.32e-97	-5.60027	8.26e-75	-3.68672	4.42e-48
hsa-miR-20b	-2.55405	8.31e-21	-2.58164	8.36e-08	-3.14983	3.31e-09	-3.81653	1.07e-20	0	0	-3.12796	2.71e-216	-4.28469	0	-3.43339	2.09e-178	-3.24892	7.87e-208	-2.16438	9.52e-102
hsa-miR-20b*	0	0	-4.3025	6.66e-186	-2.92742	1.08e-06	0	0	-1.55048	2.46e-13	0	0	-1.1042	0.000146639	0	0	-1.97093	9.27e-06	0	0
hsa-miR-21	1.30434	0	2.7498	0	3.15206	0	2.6463	0	3.05779	0	2.78268	0	0	0	2.36974	0	2.98463	0	1.20831	0
hsa-miR-21*	0	0	2.23697	0	0	0	3.24528	0	0	0	2.34504	4.08e-46	-2.17498	2.88e-07	2.25563	8.16e-42	2.82549	7.51e-96	0	0
hsa-miR-210	1.69125	0	4.24317	0	7.39925	0	3.32028	0	1.54666	4.89e-179	3.3223	8.92e-170	0	0	4.26654	0	3.20778	0	4.31189	0
hsa-miR-2110	0	0	0	0	0	0	0	0	0	0	-1.18005	0.000129148	0	0	0	0	-1.30683	7.45e-06	0	0
hsa-miR-212	-2.10455	7.11e-09	-1.84924	0.000151553	-2.84497	1.35e-10	2.3975	0.000262415	-2.01317	6.56e-08	0	0	0	0	0	0	0	0	0	0
hsa-miR-214	-1.0627	6.01e-89	-1.32906	2.68e-55	-6.64625	9.75e-131	0	0	-3.52101	6.29e-282	0	0	-3.26152	1.13e-70	-3.20895	9.04e-42	-4.13577	6.22e-131	-1.59426	1.79e-34
hsa-miR-214*	0	0	0	0	0	0	0	0	0	0	0	0	-3.21109	2.93e-17	-2.82146	4.22e-08	-3.14084	4.44e-11	-2.28368	2.88e-05
hsa-miR-215	-1.96735	0	2.10768	9.49e-109	-5.60557	0	0	0	2.40723	6.44e-19	0	0	2.06901	5.58e-112	0	0	3.0386	6.53e-294	0	0
hsa-miR-216a	0	0	0	0	0	0	0	0	0	0	-1.22006	1.1e-57	-6.67286	6.03e-183	-1.80117	3.43e-06	-4.25892	4.01e-57	-4.05717	7.92e-128
hsa-miR-216b	-7.11866	1.54e-234	-5.34064	5.39e-221	-5.57769	7.57e-65	-6.55629	3.39e-89	2.72611	2.12e-15	-7.31748	9.38e-182	-6.52268	2.2e-158	-3.62401	2.54e-16	-5.22516	1.77e-59	-5.1888	2.8e-70
hsa-miR-217	0	0	-1.74552	6.57e-40	-8.48713	0	-7.45054	3.17e-168	4.45848	5.16e-30	-2.01927	0	-7.41216	8.28e-300	-2.27138	6.78e-13	-4.5055	1.96e-98	-4.50727	0
hsa-miR-218	-3.28131	5.07e-12	0	0	-3.7575	1.28e-15	-3.55867	1.78e-11	1.8317	0.00457305	0	0	1.11573	5.2e-24	0	0	0	0	-2.38518	9.03e-17
hsa-miR-218-1*	-2.46686	6.29e-09	0	0	0	0	-1.88577	0.000262951	0	0	0	0	0	0	0	0	0	0	-1.12274	6.39e-05
hsa-miR-22*	0	0	0	0	0	0	0	0	1.29693	1.64e-35	0	0	1.08513	1.99e-20	1.07005	2.39e-11	0	0	-1.79403	6.12e-42
hsa-miR-221*	0	0	0	0	0	0	1.44687	1.56e-270	-1.53047	0	0	0	4.42763	0	0	0	0	0	0	0
hsa-miR-222	1.1362	0	-1.00059	6.08e-203	0	0	1.00911	4.45e-283	0	0	0	0	4.32499	0	0	0	0	0	0	0
hsa-miR-222*	0	0	0	0	0	0	0	0	0	0	0	0	4.38855	1.01e-97	0	0	1.58654	2.27e-05	0	0
hsa-miR-223*	0	0	0	0	0	0	0	0	0	0	1.57268	0.00261442	0	0	0	0	1.8414	0.000425074	0	0
hsa-miR-224	1.57455	6.27e-10	2.83135	6.41e-41	4.12172	3.86e-55	3.38826	6.45e-23	3.68286	3.46e-23	2.42389	1.7e-50	0	0	1.33473	1.58e-07	4.1724	2.05e-267	3.14522	1.1e-66
hsa-miR-23a	0	0	0	0	0	0	1.34358	0	0	0	1.44667	2.12e-259	0	0	0	0	0	0	0	0
hsa-miR-23b	-1.31218	0	-1.23114	0	-2.56569	0	0	0	0	0	0	0	-1.04844	8.45e-176	-2.34262	1.56e-276	-2.75517	0	0	0
hsa-miR-23b*	0	0	0	0	-2.16077	2.07e-75	0	0	-1.31582	2.11e-145	0	0	-1.25147	0.00129453	0	0	-1.68914	0.00606077	-1.25045	0.00067316
hsa-miR-24-1*	0	0	0	0	0	0	0	0	0	0	0	0	0	0	0	0	-2.60162	1.33e-17	-1.39213	2.75e-06
hsa-miR-24-2*	1.1585	1.13e-18	0	0	2.58555	7.59e-48	0	0	0	0	1.4558	3.29e-20	-1.42139	4.4e-12	0	0	0	0	0	0
hsa-miR-25*	1.50522	2.93e-25	0	0	0	0	1.29797	2.07e-11	0	0	0	0	2.02964	3.22e-20	1.60483	1.14e-10	1.22041	1.49e-09	1.62052	1.26e-10
hsa-miR-26a	-1.59586	0	0	0	0	0	0	0	0	0	0	0	0	0	-1.13781	0	0	0	0	0
hsa-miR-26b	0	0	0	0	0	0	-1.53718	0	0	0	0	0	0	0	-1.16644	0	0	0	0	0
hsa-miR-27a*	1.82742	1.91e-18	-3.06135	1.64e-46	0	0	-1.78297	9.65e-05	0	0	1.47672	1.7e-36	0	0	1.25508	1.41e-07	1.19411	3.99e-20	1.01155	6.23e-17
hsa-miR-27b	0	0	1.54056	0	2.48082	0	0	0	0	0	-1.30029	0	0	0	-2.36038	0	-2.35307	0	0	0
hsa-miR-27b*	0	0	0	0	-2.26014	8.11e-28	-1.82054	8.39e-24	0	0	-1.27539	4.35e-55	0	0	-2.52044	8.88e-68	-2.93061	4.95e-146	0	0
hsa-miR-28-3p	0	0	0	0	0	0	1.00312	8.43e-253	1.19185	3.88e-177	0	0	0	0	0	0	0	0	0	0
hsa-miR-299-5p	-3.29333	7.27e-12	-1.66448	0.000535689	-2.19647	0.000920454	1.98424	1.25e-10	0	0	0	0	0	0	0	0	0	0	0	0
hsa-miR-29a*	0	0	0	0	3.76441	6.73e-12	-2.75128	2.61e-16	0	0	0	0	1.3872	3.61e-15	1.10328	2.38e-09	0	0	0	0
hsa-miR-29b	-1.46756	0	0	0	2.89571	0	0	0	1.17851	7.49e-125	0	0	1.19487	0	1.24356	1.82e-216	0	0	-1.09394	3.71e-141
hsa-miR-29b-2*	-2.70729	2.46e-26	-1.89883	9.38e-10	-1.17783	0.000631679	-2.79341	2.05e-19	0	0	-1.75319	5.18e-29	-2.33747	9.08e-26	0	0	0	0	0	0
hsa-miR-29c*	-2.92065	7.79e-76	-1.22713	1.44e-09	0	0	-2.93275	8e-89	0	0	-1.4915	5.17e-22	-1.63842	8.22e-30	0	0	0	0	-1.25762	1.91e-11
hsa-miR-30a	-1.83386	0	-1.2216	0	-2.6565	0	0	0	0	0	-3.57623	0	0	0	-3.44468	0	0	0	-1.62619	0
hsa-miR-30a*	-1.78754	0	-1.75527	0	-3.38882	0	-1.45079	0	-1.46483	1.4822e-322	-3.30902	0	0	0	-3.44955	0	-1.22986	0	-1.06237	0
hsa-miR-30b	-3.17415	0	-1.54026	5.54e-88	-1.24351	1.73e-113	-3.09102	0	0	0	-2.15638	0	0	0	-1.23489	1.81e-268	-1.10609	9.45e-227	-1.08933	1.18e-178
hsa-miR-30b*	1.28049	1.08e-36	-1.12337	2.33e-18	-1.88516	3.4e-18	-2.43696	2.14e-18	-2.52252	1.98e-29	-2.55002	2.22e-05	0	0	0	0	0	0	0	0
hsa-miR-30c	-2.58084	0	-1.96926	0	-1.65974	0	-2.5191	0	0	0	-3.25682	0	-1.43344	0	-1.62114	0	-1.05368	0	-1.16287	0
hsa-miR-30c-1*	0	0	-1.86706	5.35e-23	0	0	0	0	-1.1519	6.52e-07	-3.68888	4.72e-09	0	0	0	0	-1.84539	0.000164811	0	0
hsa-miR-30c-2*	0	0	-1.66834	0	-1.66808	5.76e-289	-1.45008	0	-1.55401	0	-3.66521	0	0	0	-3.50591	0	-1.65338	0	-1.02536	0
hsa-miR-30d	0	0	-1.2255	0	-1.49398	0	0	0	0	0	-2.5439	0	0	0	-1.36932	0	-1.80256	0	-1.01726	0
hsa-miR-30d*	0	0	0	0	0	0	-1.78622	0.00341047	0	0	-1.32557	7.72e-10	0	0	0	0	-2.01101	2.18e-07	0	0
hsa-miR-30e	0	0	0	0	0	0	0	0	0	0	-1.77492	0	0	0	0	0	-1.41056	0	0	0
hsa-miR-30e*	0	0	0	0	-1.53913	9.41e-54	0	0	0	0	-1.49457	0	1.24729	0	0	0	-1.56312	0	0	0
hsa-miR-31	0	0	-2.02902	3.98e-255	1.61843	0	5.49855	0	-2.24901	0	-1.4309	1.19e-12	0	0	-3.54517	5.02e-198	-1.38179	4.66e-103	-2.70206	1.54e-146
hsa-miR-31*	-2.13245	3.3e-08	0	0	0	0	1.98054	4.17e-09	1.52188	0.000596803	0	0	0	0	-1.42148	0.000530167	0	0	0	0
hsa-miR-32	-1.82963	3.79e-25	0	0	1.70454	1.75e-06	0	0	1.80316	1.18e-06	0	0	0	0	0	0	0	0	0	0
hsa-miR-320a	1.26705	0	0	0	-1.53851	0	0	0	-1.02546	2.54e-202	0	0	0	0	0	0	-1.21036	0	0	0
hsa-miR-320b	1.35704	6.88e-86	0	0	-5.31736	0	0	0	-1.81564	6.61e-52	0	0	0	0	0	0	0	0	0	0
hsa-miR-320c	1.1548	8.42e-15	1.38874	2.21e-05	-7.93354	0	-2.41142	2.21e-08	-3.85211	2.81e-24	1.13701	1.39e-06	0	0	0	0	0	0	1.43792	7.03e-29
hsa-miR-320d	1.34349	3.2e-09	1.29203	0.00379272	-5.05745	8.94e-64	0	0	-3.23147	1.73e-10	1.4697	5.11e-07	0	0	0	0	0	0	1.65634	5.15e-27
hsa-miR-323-3p	0	0	0	0	0	0	1.81719	0.000159367	-2.59034	0.000185276	0	0	0	0	0	0	1.86679	0.00291578	-1.23818	0.00116222
hsa-miR-324-3p	-2.42787	1.92e-24	-2.31861	2.45e-06	-3.33308	2.06e-17	-2.48822	3.61e-08	0	0	-1.27107	9.72e-05	-2.59427	3.12e-10	0	0	0	0	0	0
hsa-miR-324-5p	-2.57819	3.99e-88	-2.15952	3.36e-17	0	0	-2.47297	1.99e-49	0	0	0	0	-2.89087	2.65e-17	0	0	-1.84955	1.08e-07	0	0
hsa-miR-328	-1.28782	0.00307609	-2.13419	3.69e-06	-1.75833	1.98e-10	-2.23479	1.18e-16	0	0	0	0	-2.66976	7.09e-16	0	0	-1.7309	1.12e-06	0	0
hsa-miR-329	0	0	0	0	0	0	1.85695	0.00766342	0	0	0	0	0	0	0	0	1.78434	0.000809605	0	0
hsa-miR-330-5p	0	0	0	0	0	0	0	0	0	0	2.74261	1.91e-05	0	0	2.21247	3.52e-05	0	0	0	0
hsa-miR-331-3p	0	0	1.75334	1.18e-28	1.26639	2.9e-17	0	0	0	0	0	0	-2.04761	5.79e-07	0	0	-1.21633	0.00179251	0	0
hsa-miR-335	-1.16323	1.4e-35	-2.08282	2.78e-102	-2.84574	1.38e-78	0	0	-1.34884	5.07e-30	0	0	-4.56862	1.72e-251	-2.91721	1.28e-205	-2.01001	7.69e-135	-3.52494	2e-98
hsa-miR-335*	0	0	0	0	0	0	3.88937	5.83e-13	0	0	0	0	-3.95832	4.07e-22	-1.82143	2.19e-09	0	0	-1.49308	0.000307218
hsa-miR-337-3p	0	0	0	0	0	0	0	0	0	0	0	0	-1.40376	1.91e-05	-1.82817	0.00730369	0	0	-2.18161	3.12e-08
hsa-miR-338-3p	0	0	0	0	0	0	-1.38869	0.00471434	2.32921	0.00135688	-1.0481	5.57e-05	-1.62189	1.42e-07	0	0	-1.67514	1.96e-16	0	0
hsa-miR-338-5p	0	0	0	0	0	0	0	0	0	0	-1.05556	4.03e-08	-2.57202	7.48e-18	0	0	-1.77088	2.12e-21	0	0
hsa-miR-339-3p	0	0	0	0	0	0	1.27304	1.32e-30	0	0	0	0	0	0	1.16261	8.72e-44	1.55328	2.09e-66	0	0
hsa-miR-33a	0	0	0	0	3.60057	2.63e-94	1.26278	1.74e-20	0	0	0	0	1.37092	1.26e-34	0	0	0	0	0	0
hsa-miR-33b	0	0	3.07247	6.63e-14	3.48841	4.78e-09	1.48736	1.61e-08	0	0	1.35045	4.64e-07	0	0	0	0	0	0	2.46357	5.36e-06
hsa-miR-340	0	0	1.99484	3.03e-23	1.59839	6.71e-18	0	0	1.36214	1e-10	0	0	0	0	0	0	0	0	0	0
hsa-miR-342-3p	0	0	0	0	1.65767	0	2.13722	0	1.97183	0	1.29881	3.22e-109	-1.22096	1.49e-30	2.19693	4.57e-231	0	0	0	0
hsa-miR-342-5p	1.55228	1.12e-24	0	0	0	0	1.80657	6.9e-15	0	0	1.06496	7.75e-28	0	0	1.83615	2.82e-32	0	0	0	0
hsa-miR-345	0	0	0	0	-1.47055	5.18e-17	0	0	-1.23961	1.84e-05	-1.2345	3.16e-09	-2.14253	1.14e-24	0	0	-1.87015	6.18e-18	0	0
hsa-miR-34a	0	0	2.6509	3.27e-11	3.33757	2.15e-86	1.90408	3.66e-21	2.54556	2.3e-14	1.57825	1.08e-14	2.3103	6.39e-42	2.50814	1.76e-72	1.56549	4.55e-13	1.34087	3.13e-15
hsa-miR-34a*	1.47351	1.2e-13	1.22111	2.49e-05	2.4056	5.22e-18	4.2614	4.33e-92	1.96244	2.06e-19	0	0	0	0	0	0	0	0	0	0
hsa-miR-34b*	0	0	0	0	2.89327	6.69e-06	0	0	0	0	0	0	1.34869	0.000224712	0	0	2.55486	6.19e-08	0	0
hsa-miR-34c-5p	0	0	0	0	3.26767	7.66e-47	0	0	-1.67076	6.24e-06	3.59141	0	4.109	0	-1.42984	3.29e-47	3.12393	0	0	0
hsa-miR-361-3p	0	0	1.49428	3.43e-12	2.14701	3.44e-27	1.19205	4.92e-10	0	0	0	0	0	0	1.23169	1.78e-13	0	0	0	0
hsa-miR-361-5p	-1.97321	2.7e-150	0	0	-2.88057	5.99e-216	0	0	0	0	0	0	0	0	0	0	0	0	0	0
hsa-miR-362-3p	-4.11482	2.65e-68	-2.81692	2.19e-18	-1.38969	2.2e-06	-3.15996	1.29e-34	-1.22178	4.38e-07	0	0	-2.15175	9.41e-10	-1.56509	0.00293446	-2.99285	6.64e-13	-1.31464	0.000217494
hsa-miR-362-5p	-3.75236	1.2e-95	-3.8139	1.86e-29	-2.77925	1.12e-26	-3.91433	3.59e-47	0	0	-1.79435	3.58e-20	-1.85006	5.51e-71	-2.19459	3.67e-44	-3.08848	1.33e-93	-1.25298	1.78e-15
hsa-miR-363	-2.28046	0	-4.00574	0	-2.8663	5.47e-189	-2.52042	0	-2.16125	4.15e-305	-2.99784	0	-4.27159	0	-3.74086	0	-3.20865	0	-1.81125	3.25e-184
hsa-miR-365	0	0	-2.22409	4.06e-109	0	0	0	0	0	0	0	0	-1.25568	1.53e-09	2.26573	2.86e-45	0	0	0	0
hsa-miR-365*	1.46147	2.31e-15	0	0	-1.56323	0.000615184	2.92117	1.36e-21	-1.19915	5.42e-08	0	0	0	0	0	0	0	0	0	0
hsa-miR-369-3p	0	0	0	0	0	0	1.0885	0.00483408	0	0	1.22121	2.06e-12	-3.23663	1.48e-17	0	0	2.29042	4.49e-71	-2.56807	3.06e-32
hsa-miR-370	0	0	0	0	-1.56487	6.03e-05	0	0	0	0	0	0	-1.31063	0.000334727	-1.48266	0.00128157	0	0	-2.13159	5.22e-06
hsa-miR-371-5p	0	0	0	0	0	0	3.5376	1.9e-34	1.73411	7.59e-53	0	0	0	0	0	0	0	0	0	0
hsa-miR-372	0	0	0	0	0	0	3.03755	3.99e-19	2.53232	1.31e-33	0	0	0	0	0	0	0	0	0	0
hsa-miR-374a	0	0	1.51851	0	0	0	1.15722	1.02e-182	1.51	0	0	0	0	0	0	0	0	0	-1.23667	1.46e-24
hsa-miR-374a*	0	0	1.04889	2.79e-46	1.03161	4.01e-29	1.0884	1.31e-32	2.1727	1.36e-120	0	0	1.5357	0	2.69443	0	0	0	0	0
hsa-miR-374b	0	0	0	0	-1.66006	0	0	0	1.08163	1.85e-275	0	0	0	0	1.45296	7.59e-265	0	0	0	0
hsa-miR-374b*	1.69768	1.25e-05	1.6277	0.00274626	0	0	0	0	0	0	0	0	0	0	2.42194	2.51e-06	0	0	1.50063	0.00365048
hsa-miR-375	-1.7788	1.52e-05	0	0	-3.14983	4.58e-08	0	0	0	0	-1.95774	0.000513838	2.54703	4.07e-12	1.56582	6.02e-07	-1.47342	4.78e-05	-2.58215	3.49e-12
hsa-miR-376a*	0	0	0	0	0	0	0	0	0	0	1.7356	5.11e-10	-3.18509	2.41e-14	0	0	1.28055	3.56e-19	-2.27266	8.02e-20
hsa-miR-376b	-2.60979	1.03e-11	0	0	0	0	3.45429	6.78e-11	0	0	0	0	0	0	0	0	1.01878	0.00198567	-1.34511	0.000120021
hsa-miR-376c	-1.93611	1.53e-58	-1.28699	2.17e-23	0	0	0	0	-1.682	3.6e-20	0	0	-4.40374	1.03e-36	-1.98015	1.24e-12	2.0776	3.26e-65	-4.01541	1.31e-47
hsa-miR-377	-3.08896	1.38e-18	0	0	0	0	0	0	0	0	0	0	-1.21107	7.43e-05	0	0	2.537	1.22e-22	-2.85967	3.08e-11
hsa-miR-378	-3.43887	0	0	0	-2.85638	0	-1.49849	0	1.55967	0	-2.3296	0	-2.62897	0	0	0	-3.19748	0	0	0
hsa-miR-378*	-3.22359	4.66e-14	0	0	-1.9043	0.00117266	-4.02326	5.09e-13	0	0	-1.56346	2.08e-06	-4.22068	4.02e-31	0	0	-2.71458	7.37e-09	0	0
hsa-miR-379	0	0	1.08416	1.47e-09	0	0	0	0	-1.26941	1.86e-06	0	0	-5.27586	5.32e-182	-1.3345	4.13e-79	3.10513	0	-3.43369	0
hsa-miR-381	-1.73527	0.0034512	0	0	0	0	0	0	0	0	0	0	-5.97692	1.93e-104	-1.50669	4.09e-27	1.18444	2.19e-57	-3.0241	7.84e-265
hsa-miR-382	0	0	0	0	2.24416	0.00236231	1.20453	0.000256896	0	0	0	0	-2.92729	6.36e-13	-1.31358	5.68e-05	2.29206	7.2e-45	-1.25386	3.33e-07
hsa-miR-409-3p	0	0	0	0	0	0	1.01589	0.000542894	0	0	1.26578	1.41e-10	-2.10417	2.12e-08	-1.34271	1.18e-05	1.44706	1.81e-17	-1.69482	2.65e-13
hsa-miR-409-5p	0	0	0	0	-1.3377	6.85e-13	0	0	0	0	0	0	0	0	0	0	0	0	-2.58215	4.82e-09
hsa-miR-410	-1.5909	8.3e-11	0	0	0	0	3.0591	2.13e-23	-2.50728	2.59e-07	2.25725	0.00133584	0	0	0	0	0	0	-2.67595	1.66e-08
hsa-miR-411	0	0	0	0	-1.30066	3.14e-16	1.36179	5.58e-30	-2.10687	2.07e-37	0	0	-4.97992	7.81e-81	-1.9218	8.53e-33	1.16815	1.22e-65	-3.14092	2.51e-107
hsa-miR-411*	0	0	0	0	0	0	2.71945	1.53e-05	0	0	0	0	0	0	0	0	1.60379	0.00094271	0	0
hsa-miR-421	0	0	0	0	1.18319	0.00248523	-1.60815	4.33e-12	1.44471	2.26e-08	-1.01215	0.0020834	-2.16841	2.63e-08	1.52574	1.38e-06	0	0	0	0
hsa-miR-423-5p	1.11043	8.37e-191	0	0	0	0	0	0	-1.12961	3.99e-145	0	0	0	0	0	0	0	0	-1.04658	1.43e-212
hsa-miR-424	-1.35933	0	-1.59202	0	-1.51372	0	-1.13054	0	1.7182	0	-1.70136	0	-1.00438	7e-264	0	0	-2.18806	0	0	0
hsa-miR-424*	0	0	0	0	0	0	0	0	0	0	-1.2297	2.42e-05	-1.62314	4.3e-12	0	0	-2.5585	3.51e-13	0	0
hsa-miR-425	-1.33796	1.25e-19	-1.60032	1.18e-11	0	0	0	0	2.00438	1.74e-13	0	0	0	0	0	0	0	0	0	0
hsa-miR-425*	-1.38165	1.28e-08	0	0	0	0	-1.38159	1.17e-06	0	0	0	0	-1.17199	7.59e-09	0	0	-1.17653	1.52e-07	0	0
hsa-miR-429	-1.73794	2.94e-102	-2.70176	1.42e-144	0	0	-2.90328	1.09e-229	0	0	-3.28745	0	-1.03578	1e-217	-1.54483	3.37e-268	-6.12012	0	-1.75475	1.43e-305
hsa-miR-432	1.20017	2.2e-18	0	0	-3.45127	1.24e-16	0	0	-3.88022	1.77e-21	0	0	-1.49119	9.54e-05	-1.68795	2.01e-05	0	0	-3.32464	4.01e-24
hsa-miR-433	0	0	0	0	-2.78142	2.99e-06	1.45612	0.000186346	-1.80006	0.000498426	0	0	0	0	0	0	0	0	0	0
hsa-miR-450a	0	0	0	0	1.23721	1.2e-12	0	0	1.27677	1.63e-06	-1.52724	6.96e-10	-1.50252	1.2e-12	0	0	0	0	0	0
hsa-miR-450b-5p	0	0	0	0	1.94437	1.41e-17	0	0	1.9142	7.44e-16	-1.71544	4.4e-31	-1.2388	2.58e-11	0	0	0	0	0	0
hsa-miR-451	1.25737	0	0	0	0	0	0	0	3.02259	0	2.24756	0	1.59047	0	0	0	0	0	1.58813	0
hsa-miR-452	1.91526	2.2e-85	2.49173	3.75e-67	4.94373	2.43e-68	0	0	0	0	1.54145	1.86e-280	0	0	0	0	2.65773	0	2.34045	0
hsa-miR-452*	0	0	0	0	0	0	0	0	0	0	0	0	0	0	0	0	2.16239	1.5e-23	1.22733	0.000624107
hsa-miR-455-3p	-1.60545	0	-1.38419	2.54e-197	-1.28397	1.2e-70	0	0	1.04907	2.36e-144	-1.42054	3.59e-20	-6.29552	3.25e-131	0	0	0	0	0	0
hsa-miR-455-5p	0	0	0	0	0	0	-1.10425	1.14e-21	1.50238	1.52e-28	0	0	-6.2124	0	0	0	-1.16515	2.8e-58	0	0
hsa-miR-483-5p	2.17157	1.05e-05	-2.10019	5.9e-22	-2.34247	9.42e-07	-2.06633	0.000748879	-8.88273	0	0	0	-1.86319	3.98e-06	-2.38224	3.87e-06	0	0	-2.34511	7.79e-07
hsa-miR-485-3p	0	0	0	0	-1.41884	4.53e-05	2.28655	3.3e-23	0	0	0	0	0	0	0	0	2.04785	4.72e-05	-1.85969	1.09e-07
hsa-miR-485-5p	0	0	-1.49037	3.67e-80	-4.3121	1.5e-27	5.33661	9.48e-125	-2.81056	2.2e-104	0	0	0	0	0	0	0	0	-3.06131	1.58e-11
hsa-miR-486-3p	2.39986	7.85e-22	0	0	0	0	0	0	0	0	0	0	0	0	0	0	0	0	3.48894	2.59e-15
hsa-miR-486-5p	1.26268	6.81e-266	-1.01231	2.44e-165	0	0	0	0	1.57636	0	1.32949	2.42e-65	0	0	0	0	-1.26399	4.83e-22	0	0
hsa-miR-487a	0	0	0	0	0	0	2.74062	8.06e-08	0	0	0	0	0	0	0	0	2.45175	3.1e-10	0	0
hsa-miR-487b	-2.23522	8.53e-38	-2.37228	1.39e-22	-2.46323	1.32e-31	0	0	-1.22535	0.00220985	0	0	0	0	0	0	2.55887	1.43e-07	-2.6252	3.31e-10
hsa-miR-489	0	0	0	0	0	0	0	0	4.27997	2.17e-222	-2.11847	7.61e-24	-5.1252	7.42e-55	0	0	0	0	2.45334	1.27e-32
hsa-miR-491-5p	-1.51576	0.00600181	0	0	-1.69896	0.00100989	0	0	0	0	0	0	1.8341	0.000417824	0	0	0	0	0	0
hsa-miR-493	0	0	0	0	0	0	2.3975	0.000824571	0	0	0	0	-1.57367	0.000277073	0	0	2.36015	1.43e-23	-1.74307	0.00195632
hsa-miR-493*	0	0	2.29755	7.25e-06	-2.50629	1.95e-05	2.04312	3.78e-06	0	0	0	0	-2.65166	1.23e-10	0	0	2.43397	2.73e-50	-2.99981	4.32e-19
hsa-miR-494	0	0	0	0	-2.19647	1.31e-08	1.13624	2.18e-05	-1.84069	2.9e-07	0	0	-2.61318	1.66e-08	-1.45932	1.28e-07	2.32698	6.66e-41	-3.49194	1.16e-20
hsa-miR-495	0	0	0	0	-1.60612	6.48e-16	1.67562	1.48e-38	0	0	0	0	0	0	-1.96207	0.00789338	1.7933	2.66e-11	-2.82316	6.38e-11
hsa-miR-497	0	0	0	0	2.26893	1.2e-139	-1.82759	7.85e-68	0	0	0	0	-2.70919	1.04e-64	-2.00032	1.13e-31	-2.97643	2.16e-55	0	0
hsa-miR-497*	0	0	0	0	0	0	0	0	0	0	2.10528	0.00365198	-1.40376	0.000889094	0	0	-1.19333	0.000281712	0	0
hsa-miR-500	-2.36379	1.2e-06	0	0	0	0	-3.33641	2.39e-08	0	0	-3.9852	4.37e-25	-2.8848	1.38e-30	-1.31079	3.82e-06	-3.3285	1.38e-27	-1.28362	4.05e-05
hsa-miR-500*	-1.87531	7.74e-296	-2.70467	1.53e-151	0	0	-3.10711	6.53e-190	-1.14152	5.55e-30	-2.47441	2.48e-156	-2.69392	1.56e-186	-2.41163	4.49e-79	-3.34221	1.01e-190	-1.53039	3.58e-77
hsa-miR-501-3p	-2.35469	1.42e-74	-1.72534	4.39e-17	2.9735	3.23e-06	-2.22859	7.44e-23	0	0	-2.37567	6.47e-55	-3.43878	1.3e-64	-2.03904	5.44e-23	-3.12012	2.04e-47	-1.69436	4.35e-33
hsa-miR-501-5p	0	0	0	0	0	0	-2.06633	8.6e-05	0	0	-3.52381	6.08e-08	-2.75126	1.14e-25	-1.40161	3.83e-06	-3.30644	4.44e-23	0	0
hsa-miR-502-3p	-1.79082	2.26e-253	-1.79751	9.23e-34	-1.08442	3.71e-09	-2.7167	8.38e-69	-1.48232	2.83e-22	-2.02984	9.92e-29	-2.32015	5.25e-72	-1.71006	1.53e-24	-2.70589	1.09e-69	-1.23863	1.74e-27
hsa-miR-502-5p	-1.19383	0.000121851	0	0	-2.07943	0.000187509	-2.50243	0.000199644	0	0	0	0	-2.40373	6.16e-06	-2.03906	0.000615696	-2.67136	2.03e-09	0	0
hsa-miR-503	0	0	0	0	1.31949	3.16e-43	0	0	1.00666	8.99e-21	0	0	-1.027	4.18e-18	2.50528	3.29e-166	0	0	0	0
hsa-miR-504	1.74293	1.43e-98	2.01488	1.16e-55	-1.76461	4.25e-19	0	0	0	0	0	0	0	0	-1.98014	0.000364702	-3.3167	9.95e-13	-1.15356	0.000394423
hsa-miR-505	0	0	0	0	0	0	-2.75131	8.32e-06	0	0	0	0	-1.3908	9.94e-06	0	0	0	0	0	0
hsa-miR-505*	2.13448	2.87e-100	0	0	-1.12932	2.67e-05	0	0	0	0	-1.38657	0.00341586	-1.40376	0.000178977	0	0	0	0	0	0
hsa-miR-506	-1.06833	0.000257083	-1.67478	4.05e-06	-5.28107	3.83e-51	-1.97885	0.00124476	0	0	-7.55091	1.98e-161	-3.62493	1.39e-61	-9.40965	0	-7.57948	3.39e-296	-5.21017	4.24e-63
hsa-miR-508-3p	-5.70692	2.61e-82	-5.17118	4.4e-80	-6.62309	0	-2.26282	3.07e-36	2.91419	5.96e-14	-7.62414	0	-3.47881	3.66e-226	-8.7593	0	-6.76254	0	-5.17098	0
hsa-miR-508-5p	-2.41625	7.9e-10	-2.80403	3.57e-11	-5.81279	6.15e-71	0	0	1.04509	0.00671729	0	0	0	0	-4.22885	1.13e-23	-2.8778	3.09e-12	0	0
hsa-miR-509-3-5p	-4.37509	0	-4.44182	3.91e-257	-6.1808	0	0	0	1.73986	2.29e-12	-8.52638	4.46e-19	-4.1195	4.69e-52	-7.3371	4.14e-196	-7.32406	1.49e-252	-5.23123	8.2e-63
hsa-miR-509-3p	-4.16347	7.16e-27	-2.73155	5.98e-15	-4.48543	6.45e-25	0	0	2.26748	9.35e-05	-6.97972	0	-3.66239	1.55e-19	-6.40085	3.79e-104	-5.02981	4.49e-50	-4.94714	6.65e-56
hsa-miR-509-5p	-3.57179	2.13e-33	-5.05846	3.25e-50	-7.60004	0	-2.28179	2.03e-09	0	0	-5.67951	4.51e-28	-2.80327	3.55e-28	-8.59868	0	-7.76806	0	-6.00474	2.44e-132
hsa-miR-510	-3.10074	2.43e-15	-2.88421	3.75e-13	-5.23324	6.18e-48	-2.37117	0.00198459	0	0	0	0	0	0	-2.91625	5.8e-10	-1.55587	2.65e-05	-1.34511	1.3e-05
hsa-miR-513a-3p	0	0	0	0	-4.11506	1.88e-21	0	0	0	0	0	0	0	0	-2.13198	4.53e-05	-1.6339	0.0001455	0	0
hsa-miR-513a-5p	-4.53962	2.62e-40	0	0	-5.74619	6.18e-65	0	0	0	0	0	0	0	0	-1.76943	0.000571521	0	0	0	0
hsa-miR-513b	-2.65329	3.57e-10	0	0	-4.61549	4.01e-32	0	0	0	0	0	0	0	0	0	0	0	0	0	0
hsa-miR-513c	0	0	0	0	-5.69495	1.22e-76	-1.88577	0.000262951	0	0	0	0	0	0	-3.60592	1.26e-15	0	0	0	0
hsa-miR-514	-4.63126	3.89e-38	-3.06707	1.28e-10	-4.45449	8.8e-36	-3.06633	8.5e-07	0	0	-6.20415	0	-3.56343	0	-8.54205	0	-8.01261	0	-5.21805	0
hsa-miR-532-3p	-3.99067	0	-4.17658	0	-3.50226	9.95e-152	-1.91387	3.29e-159	-1.31448	2.4e-128	-3.85861	3.61e-95	-2.68556	8.95e-76	-2.96721	2.56e-38	-4.79463	1.35e-102	-1.61098	3.56e-13
hsa-miR-532-5p	-3.15483	2.8e-123	-2.38025	0	-2.48874	4.91e-137	0	0	0	0	-2.79761	0	-2.0224	0	-2.3274	0	-3.94305	0	-1.8227	0
hsa-miR-542-3p	0	0	0	0	5.46931	0	0	0	1.57881	4.14e-86	-1.74087	1.48163e-315	-1.88115	6.48e-223	0	0	0	0	0	0
hsa-miR-542-5p	-1.19214	0.00409154	0	0	0	0	-1.10861	0.00470715	0	0	-1.46634	1.04e-21	-3.55262	1.14e-50	0	0	-1.00657	8.21e-07	0	0
hsa-miR-543	1.43462	7.35e-13	0	0	0	0	2.17766	1.45e-07	0	0	0	0	0	0	0	0	2.08919	1.7e-05	0	0
hsa-miR-548a-3p	0	0	0	0	4.12003	4.74e-13	0	0	1.76981	0.00336157	0	0	0	0	1.56686	0.00168382	0	0	0	0
hsa-miR-548c-5p	1.30605	8.62e-08	1.49346	0.00145656	2.46796	2.15e-05	0	0	0	0	0	0	0	0	0	0	0	0	0	0
hsa-miR-548d-5p	1.61867	7.23e-14	1.5379	0.00512412	0	0	0	0	0	0	0	0	0	0	0	0	0	0	1.59958	6.85e-13
hsa-miR-548e	0	0	1.28549	8.12e-05	1.64827	1.64e-08	0	0	2.78863	2.37e-09	1.46144	3.74e-06	0	0	1.85504	9.53e-32	0	0	0	0
hsa-miR-548k	1.41602	4.5e-06	1.05149	0.00309625	1.23828	0.00210744	0	0	0	0	0	0	0	0	0	0	0	0	0	0
hsa-miR-548n	1.26592	0.00105962	0	0	0	0	0	0	0	0	0	0	0	0	2.44135	1.68e-05	0	0	0	0
hsa-miR-548p	0	0	-1.92269	4.71e-06	0	0	-1.78622	0.00341047	0	0	0	0	0	0	0	0	0	0	-2.06129	5.37e-06
hsa-miR-550	1.85088	0.00134285	0	0	0	0	0	0	0	0	0	0	0	0	2.7368	9.27e-08	1.78434	0.00503716	0	0
hsa-miR-551b	-1.58331	0.00181446	0	0	-2.41879	1.73e-05	0	0	0	0	0	0	0	0	0	0	0	0	0	0
hsa-miR-574-3p	-1.45454	3.94e-39	-1.33248	1.43e-16	0	0	-1.25989	1.07e-29	0	0	0	0	-1.87756	2.63e-25	0	0	0	0	-1.78158	6.24e-39
hsa-miR-574-5p	0	0	1.75875	3.99e-06	0	0	0	0	0	0	0	0	0	0	0	0	2.20574	1.04e-17	0	0
hsa-miR-576-5p	0	0	0	0	1.41123	0.00296209	0	0	0	0	0	0	0	0	2.01983	0.000766975	0	0	0	0
hsa-miR-582-3p	-1.09375	3.54e-07	0	0	5.73742	9.61e-249	0	0	0	0	-2.81328	1.38e-48	2.68254	4.85e-175	2.37001	7.46e-56	-1.74566	1.8e-17	0	0
hsa-miR-582-5p	-3.00121	3.39e-10	-1.50649	0.00598127	0	0	-2.0143	4.37e-06	0	0	0	0	3.03802	5.58e-28	2.38241	5.69e-11	-1.75947	0.00857461	0	0
hsa-miR-584	0	0	2.55564	1.35e-06	0	0	2.92107	7.06e-06	1.97305	0.000280729	0	0	0	0	3.38906	3.01e-13	1.89584	0.000248051	0	0
hsa-miR-589	0	0	1.5359	1.75e-07	4.60545	8.17e-22	0	0	0	0	0	0	0	0	2.93315	3.27e-39	0	0	0	0
hsa-miR-589*	-2.26585	1.68e-06	0	0	0	0	1.37802	0.00068916	0	0	0	0	0	0	2.50548	4.25e-05	0	0	0	0
hsa-miR-590-3p	1.34878	1.69e-13	1.69279	5.73e-11	3.97347	1.96e-31	1.30499	1.7e-05	3.56192	3.63e-12	1.59834	1.32e-08	1.58453	4.26e-10	2.75404	1.59e-28	0	0	0	0
hsa-miR-590-5p	0	0	0	0	2.22805	1.34e-15	0	0	1.83173	7e-07	0	0	0	0	1.63553	4.01e-09	0	0	0	0
hsa-miR-592	0	0	0	0	1.33868	0.00901955	0	0	1.26748	0.00297707	0	0	0	0	4.65403	1.53e-37	2.01881	0.000364353	4.00175	1.49e-23
hsa-miR-598	-1.5296	3.16e-89	-2.63995	1.48e-80	0	0	-2.78835	1.24e-209	1.41582	8.47e-32	-2.29632	0	0	0	0	0	-1.87365	1.24e-76	0	0
hsa-miR-615-3p	0	0	0	0	0	0	-1.62086	0.00112389	0	0	-1.19455	3.62e-15	-4.29184	4.97e-42	0	0	-4.08902	1.6e-37	0	0
hsa-miR-616	0	0	0	0	0	0	0	0	0	0	0	0	1.57407	0.00168252	2.37423	3.12e-05	0	0	0	0
hsa-miR-618	0	0	0	0	0	0	0	0	0	0	-4.38552	6.96e-06	2.24704	2.26e-50	-2.04953	0.00165455	-3.49448	1.12e-15	-1.06124	0.00640132
hsa-miR-625*	0	0	0	0	2.4336	7.32e-10	3.91101	7.48e-184	0	0	1.00253	0.00743386	-1.26151	0.005962	0	0	0	0	0	0
hsa-miR-629	0	0	2.79755	1.1e-86	6.16203	3.5e-59	1.43495	2.23e-08	0	0	0	0	0	0	1.3806	1.47e-08	2.55679	1.55e-58	1.59085	6.22e-09
hsa-miR-629*	0	0	0	0	0	0	0	0	0	0	0	0	0	0	1.98193	0.00233353	2.11831	5.95e-05	0	0
hsa-miR-642	0	0	0	0	0	0	0	0	0	0	0	0	1.02673	0.00020545	2.06939	6.78e-05	0	0	0	0
hsa-miR-652	-1.79294	2.65e-85	0	0	0	0	-1.37171	2.21e-12	0	0	0	0	-1.03056	5.17e-14	0	0	0	0	0	0
hsa-miR-653	0	0	0	0	0	0	-2.3008	0.00307812	5.10398	1.3e-31	-1.52406	1.24e-09	-3.94385	8.01e-35	-1.27741	1.96e-09	0	0	1.62658	7.5e-17
hsa-miR-654-3p	-2.06833	0.000336078	0	0	-1.34244	0.00463429	0	0	0	0	0	0	-2.10417	2.12e-08	-1.41308	0.00580055	0	0	-3.62349	6.1e-20
hsa-miR-660	-2.91959	2.18e-178	-2.57957	1.13e-103	-3.1451	5.96e-231	-3.92525	0	0	0	-2.56121	3.94e-85	-2.65907	1.03e-159	-2.16845	1.74e-56	-3.27127	7.9e-167	-2.18214	4.79e-132
hsa-miR-664	-1.88024	1.17e-29	-1.90679	1.19e-41	-1.56469	4.93e-14	0	0	0	0	-1.29448	6.03e-09	0	0	0	0	-1.01101	1.15e-08	0	0
hsa-miR-664*	0	0	0	0	0	0	-1.08385	6.62e-15	-1.70124	3.94e-26	-1.15347	1.17e-38	0	0	0	0	-1.3587	1.97e-32	0	0
hsa-miR-665	1.15898	0.000248395	0	0	0	0	1.71945	0.00128623	0	0	0	0	0	0	0	0	0	0	0	0
hsa-miR-675*	0	0	0	0	0	0	0	0	-2.0378	0.000170718	0	0	-1.21107	0.000624089	0	0	0	0	-1.23818	0.00116222
hsa-miR-7	0	0	1.18899	2.59e-18	2.25669	1.47e-303	3.67762	0	3.39962	2.56e-112	0	0	2.83753	0	1.26583	4.16e-97	2.53459	0	0	0
hsa-miR-708	0	0	0	0	3.85772	0	1.52671	0	2.75471	1.23e-124	0	0	-2.61778	3.52e-175	1.38991	2.53e-85	-2.68539	2.09e-154	1.95936	2.33e-290
hsa-miR-708*	0	0	0	0	4.42246	6.19e-209	2.71305	2.38e-114	3.83557	5.36e-32	0	0	-2.29494	1.12e-17	1.50319	2.85e-11	-3.36718	2.8e-22	1.66967	2.29e-30
hsa-miR-720	1.98354	3.79e-09	1.21794	8.95e-05	4.44719	1.32e-19	0	0	1.06306	1.25e-08	0	0	0	0	0	0	0	0	0	0
hsa-miR-744	0	0	0	0	-1.01079	7.33e-38	0	0	0	0	-1.82298	1.85e-139	-2.52933	1.16e-91	-1.38202	8.2e-31	-1.38298	1.17e-25	0	0
hsa-miR-766	-1.51576	0.000122173	-2.48213	5.51e-08	-2.00378	0.000145873	0	0	0	0	0	0	0	0	0	0	0	0	0	0
hsa-miR-769-5p	-1.10892	2.98e-06	1.64359	1.89e-06	0	0	0	0	-1.12596	0.000105294	0	0	-1.22354	8.29e-22	-1.09165	7.34e-12	0	0	0	0
hsa-miR-873	-2.77882	4.33e-10	-1.86911	0.00137265	0	0	-3.30078	4.21e-09	0	0	-7.03606	2.9e-07	-1.72565	1.26e-06	0	0	0	0	-1.85969	0.000146616
hsa-miR-874	-3.22359	4.66e-14	-2.42964	8.38e-10	-2.48298	8.26e-07	-3.55867	1.78e-11	0	0	-1.94809	1.08e-12	1.12119	6.12e-13	0	0	-1.12966	0.00982418	-1.70682	4.75e-07
hsa-miR-876-3p	-3.00121	2.28e-14	0	0	0	0	-2.50243	3.02e-06	0	0	0	0	0	0	0	0	0	0	0	0
hsa-miR-877	0	0	-1.49058	2.67e-18	-3.56487	2.07e-14	0	0	-1.30154	3.8e-06	0	0	-2.59627	5.3e-82	0	0	-2.15802	3.52e-63	-1.49007	3.08e-13
hsa-miR-885-3p	0	0	3.07247	1.05e-09	0	0	2.20486	5.92e-06	0	0	0	0	3.41905	2.64e-15	5.2857	9.13e-49	0	0	0	0
hsa-miR-885-5p	0	0	2.04271	3.64e-07	0	0	3.20486	4.1e-08	0	0	0	0	0	0	3.06938	4.57e-11	0	0	0	0
hsa-miR-886-3p	1.33507	0.00904238	2.04271	2.99e-05	1.55516	1.56e-07	0	0	2.46676	9.31e-05	3.74265	1.57e-12	0	0	4.7814	6.72e-55	1.94832	0.000143645	0	0
hsa-miR-886-5p	0	0	0	0	1.26031	1.46e-201	2.20704	0	-1.76074	0	1.61347	0	0	0	3.79111	0	1.58222	1.6e-121	1.28162	3.7e-105
hsa-miR-887	0	0	-2.4037	1.04e-26	-2.11628	9.17e-13	1.97937	4.67e-16	1.18762	5.44e-14	0	0	-2.75451	3.24e-16	-1.83811	8.24e-07	-1.47867	9.14e-09	0	0
hsa-miR-889	0	0	0	0	0	0	0	0	0	0	0	0	-1.65168	2.48e-06	0	0	1.79966	1.64e-10	-2.7299	2.21e-20
hsa-miR-890	-2.19383	1.57e-08	0	0	0	0	-2.06633	8.6e-05	0	0	0	0	7.42335	1.73e-297	0	0	0	0	0	0
hsa-miR-891a	0	0	0	0	0	0	-4.20768	7.34e-19	0	0	-7.01318	1.32e-73	6.56078	0	-1.42148	0.000530167	0	0	-2.85967	1.33e-14
hsa-miR-892a	-1.85683	6.55e-07	0	0	0	0	-3.06633	6.47e-09	-1.71585	0.000988942	0	0	5.74463	4.89e-129	0	0	0	0	0	0
hsa-miR-9	-3.00121	6.51e-12	-2.49995	1.37e-12	-1.4435	9.07e-08	-3.52886	9.71e-19	-6.38154	1.63e-99	-3.13949	0	-4.89881	2.73e-202	-2.31925	8.61e-108	-2.52078	3.12e-277	-4.17506	0
hsa-miR-9*	-2.32023	3.12e-06	-2.58164	8.36e-08	-1.41882	0.00188572	-2.16634	0.00170281	-5.24984	3.16e-34	-2.26621	0.000350901	-2.04938	6.01e-05	-1.68058	0.00214914	-1.94147	1.44e-08	-2.23818	1.19e-07
hsa-miR-92a	0	0	-1.22596	3.51e-137	0	0	-1.40609	2.1e-239	-1.13584	1.34e-144	0	0	0	0	0	0	0	0	0	0
hsa-miR-92a-1*	1.8609	4.47e-13	-1.59843	7.63e-10	-3.7408	1.22e-19	1.93322	3.56e-06	0	0	0	0	0	0	0	0	0	0	0	0
hsa-miR-92b*	1.5225	2.42e-31	0	0	0	0	1.75084	3.46e-16	0	0	1.58447	1.56e-06	1.68574	2.4e-05	1.60481	4.02e-05	0	0	0	0
hsa-miR-93	0	0	0	0	-1.40531	1.56e-192	-1.84677	8.49e-163	1.34535	3.56e-38	0	0	0	0	0	0	0	0	0	0
hsa-miR-934	0	0	0	0	0	0	0	0	-4.30083	5.46e-19	0	0	0	0	-1.76943	6.76e-05	-1.29284	0.000155975	0	0
hsa-miR-95	0	0	0	0	3.14211	4.67e-108	0	0	0	0	0	0	-2.81407	6.88e-78	1.39911	1.3e-51	0	0	0	0
hsa-miR-96	0	0	0	0	0	0	0	0	0	0	0	0	5.59774	0	2.9244	2.55e-154	-1.61754	1.4e-09	0	0
hsa-miR-98	0	0	0	0	-1.09311	6.45e-27	-1.88091	8.29e-74	1.08741	8.27e-15	-1.68194	5.69e-174	0	0	0	0	0	0	0	0
hsa-miR-99a	0	0	0	0	0	0	-1.56458	0	0	0	0	0	-1.91873	0	-4.42849	0	-4.55341	0	0	0
hsa-miR-99a*	-1.40187	9.59e-05	-1.5389	0.000402137	1.75112	0.00159019	-3.26314	6.66e-13	0	0	-1.34699	5.64e-07	-1.57138	2.52e-10	-3.46128	3.28e-14	-4.61477	8.02e-36	0	0
hsa-miR-99b	0	0	0	0	0	0	-1.29893	0	0	0	-1.51691	0	-1.79134	0	0	0	-1.51024	0	0	0
hsa-miR-99b*	0	0	-1.48379	5.09e-19	-1.6044	8.99e-09	1.22161	2.17e-06	0	0	-1.2949	3.23e-19	-2.75337	3.9e-15	0	0	-1.40529	3.21e-05	0	0
aComparison of the expression of miRNAs between tumor (T) and normal adjacent tissues (N), P-value≤0.01. The same for other samples.
