# Supplementary material for: Integrated Profiling of MicroRNAs and mRNAs: MicroRNAs Located on Xq27.3 Associate with Clear Cell Renal Cell Carcinoma
Source: PLoS One. 2010 Dec 30;5(12):e15224. doi: 10.1371/journal.pone.0015224 (PMC3013074; doi:10.1371/journal.pone.0015224)
Supplement: Table S2 — List of differentially expressed mRNAs. (XLS) [file pone.0015224.s004.xls]

## Sheet: Sheet1
Table S2. List of differentially expressed mRNAs
mRNAs	K1T/Na			K27T/N			K2T/N			K38T/N			K39T/N			K3T/N			K44T/N			K55T/N			K6T/N			K7T/N
	log2Ratio	P-Value	FDR	log2Ratio	P-Value	FDR	log2Ratio	P-Value	FDR	log2Ratio	P-Value	FDR	log2 Ratio	P-Value	FDR	log2 Ratio	P-Value	FDR	log2Ratio	P-Value	FDR	log2Ratio	P-Value	FDR	log2Ratio	P-Value	FDR	log2Ratio	P-Value	FDR
A1CF	-3.30325	1.05e-17	1.1e-16	-4.18009	9e-14	6.65e-13	0	0	0	-9.05257	1.64e-08	6.31e-08	0	0	0	0	0	0	0	0	0	-2.68326	2.3e-05	6.31e-05	0	0	0	0	0	0
A2LD1	-0.970312	0.000427556	0.000828018	-4.67628	1.87e-64	3.18e-63	0	0	0	-7.43483	0	0	-2.72057	2.99e-22	3.81e-21	-1.72943	0.000213724	0.00055106	-2.09624	2.01e-15	1.56e-14	-5.22457	8.39e-63	1.18e-61	-5.50879	7.49e-66	1.86e-64	0	0	0
A2M	2.33143	3e-12	1.43e-11	4.09352	0	0	1.6995	3.53e-12	3.08e-11	0	0	0	0	0	0	-0.397634	1.17e-14	1.17e-13	-0.358423	1.23e-10	4.94e-10	0.634527	2.54e-12	1.3e-11	0.292549	1.13e-08	5.24e-08	0.496763	0	0
A2ML1	0	0	0	2.74124	1.23e-05	3.12e-05	0	0	0	0	0	0	0	0	0	-8.71081	3.53e-05	0.000103057	0	0	0	2.26576	5.56e-05	0.000144905	0	0	0	0	0	0
A4GALT	0	0	0	0	0	0	1.2942	0.000118451	0.000395183	-7.94837	0	0	-1.32588	4.58e-05	0.000143597	0	0	0	0	0	0	1.53017	2.07e-11	9.86e-11	2.96743	7.83e-09	3.7e-08	0	0	0
AACS	-3.97502	2.39e-213	3.45e-212	-3.46678	4.63e-74	8.27e-73	3.03829	1.08e-07	5.76e-07	-3.31841	0	0	2.13229	4.66e-08	2.12e-07	1.57529	8.17e-05	0.000225199	0.952795	8.51e-10	3.22e-09	-3.06516	1.33e-60	1.84e-59	-2.16633	6.34e-25	1.02e-23	0	0	0
AADAT	4.24987	0.000112033	0.000233361	0	0	0	0	0	0	0	0.000917124	0.00196985	1.09995	0.00018653	0.000525565	0	0	0	0	0	0	0	0	0	0	0	0	0	0	0
AAGAB	0	0	0	0	0	0	-1.14126	0.000253898	0.000783753	1.81435	0	0	0.831123	5.05e-06	1.84e-05	0	0	0	0.801861	0.00024618	0.000520012	-1.75586	1.59e-11	7.63e-11	0	0	0	0	0	0
AAK1	-1.06158	4.06e-05	9.14e-05	0	0	0	0	0	0	0	0.86898	0.894684	0	0	0	0	0	0	0	0	0	-1.91797	8.9e-14	6.01e-13	0	0	0	0	0	0
AAMP	1.69763	0	0	-2.29859	1.09e-90	2.05e-89	0.852676	2e-10	1.47e-09	-1.11507	6.48e-08	2.35e-07	-1.02202	1.73e-09	9.17e-09	-1.52445	1.66e-21	2.13e-20	0	0	0	-0.682931	1.07e-08	4.13e-08	0	0	0	0	0	0
AARS	1.26429	2.97e-07	8.72e-07	1.20278	4.17e-06	1.14e-05	0	0	0	2.2912	0	0	1.69868	0	0	0	0	0	1.43348	0	0	0	0	0	0	0	0	0	0	0
AARS2	0	0	0	1.07451	3.58e-07	1.12e-06	0	0	0	0	0.0135769	0.0239276	0	0	0	-1.68627	0.00034078	0.000854104	0	0	0	1.26455	1.1e-08	4.25e-08	0	0	0	0	0	0
AASDH	2.37014	1.21e-09	4.45e-09	0.689784	1.16e-05	2.99e-05	0	0	0	0	0.708382	0.754756	0	0	0	1.50097	2.47e-06	8.42e-06	0	0	0	0.758697	5.51e-06	1.63e-05	0	0	0	-1.07542	7.46e-08	4.21e-07
AASDHPPT	0	0	0	-1.13834	7.02e-17	7.03e-16	0	0	0	-0.735194	0	0	0.59535	2.85e-05	9.26e-05	0.773464	1.37e-05	4.23e-05	0	0	0	-1.546	1.45e-35	1.68e-34	0.551405	8.83e-05	0.000241789	0	0	0
AASS	0.995137	2.34e-05	5.46e-05	0	0	0	-2.9474	1.15e-31	2.46e-30	0	0.124315	0.17389	-1.64185	6.25e-09	3.12e-08	-1.72074	4.84e-18	5.63e-17	-2.34189	5.2e-10	2e-09	-1.18176	4.05e-05	0.000107543	-1.05912	0.000115451	0.000309643	0	0	0
AATF	1.78559	4.51e-07	1.29e-06	0	0	0	1.50925	9.03e-08	4.88e-07	0	0.844042	0.874773	0	0	0	-1.06461	4.07e-06	1.36e-05	1.64935	5.06e-09	1.79e-08	0	0	0	0	0	0	0.838134	0.000192436	0.000658307
ABAT	-2.9477	5.14e-23	5.67e-22	-5.9237	2.18e-118	4.45e-117	-3.1169	1.75e-71	5.04e-70	-5.85739	2.68e-97	4.31e-96	-6.967	1.54e-136	3.61e-135	-4.01099	7.16e-77	1.59e-75	-12.5309	3.61e-98	5.68e-97	-3.30021	8.6e-133	1.46e-131	-3.39417	6.59e-154	2.16e-152	0	0	0
ABCA1	4.73574	2.53e-06	6.73e-06	4.86218	3.88e-09	1.48e-08	1.87862	0	0	1.19663	8.45e-12	4.18e-11	2.14713	8.99e-14	8.04e-13	1.95983	2.49e-14	2.41e-13	2.65253	3.75e-14	2.63e-13	0	0	0	1.28863	3e-11	1.77e-10	1.74785	1.53e-13	1.63e-12
ABCA10	2.03631	5.44e-07	1.55e-06	0	0	0	0	0	0	0	0.00911558	0.0166364	0	0	0	0	0	0	-3.42109	4.92e-07	1.46e-06	-2.3341	1.73e-05	4.82e-05	0	0	0	0	0	0
ABCA12	8.33539	1.01e-05	2.46e-05	8.00562	3.25e-05	7.8e-05	0	0	0	0	0.022611	0.0379151	0	0	0	0	0	0	0	0	0	2.94725	3.01e-05	8.1e-05	0	0	0	0	0	0
ABCA2	1.84012	8.73e-06	2.15e-05	0	0	0	0	0	0	1.17266	6.45e-05	0.000163956	0	0	0	-2.94721	2.11e-16	2.31e-15	1.84888	0	0	0	0	0	0	0	0	0	0	0
ABCA3	0	0	0	2.25948	8.05e-07	2.38e-06	2.05987	1.87e-05	7.18e-05	0	0	0	1.78258	1e-08	4.86e-08	1.10665	0.000180264	0.000469527	2.42558	1.13e-09	4.25e-09	2.28752	4.39e-08	1.6e-07	0	0	0	0	0	0
ABCA4	-2.69793	3.79e-08	1.21e-07	0	0	0	0	0	0	0	0.0117645	0.0209038	0	0	0	0	0	0	-9.57554	2.54e-13	1.36e-12	0	0	0	0	0	0	-12.3072	1.78e-73	6.44e-72
ABCA5	0	0	0	0	0	0	0	0	0	1.09132	7.4e-08	2.67e-07	0	0	0	1.41234	1.53e-06	5.39e-06	0	0	0	0	0	0	0	0	0	0	0	0
ABCA6	0	0	0	0	0	0	0	0	0	0	0	0	0	0	0	-8.71081	3.53e-05	0.000102898	0	0	0	0	0	0	-8.12928	9.51e-06	3.06e-05	0	0	0
ABCA7	0	0	0	8.00562	3.25e-05	7.79e-05	0	0	0	0	0.022611	0.0378384	0	0	0	0	0	0	0	0	0	0	0	0	0	0	0	2.71817	2.61e-05	0.000105251
ABCA8	1.26103	1.06e-08	3.59e-08	-0.894568	0.000158231	0.000333343	-3.24992	1.39e-38	3.22e-37	-4.85363	2.9e-45	3.75e-44	-5.91488	8.73e-48	1.54e-46	-11.3309	5.37e-28	7.96e-27	-2.66448	6.66e-22	6.32e-21	-2.35999	7.96e-32	8.86e-31	-4.06051	1.77e-37	3.44e-36	0	0	0
ABCA9	0	0	0	1.64088	5.55e-07	1.68e-06	-0.757838	0.00110739	0.00300781	0	0.0255834	0.0422792	-2.38758	7.88e-08	3.51e-07	-1.52288	4.8e-20	5.92e-19	0	0	0	0	0	0	0	0	0	0	0	0
ABCB1	0	0	0	-8.66178	1.63e-07	5.29e-07	-2.56156	7.5e-05	0.000259658	-8.76818	4.07e-07	1.36e-06	-8.29921	1.58e-05	5.37e-05	-1.22682	9.89e-07	3.57e-06	-7.6865	0.000369648	0.000764957	-4.14086	1.51e-09	6.27e-09	0	0	0	-3.35147	1.64e-19	2.67e-18
ABCB10	4.0878	2.12e-07	6.33e-07	1.36664	0	0	0	0	0	-0.869842	4.05e-05	0.000105818	0	0	0	1.20868	5.8e-09	2.66e-08	0	0	0	1.87785	8.35e-14	5.68e-13	0	0	0	0	0	0
ABCB6	3.80961	8.3e-06	2.06e-05	0	0	0	1.06143	0.000295338	0.000898284	0	0.00533232	0.010111	1.14019	2.41e-08	1.13e-07	0	0	0	0.893085	9.33e-05	0.000209838	2.83723	1.36e-13	8.77e-13	0	0	0	1.86978	1.01e-08	6.24e-08
ABCB7	0	0	0	1.45314	4.08e-05	9.54e-05	0	0	0	1.97899	0	0	1.55663	4.27e-05	0.000134556	0	0	0	1.57828	3.31e-08	1.1e-07	0	0	0	0	0	0	0	0	0
ABCB8	0	0	0	0	0	0	0	0	0	1.61735	0	0	0	0	0	-2.24174	7.56e-10	3.77e-09	-1.73073	8.98e-07	2.59e-06	0	0	0	0	0	0	0	0	0
ABCC1	0	0	0	1.70454	1.2e-05	3.1e-05	1.53993	6.97e-10	4.8e-09	0	0.21284	0.27088	3.30858	3.98e-08	1.82e-07	1.58869	1.05e-11	6.16e-11	4.38033	4.78e-09	1.7e-08	1.25761	1.44e-06	4.55e-06	2.97663	1.67e-12	1.11e-11	1.22513	0	0
ABCC2	0	0	0	-1.13145	1.87e-07	6.05e-07	-1.25329	8.3e-05	0.000284847	-10.2456	1.51e-18	1.38e-17	1.42248	1.64e-09	8.69e-09	0.732186	1.93e-05	5.83e-05	0	0	0	0	0	0	-2.54312	1.43e-13	1.25e-12	3.39559	3.56e-05	0.000139539
ABCC3	1.0977	6.2e-06	1.56e-05	-0.843388	0.000254268	0.000523541	6.15728	4.42e-05	0.000160513	-10.4747	0	0	0	0	0	1.84057	0	0	2.82733	6.35e-14	4.28e-13	0	0	0	2.99713	7.55e-12	4.7e-11	2.79786	1.78e-06	8.46e-06
ABCC4	1.07322	1.36e-05	3.28e-05	0	0	0	0.98669	1.57e-08	9.26e-08	-0.96362	1.06e-05	3.01e-05	0	0	0	1.03626	0	0	0	0	0	0	0	0	0	0	0	1.07312	0	0
ABCC5	0.705488	6.1e-07	1.74e-06	0	0	0	1.18554	0.000322632	0.0009693	1.54108	0	0	0	0	0	0	0	0	0	0	0	0	0	0	0	0	0	-1.09806	7.19e-07	3.63e-06
ABCC6	0	0	0	-3.90495	4.59e-90	8.66e-89	0	0	0	-11.6555	0	0	-2.38758	2.37e-14	2.32e-13	-1.65641	9.99e-13	6.59e-12	-5.52958	4.97e-70	7.09e-69	-2.61545	6.1e-49	7.98e-48	-1.86127	8.52e-39	1.68e-37	1.78883	1.15e-05	4.9e-05
ABCC6P1	0	0	0	-2.10434	2.3e-07	7.34e-07	0	0	0	-10.0014	9.26e-16	7.86e-15	0	0	0	0	0	0	-3.87915	3.55e-07	1.06e-06	-5.42368	7.01e-25	6.99e-24	0	0	0	0	0	0
ABCC9	-0.69476	7.13e-15	6.54e-14	2.21249	0	0	1.79854	2.03e-10	1.49e-09	-1.17816	0	0	-1.08884	1.11e-06	4.39e-06	-1.7759	7.08e-16	7.62e-15	-2.0571	2.88e-17	2.47e-16	0	0	0	0	0	0	-0.940249	5.91e-12	4.97e-11
ABCD1	1.46119	5.99e-05	0.000131028	0	0	0	3.46387	6.67e-05	0.00023301	0	0	0	0	0	0	0	0	0	2.93832	3.34e-07	1.01e-06	-2.25873	0.00019941	0.000481045	0	0	0	0	0	0
ABCD3	0	0	0	-2.17373	8.19e-23	9.23e-22	0	0	0	-2.6118	9.7e-24	9.88e-23	-1.51995	2.65e-10	1.52e-09	0	0	0	0	0	0	-3.37674	1.82e-77	2.74e-76	0	0	0	0	0	0
ABCD4	1.51734	0	0	0	0	0	0	0	0	-1.71039	6.65e-07	2.17e-06	0	0	0	-0.980577	3.41e-05	9.98e-05	0	0	0	-1.37314	6.72e-08	2.41e-07	0	0	0	0	0	0
ABCE1	2.31772	1.21e-09	4.45e-09	1.54833	1.34e-13	9.31e-13	0	0	0	0	0.00245308	0.00492648	0.885451	9.27e-06	3.26e-05	0.956358	1.61e-10	8.53e-10	1.72975	0	0	0	0	0	0	0	0	0	0	0
ABCF1	2.76213	1.21e-09	4.47e-09	1.96803	3.81e-10	1.59e-09	0	0	0	1.24867	1.21e-06	3.85e-06	0	0	0	-1.07823	8.03e-09	3.62e-08	1.23578	3.16e-12	1.43e-11	0	0	0	0	0	0	0	0	0
ABCF3	1.1285	6.73e-05	0.00014669	0	0	0	0	0	0	1.77016	0	0	0	0	0	0	0	0	1.16393	2.14e-07	6.59e-07	0	0	0	0	0	0	0	0	0
ABCG1	1.95437	2.66e-11	1.13e-10	2.26357	1.78e-13	1.16e-12	2.8069	0	0	3.8867	0	0	0	0	0	1.65905	3.51e-13	2.54e-12	0.986929	0.000105463	0.000233447	3.02409	1.5e-13	9.51e-13	2.34465	9.41e-14	8.62e-13	2.56199	8.1e-14	9.08e-13
ABCG2	4.28635	0.000112033	0.000233393	0	0	0	-1.46807	5.15e-05	0.000184611	3.39593	0.000171807	0.000408239	-3.04975	2.71e-05	8.87e-05	0	0	0	0	0	0	1.76486	6.48e-14	4.56e-13	-0.81868	0.00020122	0.000521738	0	0	0
ABHD10	-1.8707	7.09e-17	7.37e-16	-2.19917	1.45e-41	2.06e-40	-1.54392	2.57e-17	4.19e-16	0.687994	7.48e-08	2.7e-07	0	0	0	-1.27368	2.36e-12	1.49e-11	0	0	0	-2.14423	8.51e-41	1.04e-39	-0.926778	1.67e-19	2.38e-18	-0.944732	1.64e-10	1.21e-09
ABHD12	1.74008	0	0	0	0	0	0.601819	4.41e-05	0.00016037	1.79929	3.12e-13	1.85e-12	0.642073	8.63e-12	5.53e-11	0	0	0	0	0	0	0.657733	1.27e-09	5.3e-09	0.690112	6.24e-07	2.37e-06	0	0	0
ABHD13	1.95413	2.56e-13	1.47e-12	1.14722	1.63e-06	4.69e-06	0	0	0	0	0.000577268	0.00127274	0	0	0	1.66157	1.01e-06	3.62e-06	0	0	0	0	0	0	0	0	0	0	0	0
ABHD15	0	0	0	2.43217	0.000489866	0.000972453	0	0	0	0	0.641434	0.691494	0	0	0	0	0	0	2.33736	1.46e-06	4.1e-06	0	0	0	0	0	0	0	0	0
ABHD2	1.21748	1.46e-10	5.85e-10	0	0	0	0	0	0	3.90819	1.48e-12	7.93e-12	0	0	0	-0.978268	3.19e-07	1.22e-06	0	0	0	-1.20174	8.63e-09	3.36e-08	0	0	0	0	0	0
ABHD3	2.13615	0	0	0	0	0	0.91822	0.000113254	0.000378891	1.28286	0	0	0	0	0	0	0	0	1.15799	2.12e-09	7.78e-09	-1.75753	2.13e-22	2.02e-21	0	0	0	0	0	0
ABHD4	0	0	0	0	0	0	-1.21324	0.000154956	0.000497286	0	0.142671	0.19727	0	0	0	-1.3849	7.86e-06	2.52e-05	1.81775	1.98e-09	7.26e-09	0	0	0	0	0	0	0	0	0
ABHD6	1.34815	7.46e-07	2.09e-06	-2.28995	1.39e-64	2.37e-63	0	0	0	-2.12347	0	0	-2.58934	3.51e-25	4.76e-24	-1.29152	1.75e-14	1.71e-13	-3.63385	2.46e-27	2.57e-26	-0.821511	7.94e-11	3.64e-10	0.692452	8.01e-09	3.77e-08	1.29068	8.86e-12	7.29e-11
ABI1	0.873998	3.91e-10	1.51e-09	1.00702	0	0	0	0	0	0	0.29543	0.351764	0.884912	1.11e-07	4.85e-07	1.30689	0	0	0.844671	2.02e-07	6.23e-07	0	0	0	0.991394	3.47e-13	2.62e-12	0	0	0
ABI3	2.46405	2.12e-07	6.29e-07	2.4085	2.33e-08	8.25e-08	1.82277	0.000494108	0.00143137	0	0.0534242	0.082086	0	0	0	0	0	0	0	0	0	3.0199	4.39e-08	1.6e-07	1.85086	0.000115701	0.000310258	2.20387	1.25e-05	5.29e-05
ABI3BP	2.27595	1.09e-13	7.59e-13	0	0	0	0	0	0	-1.19199	0.000204294	0.000480881	-5.28735	2.32e-20	2.81e-19	1.76241	0	0	-2.21943	3.48e-16	2.9e-15	0	0	0	2.40312	0	0	0	0	0
ABL1	1.30206	8.49e-13	4.3e-12	0	0	0	0.86708	0.0026377	0.00665902	0	0	0	0	0	0	-2.01021	1.85e-11	1.06e-10	0	0	0	0	0	0	1.73099	3.05e-08	1.35e-07	0	0	0
ABL2	0	0	0	1.67473	1.9e-05	4.73e-05	2.08913	3.76e-08	2.12e-07	0	0.0382514	0.0615295	2.29387	4.26e-05	0.00013438	0	0	0	4.87041	1.06e-12	5.04e-12	-1.99575	2.68e-07	9.09e-07	0	0	0	0	0	0
ABLIM1	0	0	0	-1.09597	1.5e-09	5.95e-09	0	0	0	-1.30406	2.11e-12	1.11e-11	-1.7086	1.95e-28	2.74e-27	0	0	0	-1.24496	3.4e-13	1.77e-12	-0.892693	2.29e-13	1.4e-12	0	0	0	-1.05507	2.28e-23	4.26e-22
ABLIM3	2.71591	1.13e-12	5.63e-12	0	0	0	2.10263	1.69e-13	1.91e-12	-2.22239	0	0	2.18463	0	0	1.06371	4.71e-14	4.35e-13	3.77142	1.4e-13	8.15e-13	2.07915	0	0	1.2973	0	0	4.41846	2.93e-08	1.73e-07
ABP1	-1.1944	4.82e-17	5.03e-16	0	0	0	0.943147	7.92e-13	7.5e-12	-8.63662	0	0	-1.59011	4.09e-30	5.93e-29	-1.02552	5.66e-48	1.04e-46	-13.4211	2.56e-181	4.5e-180	-2.50367	7.45e-52	9.93e-51	-0.295807	5.62e-05	0.000158641	1.13765	0	0
ABR	-1.26724	1.74e-06	4.68e-06	0	0	0	1.00081	0.00235786	0.00601752	-2.25332	0	0	0	0	0	-1.78525	2.95e-10	1.53e-09	1.87049	2.09e-10	8.27e-10	-2.44471	9.02e-36	1.05e-34	0	0	0	1.50601	8.47e-06	3.68e-05
ABT1	1.72567	2.69e-11	1.15e-10	2.75629	4.19e-06	1.13e-05	0.956067	0.000263688	0.000809321	0	0.826012	0.859444	0	0	0	0	0	0	0	0	0	0	0	0	0	0	0	0	0	0
ABTB1	0	0	0	-2.11179	4.37e-13	2.5e-12	0	0	0	0	0.0110112	0.0198004	0	0	0	-1.8485	4.65e-07	1.74e-06	2.41504	1.35e-06	3.81e-06	-1.74432	4.22e-08	1.54e-07	0	0	0	0	0	0
ABTB2	-7.75489	0.000403542	0.000784466	0	0	0	0	0	0	3.89367	0	0	2.03171	1.34e-10	7.83e-10	-1.49602	0.000205998	0.000532232	0	0	0	0	0	0	0	0	0	0	0	0
ACAA1	-4.47317	6.03e-22	6.59e-21	-4.40441	8.33e-148	1.79e-146	-1.59845	2.02e-79	6.1e-78	-3.17031	2.03e-66	2.97e-65	-3.67345	1.19e-40	1.96e-39	-2.14366	6.11e-59	1.23e-57	-3.29494	3.12e-32	3.47e-31	-3.7567	1.61e-46	2.07e-45	-1.89622	2e-201	6.89e-200	0	0	0
ACACA	0	0	0	0	0	0	0	0	0	2.32906	0	0	2.32362	5.33e-14	5.01e-13	1.16481	2.83e-06	9.6e-06	2.38923	4e-15	3.05e-14	0	0	0	0	0	0	-0.95065	1.98e-06	9.35e-06
ACACB	-0.881488	7.76e-07	2.17e-06	0	0	0	-1.36778	1.01e-06	4.78e-06	2.30798	0	0	1.00108	1.53e-13	1.28e-12	0	0	0	-1.75028	1.13e-13	6.76e-13	0	0	0	0	0	0	-1.52301	8.09e-08	4.54e-07
ACAD10	0	0	0	0	0	0	-1.43361	0.0002121	0.000663774	1.53521	0	0	-1.20333	4.39e-10	2.46e-09	-2.68845	1.27e-16	1.41e-15	-1.59036	2e-11	8.51e-11	0	0	0	0	0	0	0	0	0
ACAD11	1.11524	1.59e-08	5.31e-08	0.919128	1.41e-08	5.07e-08	1.804	2.58e-13	2.77e-12	-1.36203	3.66e-07	1.23e-06	0.602258	1.5e-09	7.99e-09	0	0	0	-2.55157	1.33e-47	1.7e-46	2.39872	2.24e-13	1.37e-12	1.89091	1.15e-13	1.03e-12	2.84226	0	0
ACAD8	0	0	0	-1.23106	0.000425214	0.000849912	-1.75998	3.46e-12	3.03e-11	0	0.768382	0.810759	0	0	0	-1.13008	1.18e-06	4.19e-06	-2.50276	1.5e-15	1.17e-14	-3.17365	1.94e-20	1.76e-19	0	0	0	0	0	0
ACAD9	0	0	0	0	0	0	0.753008	0.000345156	0.00103269	1.54718	1.22e-13	8.14e-13	0	0	0	0	0	0	0	0	0	1.04221	0	0	0	0	0	0	0	0
ACADL	2.13715	1.26e-11	5.57e-11	0	0	0	1.70817	2.13e-13	2.35e-12	0	0.108363	0.153191	-1.04163	1.14e-05	3.94e-05	0	0	0	-10.0098	9.83e-18	8.55e-17	0	0	0	1.0153	3.82e-10	2.05e-09	0	0	0
ACADM	0	0	0	-0.915745	2.99e-13	1.8e-12	-1.65705	6.51e-18	1.08e-16	-1.51826	4.71e-18	4.25e-17	-1.65957	1.5e-41	2.48e-40	-0.843238	4.71e-07	1.76e-06	-1.27876	1.26e-19	1.13e-18	-2.13732	2.44e-110	4.03e-109	0	0	0	0	0	0
ACADS	0	0	0	-0.615179	2.34e-11	1.09e-10	-0.541074	0.000281172	0.000857536	1.41813	1.01e-12	5.5e-12	0.683128	0	0	-1.4796	5.49e-27	7.98e-26	-1.0379	3.07e-27	3.2e-26	0	0	0	0	0	0	0	0	0
ACADSB	0	0	0	-2.97869	1.94e-118	3.95e-117	-4.36137	1e-303	3.89e-302	-1.64789	6.42e-57	8.98e-56	-2.76416	1.9e-148	4.54e-147	-1.55367	4.16e-66	8.77e-65	-2.72682	1.27e-109	2.06e-108	-2.09939	4.22e-90	6.68e-89	-1.53038	4.54e-108	1.36e-106	0	0	0
ACAP1	1.78753	1.91e-06	5.14e-06	3.8752	7.21e-06	1.91e-05	3.46387	0.000171441	0.000547284	0	0	0	0	0	0	0	0	0	1.87341	7.65e-06	1.98e-05	0	0	0	3.6105	4.9e-05	0.000139884	0	0	0
ACAP2	1.61862	0	0	2.97364	3.24e-13	1.92e-12	0.740337	0.0035718	0.00872104	1.25856	3.84e-11	1.82e-10	1.099	2.62e-10	1.5e-09	1.38382	3.37e-09	1.58e-08	1.47982	6.95e-14	4.58e-13	0	0	0	0	0	0	0	0	0
ACAP3	-1.54592	2.82e-06	7.39e-06	0	0	0	2.00081	6.12e-07	2.99e-06	-2.0361	0.000161037	0.000384008	3.08514	8.08e-08	3.59e-07	0	0	0	2.5948	8.25e-08	2.64e-07	-1.55832	0.000202334	0.000487705	0	0	0	0	0	0
ACAT2	0	0	0	2.50362	4.21e-06	1.14e-05	-2.20011	5.21e-06	2.21e-05	0	0	0	0	0	0	0	0	0	1.77914	1.67e-14	1.23e-13	0	0	0	0	0	0	-0.892989	0.000249954	0.000834619
ACBD3	3.14417	1.13e-12	5.64e-12	0.742571	9.46e-07	2.78e-06	0	0	0	0	0.0012726	0.00267734	0	0	0	1.07476	1.95e-13	1.53e-12	1.74962	4.69e-13	2.37e-12	0.873431	3.22e-12	1.63e-11	1.16539	1.82e-13	1.53e-12	0	0	0
ACBD4	0	0	0	0	0	0	0	0	0	0	0.53701	0.596244	-1.17737	1.06e-05	3.68e-05	-1.35885	4.23e-06	1.4e-05	-1.38471	2.23e-07	6.85e-07	0	0	0	0.995122	7.5e-05	0.000207483	0	0	0
ACBD5	2.11174	2.69e-14	2.3e-13	1.47773	3.99e-13	2.29e-12	-1.36185	3.07e-08	1.75e-07	0.898766	0	0	0.775332	9.02e-11	5.35e-10	0	0	0	0.966132	2.89e-13	1.53e-12	-1.17632	4.89e-17	4.09e-16	0	0	0	-0.943912	6.56e-10	4.57e-09
ACCS	1.03548	1.29e-08	4.33e-08	0	0	0	0	0	0	2.36276	0	0	0	0	0	0	0	0	0	0	0	1.90913	4.61e-05	0.000121814	0	0	0	0	0	0
ACE	0	0	0	-2.42565	2.57e-10	1.1e-09	0	0	0	0	0.00325806	0.00643557	0	0	0	-1.4729	2.28e-10	1.19e-09	0	0	0	1.61177	7.34e-07	2.39e-06	-1.7604	1.11e-07	4.63e-07	2.44057	0.0001677	0.00058014
ACE2	0	0	0	-2.28032	4.36e-22	4.85e-21	-3.54757	4.96e-68	1.41e-66	-12.2848	4.97e-74	7.41e-73	-6.53712	5.56e-100	1.22e-98	-1.50407	3.69e-57	7.33e-56	-13.3083	9.64e-168	1.67e-166	-0.747298	1.59e-05	4.43e-05	-1.04956	2.69e-58	6.41e-57	6.55842	1.76e-05	7.26e-05
ACER3	1.44846	1.88e-05	4.43e-05	1.40757	1.6e-08	5.74e-08	0	0	0	0	0	0	0	0	0	0	0	0	0	0	0	0	0	0	1.94887	3.35e-06	1.15e-05	0	0	0
ACIN1	1.17389	3.13e-09	1.11e-08	2.07507	3.15e-12	1.59e-11	0.899988	0.00113476	0.00307295	0	0.000920858	0.00197606	1.40556	1.35e-07	5.89e-07	-1.78534	7.31e-22	9.47e-21	2.46487	1.05e-13	6.39e-13	0	0	0	1.83237	3.41e-07	1.35e-06	2.551	6.76e-08	3.84e-07
ACLY	3.07517	1.28e-13	8.44e-13	4.14932	1.45e-13	9.83e-13	1.36771	9.28e-14	1.13e-12	0	0.86017	0.886262	2.70341	7.77e-14	7.07e-13	2.09037	3.32e-13	2.42e-12	1.89026	3.04e-14	2.16e-13	0.661532	4.27e-12	2.14e-11	2.00139	0	0	2.67767	0	0
ACMSD	-2.84377	3.37e-24	3.78e-23	-2.80044	7.85e-66	1.35e-64	-1.41215	1.97e-21	3.56e-20	-12.5725	0	0	-3.24854	1.08e-22	1.39e-21	0	0	0	-11.1209	2.03e-37	2.4e-36	-2.57108	8.94e-90	1.41e-88	-0.462078	1.25e-07	5.17e-07	3.67736	3.53e-07	1.85e-06
ACN9	2.18643	3.61e-12	1.69e-11	-1.44853	1.67e-06	4.79e-06	-1.09874	1.96e-05	7.52e-05	-1.52577	0	0	0	0	0	0	0	0	0	0	0	-0.900724	5.62e-06	1.66e-05	-0.569089	0.000264362	0.000671759	0	0	0
ACO1	-1.8322	4.95e-11	2.07e-10	-4.20661	7.43e-104	1.47e-102	-0.763818	1.23e-09	8.25e-09	-3.07169	1.04e-31	1.16e-30	-1.83392	2.02e-05	6.69e-05	-2.89795	2.02e-58	4.06e-57	0	0	0	-3.77228	1.01e-89	1.6e-88	-1.39121	7.45e-34	1.39e-32	0	0	0
ACO2	2.24971	0	0	-1.65124	6.43e-275	1.55e-273	0	0	0	0.817159	3.4e-12	1.75e-11	-0.939138	1.18e-101	2.61e-100	-1.74457	1.37e-61	2.81e-60	-2.09639	1.83e-285	3.44e-284	0.561467	9.28e-14	6.21e-13	-0.628252	2.86e-16	3.75e-15	0	0	0
ACOT11	0	0	0	-10.3264	2.95e-22	3.29e-21	-4.81584	2.38e-23	4.49e-22	-2.69988	7.52e-21	7.22e-20	-3.52851	6.4e-10	3.52e-09	-9.94837	3.36e-11	1.88e-10	-9.65105	5.32e-14	3.68e-13	-10.8986	8.68e-32	9.65e-31	-3.26124	3.42e-30	5.96e-29	0	0	0
ACOT12	0	0	0	0	0	0	-9.79116	1.85e-08	1.09e-07	0	0	0	0	0	0	0	0	0	0	0	0	0	0	0	-8.61471	1.1e-07	4.61e-07	0	0	0
ACOT4	-3.42184	1.23e-17	1.29e-16	-5.03335	5.92e-69	1.03e-67	-1.91892	8.26e-06	3.37e-05	-4.83437	0	0	0	0	0	0	0	0	-1.11079	2.17e-05	5.3e-05	-3.77115	7.64e-32	8.51e-31	-1.17829	9.25e-09	4.32e-08	0	0	0
ACOT7	0	0	0	0	0	0	0	0	0	0	0.045806	0.0721142	-1.83469	1.81e-11	1.13e-10	0	0	0	-2.44926	1.36e-19	1.22e-18	0	0	0	0	0	0	3.7883	1.78e-06	8.46e-06
ACOT9	3.28895	2.53e-06	6.73e-06	2.66109	7.77e-07	2.31e-06	0	0	0	1.80191	0	0	0	0	0	1.06629	8.34e-07	3.03e-06	1.44198	3.98e-12	1.78e-11	0	0	0	0	0	0	0	0	0
ACOX1	0.722741	0.000282464	0.000559303	-0.747661	4.17e-09	1.58e-08	-0.498081	7.41e-06	3.04e-05	-1.31879	2.15e-19	2e-18	-0.556036	3.16e-07	1.33e-06	-1.33214	6.6e-31	1.03e-29	-0.836931	2.51e-10	9.88e-10	-1.1157	1.03e-20	9.4e-20	-1.00441	6.69e-30	1.16e-28	0	0	0
ACP1	0.701089	1.31e-07	3.96e-07	0	0	0	0	0	0	0	0.0020775	0.00424188	0	0	0	1.48865	1.16e-13	9.78e-13	0	0	0	1.27516	0	0	0	0	0	0	0	0
ACP2	-1.74643	8.06e-05	0.000171963	-3.30776	2.44e-37	3.35e-36	1.77985	4.41e-07	2.19e-06	-1.87239	0	0	0	0	0	-2.1616	1.35e-10	7.23e-10	1.26595	4.83e-07	1.43e-06	-1.29167	4.74e-06	1.42e-05	-1.57534	6.39e-05	0.000178742	0	0	0
ACP5	3.35708	1.09e-13	7.55e-13	-0.438495	1.76e-05	4.38e-05	-2.52597	4.69e-90	1.45e-88	-5.81195	0	0	-0.831043	6.66e-10	3.66e-09	-3.69374	1.13e-73	2.46e-72	-4.64657	7.57e-64	1.06e-62	-2.19254	2.66e-67	3.82e-66	-1.58164	1.45e-18	2.02e-17	4.57275	3.9e-06	1.78e-05
ACP6	1.04708	7.08e-06	1.77e-05	0	0	0	0	0	0	0	0.12861	0.179452	0	0	0	0	0	0	0	0	0	0	0	0	-1.86893	1.66e-61	4.02e-60	-1.17566	2.62e-11	2.07e-10
ACPL2	2.48048	1.63e-08	5.44e-08	2.62841	2.41e-06	6.74e-06	0	0	0	0	0.184613	0.245371	0	0	0	3.03547	3.4e-14	3.19e-13	2.46462	1.3e-10	5.19e-10	0	0	0	2.19455	5.57e-14	5.55e-13	0	0	0
ACPP	-1.86879	3.43e-11	1.45e-10	2.4077	1.09e-12	5.8e-12	-2.89266	4.64e-13	4.64e-12	-1.97333	0	0	-1.86446	6.58e-12	4.27e-11	-4.86513	2.74e-29	4.16e-28	-2.89089	1.87e-10	7.39e-10	0	0	0	-2.61849	1.47e-20	2.17e-19	-1.72687	4.02e-08	2.34e-07
ACSF2	-2.76925	3.47e-17	3.63e-16	-4.5439	7.48e-47	1.12e-45	-6.77424	5.32e-66	1.5e-64	-4.34179	5.35e-98	8.64e-97	-3.35547	1.46e-77	2.99e-76	-4.2513	4.76e-90	1.13e-88	-2.21734	1.17e-50	1.53e-49	-6.49457	5.07e-162	8.8e-161	-2.22832	3.26e-38	6.38e-37	0	0	0
ACSL1	-2.39349	4.93e-31	5.83e-30	-3.54462	5.78e-37	7.91e-36	0.266445	0.00404016	0.00977896	0	0.00247182	0.00495986	0	0	0	-1.23686	1.27e-48	2.36e-47	0	0	0	-2.15329	1.56e-53	2.1e-52	-0.604219	3.48e-17	4.69e-16	-0.433377	1.81e-07	9.8e-07
ACSL3	0	0	0	1.4105	4.45e-08	1.53e-07	0	0	0	1.37216	0	0	0	0	0	0	0	0	0	0	0	-2.07457	1.36e-14	1.03e-13	0	0	0	-0.827845	5.05e-08	2.92e-07
ACSL4	-1.65346	6.55e-43	8.18e-42	-0.594389	8.87e-06	2.3e-05	-0.884359	4.16e-05	0.000151704	-2.32239	0	0	-1.08358	1.21e-07	5.29e-07	0.566637	6.85e-05	0.000191137	0	0	0	-3.23074	2.3e-91	3.66e-90	-0.789392	2.27e-11	1.35e-10	-1.14868	5.78e-16	7.93e-15
ACSL5	2.08201	1.75e-14	1.56e-13	3.21883	8.02e-14	6.05e-13	1.10025	0.000440454	0.00128934	0	0	0	0.993362	2.16e-06	8.25e-06	2.83507	0	0	0.922955	5.29e-06	1.39e-05	1.08987	6.49e-09	2.55e-08	2.9517	1.87e-13	1.56e-12	0	0	0
ACSL6	0	0	0	0	0	0	0	0	0	0	0.548242	0.605702	0	0	0	0	0	0	0	0	0	-8.05528	5.15e-05	0.000134769	-7.61471	0.000269064	0.000680394	0	0	0
ACSM2A	0.758172	5.44e-10	2.09e-09	-2.90674	1.31e-302	3.22e-301	-0.758938	3.55e-16	5.63e-15	-9.73624	0	0	-6.84771	0	0	-2.49357	1.79e-92	4.33e-91	-9.01525	0	0	-1.29952	5.16e-160	8.95e-159	-1.35851	8.84e-45	1.89e-43	7.39599	7.27e-05	0.000271114
ACSM3	-2.96639	3.08e-40	3.8e-39	-1.73017	9.17e-19	9.59e-18	-3.36098	1.71e-32	3.69e-31	-0.939789	2.78e-10	1.23e-09	-3.82108	1.06e-132	2.47e-131	-1.9386	8.81e-21	1.11e-19	-3.87117	6.83e-107	1.09e-105	-2.70617	9.97e-83	1.54e-81	-1.82608	1.95e-43	4.11e-42	-2.25106	5.27e-24	1e-22
ACSS1	0	0	0	-0.424755	0.000490192	0.000972319	-0.669568	1.48e-06	6.85e-06	1.89419	0	0	-1.32612	3.41e-31	5.05e-30	0	0	0	-3.40111	4.6e-98	7.23e-97	1.09263	0	0	-0.501918	0.000318614	0.000797167	-1.01172	1.32e-13	1.44e-12
ACSS3	0	0	0	0	0	0	-2.85935	6.4e-14	8.29e-13	2.48932	9.03e-08	3.23e-07	-7.94837	0.000165969	0.000472663	1.29655	8.22e-12	4.86e-11	0	0	0	0	0	0	1.26279	3.2e-07	1.27e-06	-1.60464	3.93e-07	2.04e-06
ACTA2	5.20427	2.55e-05	5.9e-05	5.79594	0.000124197	0.000268629	2.07979	7.95e-14	9.91e-13	0	0.616356	0.670265	0	0	0	0	0	0	0	0	0	0	0	0	1.22102	4.75e-13	3.45e-12	3.38829	0	0
ACTB	3.58424	9.55e-13	4.8e-12	1.59948	0	0	0.270657	0	0	1.87344	0	0	0.849394	0	0	0	0	0	1.09187	0	0	2.26153	0	0	0.86385	0	0	0.697865	0	0
ACTC1	4.2489	4.31e-05	9.65e-05	9.24079	2.79e-11	1.29e-10	0	0	0	0	0	0	0	0	0	0	0	0	0	0	0	0	0	0	0	0	0	0	0	0
ACTG1	1.90788	0	0	3.02725	7.39e-13	4.02e-12	1.77971	2.1e-11	1.69e-10	1.8525	0	0	1.43873	0	0	-0.361396	3.23e-72	6.98e-71	2.59023	0	0	-0.746961	3.44e-66	4.93e-65	0.147424	1.07e-11	6.58e-11	-0.100369	5.04e-09	3.22e-08
ACTG2	4.03125	4.62e-06	1.19e-05	4.33775	5.38e-05	0.000124386	3.97952	6.86e-06	2.85e-05	0	0	0	0	0	0	3.19174	1.12e-06	4e-06	0	0	0	2.47077	6.05e-07	1.99e-06	4.02659	1.88e-05	5.8e-05	3.65944	8.39e-06	3.66e-05
ACTL6A	0	0	0	0	0	0	0	0	0	0	0	0	0	0	0	0.890239	2.73e-08	1.17e-07	2.68966	0.000327192	0.000682415	0	0	0	1.03487	7.01e-08	2.99e-07	0	0	0
ACTN1	3.67483	2.81e-13	1.59e-12	4.33767	0	0	2.76579	0	0	0	0	0	1.8272	0	0	0	0	0	1.26102	2.29e-13	1.26e-12	2.34959	2.98e-14	2.2e-13	2.35263	2.35e-14	2.62e-13	0	0	0
ACTR10	1.22133	6.92e-10	2.62e-09	1.35407	4.43e-09	1.68e-08	-0.693741	0.00290198	0.00723922	1.62882	0	0	1.10043	1.11e-07	4.88e-07	0	0	0	1.13407	1.82e-08	6.18e-08	0	0	0	0	0	0	0	0	0
ACTR1A	0	0	0	1.09791	0.000166647	0.000350476	0	0	0	1.27665	0	0	0.967545	3.05e-06	1.14e-05	-2.30987	2.91e-47	5.34e-46	0.855106	4.17e-06	1.11e-05	0	0	0	1.18388	5.09e-10	2.69e-09	0	0	0
ACTR1B	1.36868	3.08e-06	8.05e-06	1.66109	0.000248904	0.000513352	0	0	0	0	0	0	0	0	0	-0.545585	0.000272028	0.00069297	1.50437	4.12e-06	1.1e-05	0	0	0	0.534742	7.94e-05	0.000219061	0	0	0
ACTR2	2.6564	5.28e-13	2.76e-12	1.64868	1.04e-12	5.56e-12	0	0	0	0.383647	2.75e-06	8.46e-06	0.744769	0	0	1.23098	5.41e-13	3.72e-12	1.15156	1.49e-12	6.95e-12	1.2357	0	0	1.15465	1.62e-12	1.08e-11	0.693345	5.79e-13	5.47e-12
ACTR3	0.83669	1.72e-08	5.69e-08	3.44446	1.73e-14	1.55e-13	0.746617	4.69e-14	6.3e-13	2.20871	0	0	0	0	0	0.830748	3.78e-12	2.33e-11	2.59282	4.85e-13	2.44e-12	0	0	0	1.07993	4.27e-12	2.72e-11	0.205408	6.54e-06	2.9e-05
ACTR6	0	0	0	-2.20353	1.93e-06	5.5e-06	0	0	0	0	0	0	0	0	0	1.05843	7.17e-09	3.24e-08	3.1056	1.32e-06	3.72e-06	-2.50293	1.58e-18	1.37e-17	0	0	0	0	0	0
ACVR1	0	0	0	0	0	0	0.924511	3.09e-07	1.56e-06	0	0.528484	0.587381	1.8905	8.06e-14	7.29e-13	-0.856244	4.45e-05	0.000127478	1.7068	0	0	-3.08373	1.46e-58	2e-57	0	0	0	0	0	0
ACVRL1	2.49251	1.38e-06	3.76e-06	0	0	0	1.92742	1.65e-10	1.21e-09	0	0	0	0	0	0	0	0	0	0	0	0	0	0	0	1.51715	6.43e-05	0.000179879	0	0	0
ACY1	-1.88233	9.24e-34	1.11e-32	-6.03035	0	0	-3.15226	2e-225	7.44e-224	-4.41055	0	0	-4.18296	2.7e-293	7.07e-292	-3.15469	1.84e-178	5.02e-177	-5.4683	3.71e-275	6.98e-274	-5.458	0	0	-2.36055	2.99e-222	1.04e-220	0	0	0
ACY3	0	0	0	-1.19682	5.34e-07	1.62e-06	-0.981226	3.13e-06	1.38e-05	-5.89828	3.42e-34	3.95e-33	-4.20127	2.77e-91	5.93e-90	0	0	0	-6.25813	1.67e-220	3.01e-219	0	0	0	0	0	0	9.75822	5.77e-11	4.41e-10
ACYP2	1.47901	1.78e-09	6.47e-09	0	0	0	0	0	0	2.76488	2.5e-12	1.3e-11	0	0	0	0	0	0	0	0	0	1.69745	0	0	0	0	0	1.14376	8.24e-08	4.62e-07
ADA	0	0	0	0	0	0	3.33834	1.12e-05	4.48e-05	0	0	0	0	0	0	0	0	0	0	0	0	0	0	0	9.23362	3.37e-08	1.49e-07	0	0	0
ADAM10	4.6079	0.000112033	0.000234506	0	0	0	2.0416	7.7e-14	9.68e-13	8.20457	2.72e-05	7.29e-05	0	0	0	0.987011	1.81e-13	1.44e-12	2.04204	1.46e-05	3.65e-05	0	0	0	3.08205	1.49e-13	1.3e-12	0	0	0
ADAM12	2.57792	8.52e-06	2.1e-05	9.05528	5.28e-10	2.19e-09	9.87805	8.33e-10	5.67e-09	0	0	0	0	0	0	0	0	0	6.34215	5.62e-05	0.000130544	0	0	0	0	0	0	0	0	0
ADAM15	1.02053	1.64e-06	4.43e-06	3.00533	2.41e-06	6.75e-06	0.814647	5.43e-05	0.000193537	0	0	0	1.68097	0	0	-1.50988	3.17e-21	4.02e-20	5.01933	1.3e-10	5.19e-10	1.62839	3.87e-08	1.42e-07	1.3335	2.84e-07	1.13e-06	0	0	0
ADAM17	0	0	0	0	0	0	0	0	0	0	0.628604	0.681266	0	0	0	0	0	0	3.81068	5.62e-05	0.000129836	0	0	0	1.71149	9.13e-05	0.00024891	0	0	0
ADAM19	4.72852	8.3e-06	2.06e-05	3.26411	3.37e-05	7.99e-05	4.04957	0.00013687	0.000446763	0	0	0	0	0	0	0	0	0	3.2961	5.68e-05	0.000130594	0	0	0	0	0	0	2.42146	2.26e-06	1.06e-05
ADAM22	2.41153	0	0	0	0	0	-1.72215	1.79e-08	1.05e-07	1.18963	0	0	-0.53795	1.93e-08	9.18e-08	0	0	0	-1.11537	2.75e-18	2.41e-17	0.432699	4.01e-07	1.34e-06	0	0	0	0	0	0
ADAM28	3.6079	4.31e-05	9.68e-05	3.64146	2.41e-06	6.79e-06	2.07529	3.86e-05	0.000141196	0	0	0	0	0	0	2.42976	1.04e-10	5.62e-10	2.19467	4.24e-08	1.39e-07	0	0	0	10.2668	8.88e-16	1.08e-14	2.11002	1.2e-09	8.11e-09
ADAM7	3.32193	4.31e-05	9.61e-05	7.89482	6.78e-05	0.00015342	0	0	0	0	0	0	0	0	0	0	0	0	0	0	0	4.54764	0.000138982	0.00034326	0	0	0	0	0	0
ADAM9	1.29448	1.09e-13	7.59e-13	0	0	0	1.46878	5.16e-13	5.11e-12	0	0	0	0.594216	4.21e-06	1.56e-05	1.53607	6.4e-13	4.36e-12	2.32664	0	0	0.784709	2.62e-13	1.57e-12	0.913809	4.73e-13	3.43e-12	1.03559	0	0
ADAMTS1	2.60012	0	0	2.19876	2.31e-14	2.02e-13	-0.573539	3.21e-15	4.83e-14	0	0	0	0.735243	1.4e-08	6.72e-08	0.547604	6.76e-13	4.57e-12	-1.48177	4.09e-16	3.4e-15	1.71207	2.67e-13	1.6e-12	0	0	0	0	0	0
ADAMTS10	2.17964	4e-14	3.19e-13	2.98606	2.41e-06	6.76e-06	0	0	0	0	0	0	0	0	0	0	0	0	1.3064	8.85e-06	2.28e-05	2.71454	1.68e-06	5.25e-06	0	0	0	0	0	0
ADAMTS13	0	0	0	0	0	0	0	0	0	0	0	0	0	0	0	-4.14101	5.98e-09	2.73e-08	0	0	0	0	0	0	0	0	0	-8.39232	1.21e-05	5.13e-05
ADAMTS16	0	0	0	0	0	0	0	0	0	0	0.0424804	0.0675517	-8.49185	3.31e-06	1.23e-05	-10.0334	7.8e-12	4.62e-11	0	0	0	-3.57679	6.53e-09	2.57e-08	-2.09475	3.23e-05	9.57e-05	-8.97728	4.73e-08	2.74e-07
ADAMTS2	1.69844	4.19e-06	1.08e-05	3.06289	2.05e-05	5.04e-05	0	0	0	0	0.631328	0.683271	-1.61015	0.000186424	0.000525367	-4.44378	3.92e-26	5.54e-25	0	0	0	0	0	0	0	0	0	0	0	0
ADAMTS3	9.67596	2.26e-13	1.33e-12	8.95128	2.3e-09	8.95e-09	0	0	0	10.1254	0	0	0	0	0	0	0	0	0	0	0	0	0	0	8.29921	0.000142957	0.000378717	0	0	0
ADAMTS4	5.06609	1.34e-13	8.72e-13	5.80988	8.27e-05	0.000184937	2.1425	2.14e-08	1.24e-07	0	0	0	4.55862	2.59e-10	1.49e-09	0	0	0	3.09759	2e-08	6.76e-08	5.26273	1.2e-05	3.42e-05	0	0	0	0	0	0
ADAMTS5	3.96202	4.59e-11	1.94e-10	3.59056	2.45e-07	7.79e-07	2.56719	1.51e-06	6.93e-06	0	0.00584688	0.0110169	3.35774	4.66e-09	2.36e-08	3.4587	1.3e-05	4.04e-05	1.09327	1.16e-06	3.31e-06	0.784943	5.68e-05	0.000147791	4.17706	7.63e-06	2.52e-05	0	0	0
ADAMTS9	0	0	0	0	0	0	1.64119	0	0	-9.24555	0	0	0	0	0	-1.2427	6.09e-13	4.17e-12	0	0	0	0	0	0	0	0	0	0	0	0
ADAMTSL1	0	0	0	0	0	0	0	0	0	3.8501	0	0	-7.94837	0.000165969	0.000471757	-3.0129	2.35e-09	1.12e-08	0	0	0	-9.09803	1.32e-09	5.52e-09	-2.09572	1.52e-05	4.76e-05	-2.48543	6.62e-12	5.53e-11
ADAMTSL3	3.31178	4.62e-06	1.19e-05	2.26481	8.02e-14	6.09e-13	0	0	0	-1.47149	8.55e-09	3.39e-08	-1.8331	1.42e-09	7.56e-09	1.73046	9.77e-15	9.83e-14	-0.956584	2.56e-07	7.84e-07	1.29119	0	0	2.50775	2.42e-14	2.66e-13	-0.986651	4.32e-08	2.51e-07
ADAMTSL4	-2.78366	1.01e-07	3.11e-07	0	0	0	3.91013	9.69e-05	0.000328926	-7.94837	0.00024988	0.000581757	8.04985	0.00021039	0.000588101	0	0	0	4.38438	2.58e-06	7.04e-06	0	0	0	8.633	1.31e-05	4.15e-05	0	0	0
ADAP1	-1.67094	0.000199324	0.000400475	0	0	0	0	0	0	0	0	0	-9.29692	2.75e-10	1.57e-09	-3.31933	1.61e-08	7.05e-08	-8.27146	7.43e-06	1.92e-05	0	0	0	0	0	0	0	0	0
ADAP2	0	0	0	2.04956	4.87e-06	1.31e-05	3.75398	0.000138808	0.000451156	0	0	0	0	0	0	0	0	0	3.23316	9.48e-06	2.42e-05	0	0	0	0	0	0	1.74723	0.000109932	0.000393386
ADAR	1.03751	2.71e-06	7.12e-06	2.96082	0	0	0.466617	0.000299704	0.000910226	0.783334	5.91e-11	2.76e-10	0	0	0	0.606421	4.16e-07	1.57e-06	2.02562	0	0	0	0	0	1.33411	8.99e-14	8.33e-13	-0.418885	3.86e-05	0.000150707
ADC	0	0	0	8.19476	7.47e-06	1.96e-05	0	0	0	0	0.0771606	0.115589	0	0	0	0	0	0	0	0	0	7.99435	2.32e-05	6.35e-05	0	0	0	0	0	0
ADCK2	3.66297	0.000114438	0.000237342	0	0	0	1.36699	6.01e-07	2.93e-06	4.08895	0	0	0	0	0	0	0	0	1.26648	3.68e-05	8.7e-05	4.76138	4.58e-06	1.37e-05	1.50832	1.01e-11	6.22e-11	0	0	0
ADCK4	0	0	0	0	0	0	1.78453	6.54e-12	5.51e-11	0	0.129351	0.180449	1.10059	9.6e-07	3.82e-06	0	0	0	2.03504	1.05e-13	6.4e-13	0	0	0	0	0	0	0	0	0
ADCY3	2.72479	7.73e-14	5.81e-13	4.81829	2.41e-06	6.77e-06	2.39893	1.74e-11	1.42e-10	0	0	0	1.38511	6.22e-14	5.77e-13	0	0	0	2.22519	1.4e-13	8.14e-13	1.42694	0	0	2.1375	1.57e-07	6.46e-07	1	2.86e-10	2.06e-09
ADCY4	1.21678	5.39e-05	0.000118464	0	0	0	0	0	0	0	0.210394	0.27663	-1.51752	1.37e-05	4.68e-05	-1.45962	6.4e-06	2.08e-05	-2.95801	6.21e-10	2.37e-09	2.52842	3.45e-10	1.51e-09	0	0	0	0	0	0
ADCY6	3.96172	6.28e-10	2.4e-09	0.884025	8.68e-14	6.46e-13	0	0	0	0	0	0	0	0	0	1.0924	5.74e-09	2.63e-08	-0.8726	1.49e-07	4.65e-07	1.84541	0	0	0	0	0	0	0	0
ADCY7	3.89527	7.43e-07	2.09e-06	4.01856	5.76e-11	2.6e-10	2.05166	1.71e-06	7.77e-06	0	0.188602	0.250389	0	0	0	1.94613	8.16e-12	4.82e-11	3.94667	9.02e-14	5.73e-13	1.75054	1.55e-13	9.79e-13	3.45474	4.36e-07	1.7e-06	1.35129	8.37e-09	5.2e-08
ADCY9	2.30553	3e-06	7.86e-06	-1.11997	2.56e-05	6.22e-05	0	0	0	-2.30232	0	0	-2.34376	1.69e-12	1.17e-11	0	0	0	0	0	0	0	0	0	-0.719269	0.000138777	0.000368224	0	0	0
ADCYAP1	0	0	0	0	0	0	0	0	0	9.64566	0	0	0	0	0	0	0	0	-7.6865	0.000369648	0.00076517	0	0	0	0	0	0	2.69704	1.78e-06	8.47e-06
ADD1	-1.30115	8.07e-65	1.07e-63	-2.00483	1.99e-106	3.95e-105	1.84785	1.51e-14	2.18e-13	-2.88962	9.22e-169	1.63e-167	0	0	0	0	0	0	1.26176	0	0	-1.80057	5.6e-86	8.68e-85	-1.479	7.87e-54	1.8e-52	0	0	0
ADD2	0	0	0	0	0	0	0	0	0	0	0.0477278	0.0747631	10.1241	0	0	0	0	0	8.64386	8.36e-07	2.42e-06	0	0	0	0	0	0	0	0	0
ADD3	0.900804	0	0	0.30698	9.53e-06	2.47e-05	-1.54843	2.27e-77	6.79e-76	0	0	0	-2.04186	1.1e-121	2.51e-120	0.83299	6.77e-13	4.58e-12	-1.34964	1.03e-59	1.42e-58	-0.299586	1.15e-06	3.66e-06	-0.461	1.99e-14	2.23e-13	0	0	0
ADH1B	1.96434	0	0	-0.888524	3.62e-13	2.11e-12	-0.794388	0.000205734	0.000647064	-11.4257	0	0	-6.25937	1.32e-81	2.74e-80	-11.7499	3.46e-37	5.86e-36	-5.6877	1.38e-53	1.84e-52	-3.71284	6.38e-117	1.06e-115	-5.4366	3.4e-71	8.71e-70	-4.26271	1.32e-162	6.21e-161
ADH1C	-7.75489	0.000403542	0.000784262	-8.16491	1.58e-05	3.94e-05	-9.40727	1.21e-06	5.66e-06	0	0.035752	0.05796	-10.218	8.64e-19	1e-17	0	0	0	-10.5555	1.54e-25	1.56e-24	-9.55267	6.41e-13	3.51e-12	-9.71596	2e-15	2.4e-14	-12.9106	3.32e-111	1.43e-109
ADH4	0	0	0	2.70044	4.38e-07	1.34e-06	0	0	0	0	0	0	0	0	0	-1.42578	1.56e-06	5.49e-06	0	0	0	0	0	0	-1.30508	9.24e-05	0.000251762	0	0	0
ADH6	-4.50529	8.09e-12	3.63e-11	-10.8194	4.79e-31	6.13e-30	-3.73084	1.15e-24	2.19e-23	-11.0403	0	0	-9.66	5.22e-13	3.84e-12	-2.94053	4.71e-10	2.4e-09	-9.82496	1.07e-15	8.43e-15	-10.5821	1.14e-25	1.15e-24	-3.04604	7.35e-32	1.32e-30	0	0	0
ADHFE1	0	0	0	-1.94883	4.13e-27	5.03e-26	0	0	0	-1.25822	0	0	-2.351	3.56e-18	4.05e-17	0	0	0	-5.04439	4.68e-17	4e-16	1.0656	2.69e-11	1.27e-10	-2.33872	1.61e-08	7.33e-08	-1.88679	2.16e-08	1.3e-07
ADI1	0.847954	2.47e-11	1.06e-10	-1.67957	1.66e-71	2.93e-70	-1.8686	4.32e-101	1.4e-99	0	0.889104	0.908948	-0.671647	1.19e-20	1.46e-19	0	0	0	-1.23946	6.41e-36	7.43e-35	-0.954061	1e-42	1.24e-41	-1.0081	9.48e-52	2.14e-50	0.767708	0	0
ADIPOQ	0	0	0	9.2854	1.34e-11	6.38e-11	0	0	0	0	0	0	-2.46403	1.36e-05	4.68e-05	-2.63394	8.52e-05	0.000233726	0	0	0	0	0	0	0	0	0	0	0	0
ADIPOR1	3.06396	6.6e-13	3.39e-12	0.505758	0.000131264	0.000280357	0	0	0	1.70879	0	0	0	0	0	0	0	0	1.3244	2.98e-13	1.57e-12	1.52465	0	0	1.15779	3.69e-13	2.76e-12	0	0	0
ADIPOR2	2.83617	2.55e-13	1.46e-12	0	0	0	1.42064	2.76e-09	1.79e-08	1.64436	0	0	2.5077	1.01e-12	7.13e-12	1.409	1.16e-08	5.15e-08	1.16711	7.65e-07	2.22e-06	-1.05557	1.02e-08	3.94e-08	1.09619	9.03e-06	2.93e-05	-0.691068	9.54e-05	0.000346017
ADK	0	0	0	-1.00515	3.36e-06	9.26e-06	-1.78312	6.68e-14	8.62e-13	0	0.00215686	0.00438989	0	0	0	-1.27114	2.59e-09	1.23e-08	0	0	0	0	0	0	-0.676121	1.68e-05	5.23e-05	-1.44644	7.18e-27	1.49e-25
ADM	2.47168	2e-13	1.2e-12	2.18227	1.78e-14	1.58e-13	3.0309	6.44e-15	9.52e-14	2.10701	0	0	3.60571	0	0	0	0	0	3.67875	0	0	3.63505	1.9e-13	1.19e-12	1.30938	2.99e-13	2.33e-12	5.66025	2.31e-09	1.53e-08
ADM2	0	0	0	0	0	0	0	0	0	0	0	0	0	0	0	-3.2091	4.92e-34	8.06e-33	0	0	0	1.54719	6.51e-08	2.34e-07	0	0	0	11.0105	4.44e-16	6.35e-15
ADNP	1.95817	0	0	1.81189	1.43e-13	9.78e-13	0	0	0	1.66682	1.92e-08	7.34e-08	0	0	0	0.824675	1.4e-07	5.6e-07	0.71206	8.23e-06	2.12e-05	1.03325	7.77e-07	2.53e-06	1.3127	0	0	-0.741364	2.95e-11	2.31e-10
ADO	-2.28773	1.25e-75	1.68e-74	-0.937515	3.47e-08	1.21e-07	0	0	0	0	0.0027262	0.00544853	0	0	0	1.26755	5.02e-10	2.55e-09	0	0	0	-1.04532	4.25e-09	1.7e-08	0.97973	1.95e-06	6.95e-06	-0.650707	1.48e-05	6.18e-05
ADORA1	0	0	0	-2.27344	2.61e-21	2.85e-20	0	0	0	-10.4157	8.87e-21	8.5e-20	0	0	0	0	0	0	0	0	0	-1.10031	3.09e-11	1.45e-10	0	0	0	0	0	0
ADORA2A	1.92107	1.54e-05	3.66e-05	3.40498	7.21e-06	1.91e-05	2.10149	1.24e-05	4.92e-05	0	0	0	0	0	0	0	0	0	0	0	0	2.53155	3e-09	1.22e-08	2.85798	1.16e-06	4.24e-06	0	0	0
ADORA2B	0	0	0	0	0	0	0	0	0	0	0.212654	0.273165	9.32867	1.04e-09	5.66e-09	0	0	0	8.5812	1.54e-06	4.31e-06	0	0	0	0	0	0	0	0	0
ADORA3	0	0	0	9.15228	1.21e-10	5.3e-10	9.26444	1.12e-06	5.25e-06	0	0	0	2.74973	9.45e-06	3.3e-05	4.51868	6.59e-05	0.000184686	9.5812	2.19e-12	1.01e-11	0	0	0	10.8727	6.66e-16	8.44e-15	11.1222	4.44e-16	6.2e-15
ADPGK	4.17058	8.81e-11	3.61e-10	2.31659	3.95e-14	3.31e-13	0.869459	1.06e-09	7.15e-09	1.30093	0	0	1.38473	1.49e-13	1.26e-12	1.94056	4.62e-14	4.28e-13	1.73907	1.42e-13	8.23e-13	1.48654	2.04e-13	1.26e-12	0.947911	1.27e-13	1.12e-12	0	0	0
ADPRH	0	0	0	8.00562	3.25e-05	7.82e-05	0	0	0	0	0.29148	0.357567	0	0	0	1.99929	2.04e-08	8.88e-08	3.21071	5.77e-05	0.000132783	2.39759	0.000226498	0.000543668	2.3373	5.97e-06	2e-05	0	0	0
ADRA1B	3.91672	0.000112144	0.000232973	0	0	0	2.29442	5.33e-07	2.62e-06	0	0.00090229	0.0019481	0	0	0	-1.68895	1.45e-05	4.45e-05	0	0	0	8.68299	3.51e-08	1.29e-07	-1.71915	4.42e-07	1.71e-06	0	0	0
ADRA2A	3.27957	3.98e-07	1.16e-06	2.99062	7.61e-08	2.58e-07	4.24857	6.67e-05	0.000233959	-8.33539	1.92e-05	5.27e-05	-2.66609	2.22e-09	1.17e-08	0	0	0	-9.57554	2.54e-13	1.36e-12	-3.95325	3.32e-19	2.92e-18	0	0	0	-1.42423	2.39e-06	1.12e-05
ADRA2B	0	0	0	0	0	0	-2.71272	0.00311098	0.00772602	0	0.788252	0.826331	-8.29921	1.58e-05	5.37e-05	0	0	0	0	0	0	3.48195	4.58e-06	1.37e-05	1.79998	0.000201266	0.000521589	0	0	0
ADRA2C	0	0	0	-7.66534	0.00041232	0.000826926	0	0	0	0	0	0	-4.45251	5.73e-11	3.46e-10	-10.5765	6.63e-17	7.43e-16	0	0	0	-2.90689	6.53e-08	2.34e-07	-7.97728	2.9e-05	8.68e-05	-2.55102	2.67e-06	1.24e-05
ADRB1	-3.56906	7.37e-06	1.84e-05	-3.54507	2.41e-08	8.48e-08	-9.13186	1.31e-05	5.17e-05	0	0	0	0	0	0	0	0	0	0	0	0	-3.35484	1.73e-09	7.16e-09	0	0	0	0	0	0
ADRB2	0	0	0	0	0	0	0	0	0	8.64386	0	0	0	0	0	0	0	0	0	0	0	0	0	0	8.29921	0.000142957	0.000378584	0	0	0
ADRBK1	1.52236	2.97e-13	1.66e-12	2.49621	7.07e-09	2.63e-08	2.27589	4.49e-13	4.52e-12	0	0	0	0	0	0	-0.780145	8.75e-06	2.78e-05	1.06571	1.23e-08	4.22e-08	0.85617	0.000200872	0.000484416	1.90501	2.42e-14	2.65e-13	0	0	0
ADRBK2	2.80525	2.63e-05	6.03e-05	3.0527	3.37e-05	7.99e-05	0	0	0	0	0.0759684	0.113985	0	0	0	0	0	0	3.43437	3.34e-07	1.01e-06	-1.58873	0.00014055	0.00034576	3.39477	5.47e-05	0.000154505	1.76939	3.55e-05	0.000139792
ADRM1	0	0	0	1.84705	3.35e-14	2.87e-13	0	0	0	1.49094	2.81e-13	1.69e-12	0.787764	5.86e-13	4.27e-12	0	0	0	1.02072	9.47e-13	4.56e-12	0.974796	0	0	0	0	0	-0.709593	2.03e-05	8.28e-05
ADSL	3.78863	7.43e-07	2.09e-06	2.23075	1.78e-13	1.16e-12	1.00316	0	0	1.24073	5.43e-09	2.18e-08	1.16271	2.35e-14	2.31e-13	0.414186	1.04e-05	3.26e-05	0.814738	5.11e-08	1.67e-07	0.974996	2.33e-07	7.97e-07	0	0	0	0.662731	1.44e-12	1.28e-11
ADSSL1	2.16559	3.15e-14	2.65e-13	-4.55403	1.17e-35	1.58e-34	2.16488	4.49e-13	4.52e-12	-10.8455	0	0	2.4638	9.55e-09	4.66e-08	0	0	0	3.78164	1.32e-06	3.73e-06	0	0	0	0	0	0	1.70476	1.85e-08	1.11e-07
AEBP1	3.667	3.98e-07	1.16e-06	3.31457	1.23e-05	3.15e-05	3.67924	1.13e-13	1.35e-12	0	0.00090229	0.0019499	2.50533	2.59e-06	9.79e-06	-2.00382	3.28e-190	9.04e-189	0	0	0	0	0	0	1.35665	7.06e-13	4.96e-12	2.38402	2.93e-13	2.91e-12
AEBP2	2.11128	0	0	1.38564	2.91e-13	1.75e-12	0	0	0	1.13269	0	0	0.8902	4.36e-12	2.87e-11	0.811988	9.45e-08	3.84e-07	0	0	0	0	0	0	0	0	0	0	0	0
AEN	3.24921	1.47e-05	3.53e-05	0	0	0	2.25078	1e-05	4.05e-05	9.48583	8.81e-12	4.36e-11	0	0	0	2.43888	2.12e-05	6.37e-05	8.20945	3.29e-05	7.84e-05	0	0	0	8.5812	1.96e-05	5.98e-05	2.22607	7.14e-07	3.61e-06
AES	0.558104	6.93e-12	3.12e-11	0.496918	6.21e-07	1.87e-06	0.513561	0	0	2.70553	0	0	0	0	0	-0.864907	5.39e-38	9.2e-37	0	0	0	1.09137	8.55e-13	4.58e-12	0	0	0	0	0	0
AFAP1	2.82081	1.26e-11	5.59e-11	3.35874	2.45e-07	7.76e-07	0	0	0	0	0.0708742	0.10674	0	0	0	2.40749	1.54e-09	7.49e-09	2.20118	0	0	1.87476	6.2e-14	4.39e-13	2.43692	1.01e-09	5.21e-09	1.28812	4.51e-12	3.84e-11
AFF2	8.83289	8.81e-08	2.72e-07	0	0	0	0	0	0	0	0	0	0	0	0	0	0	0	0	0	0	0	0	0	8.77479	3.99e-06	1.36e-05	0	0	0
AFF3	3.12591	1.38e-06	3.76e-06	0	0	0	3.90933	6.67e-05	0.000233563	-3.35588	3.44e-07	1.15e-06	0	0	0	0	0	0	-3.01033	9.21e-08	2.93e-07	2.32377	2.57e-08	9.58e-08	0	0	0	0	0	0
AFF4	2.75202	0	0	0.720265	3.3e-11	1.52e-10	0.699273	0	0	1.68919	0	0	0	0	0	0.497638	2.25e-12	1.42e-11	0.917455	4.4e-14	3.06e-13	1.38156	3.71e-13	2.15e-12	-0.373863	7.18e-14	6.9e-13	0.440953	3.66e-12	3.14e-11
AFG3L1	0	0	0	2.21422	1.38e-07	4.52e-07	0	0	0	1.50404	5.38e-07	1.77e-06	0	0	0	0	0	0	1.20537	0.00014113	0.000307186	0	0	0	0	0	0	0	0	0
AFM	-9.6865	1.15e-13	7.79e-13	-10.4357	5.87e-24	6.8e-23	-5.57472	2.42e-41	5.8e-40	-11.3225	2.42e-38	2.93e-37	-11.5018	1.23e-44	2.11e-43	-11.9705	3.29e-43	5.79e-42	-10.633	6.74e-27	6.99e-26	-5.28478	9.34e-66	1.33e-64	-13.1439	3.3e-157	1.09e-155	0	0	0
AFMID	-0.503096	2e-08	6.59e-08	-4.23949	0	0	-1.68563	1.17e-36	2.64e-35	-8.52941	0	0	0	0	0	0	0	0	-1.75912	1.87e-93	2.9e-92	-2.52841	9.56e-265	1.79e-263	-2.69367	5.82e-108	1.74e-106	-1.87684	1.54e-40	4.2e-39
AGAP1	0	0	0	0	0	0	1.83472	3.95e-08	2.22e-07	-8.56605	2.79e-06	8.58e-06	0	0	0	-1.32734	0.000247762	0.00063556	0	0	0	0	0	0	0	0	0	0	0	0
AGAP3	1.19598	8.15e-08	2.52e-07	0	0	0	0	0	0	0	0.0819312	0.120187	0.429236	8.26e-05	0.000247268	0	0	0	0	0	0	1.84214	3.2e-13	1.87e-12	0	0	0	0	0	0
AGBL4	0	0	0	-8.07682	3.03e-05	7.3e-05	0	0	0	0	0.0223554	0.0378521	0	0	0	-8.36194	0.000314828	0.000794478	0	0	0	0	0	0	0	0	0	-8.12928	7.69e-05	0.000282961
AGFG1	1.45362	0	0	1.29889	2.1e-13	1.32e-12	0	0	0	0	0.00226234	0.00458203	0	0	0	0.438404	5.1e-05	0.000144718	0	0	0	0	0	0	-0.485987	1.07e-08	4.96e-08	0	0	0
AGFG2	-1.24186	3.34e-05	7.61e-05	0	0	0	0	0	0	0	0	0	0	0	0	0	0	0	0	0	0	0	0	0	0	0	0	-3.00558	9.14e-26	1.83e-24
AGK	0	0	0	0	0	0	-0.774664	0.0011652	0.00315067	0.800292	0	0	0.666118	2.79e-05	9.1e-05	1.08156	3.48e-07	1.33e-06	0	0	0	0	0	0	1.1299	8.23e-08	3.49e-07	0	0	0
AGL	2.41928	0	0	0	0	0	-1.20329	2.19e-16	3.51e-15	1.6372	2.13e-14	1.69e-13	0	0	0	0.852381	2.16e-10	1.13e-09	-2.36213	1.47e-69	2.1e-68	0.667717	1.02e-12	5.43e-12	0	0	0	-1.03831	8.22e-25	1.6e-23
AGMAT	-4.02087	6.46e-26	7.4e-25	-4.3399	4.08e-97	7.89e-96	-3.19103	5.9e-19	1e-17	-12.4357	4.08e-82	6.27e-81	-2.8146	2.83e-42	4.73e-41	-5.22607	4.57e-20	5.65e-19	-6.5783	5.77e-77	8.42e-76	-2.32332	4.32e-38	5.17e-37	-2.89173	1.45e-25	2.35e-24	8.72792	1.07e-05	4.61e-05
AGPAT1	1.84324	1.67e-13	1.04e-12	0	0	0	1.06745	6.28e-07	3.06e-06	0	0.303024	0.359437	0	0	0	0	0	0	0.766645	0.000437746	0.000894925	0	0	0	0	0	0	0	0	0
AGPAT2	0	0	0	0	0	0	1.1566	2.49e-07	1.27e-06	2.56431	2.5e-12	1.3e-11	0	0	0	-1.32681	1.49e-06	5.26e-06	0.615093	0.000309834	0.00064812	0	0	0	0	0	0	0	0	0
AGPAT3	2.46752	1.12e-07	3.43e-07	0	0	0	0.570238	4.99e-09	3.15e-08	0	0	0	-1.46766	1.11e-11	7.08e-11	-1.56726	1.23e-34	2.03e-33	-0.760898	0.000284458	0.000596716	-1.23937	6.82e-11	3.14e-10	-0.982725	1.21e-25	1.97e-24	0.652917	5.38e-08	3.1e-07
AGPAT5	0	0	0	-1.14813	8.85e-08	2.97e-07	1.70037	0	0	-1.42095	0	0	0.802265	2.07e-05	6.85e-05	0	0	0	0	0	0	0	0	0	-0.929558	1.45e-14	1.66e-13	0	0	0
AGPAT9	-1.65938	5.29e-14	4.12e-13	-8.35468	0	0	-5.97641	4.74e-290	1.83e-288	-2.66002	0	0	-2.17837	6.37e-28	8.92e-27	-5.39816	4.25e-87	9.99e-86	-5.31528	5.31e-50	6.89e-49	-4.92204	0	0	-4.99346	0	0	0	0	0
AGPHD1	0	0	0	-2.46228	3.71e-05	8.72e-05	-9.27612	3.98e-06	1.73e-05	-9.37504	1.84e-10	8.27e-10	-2.61997	1.46e-05	4.98e-05	0	0	0	-9.31967	2.76e-11	1.16e-10	0	0	0	-3.52909	7.67e-10	4e-09	0	0	0
AGPS	1.51679	0	0	0	0	0	0	0	0	-1.40844	2.12e-15	1.78e-14	0	0	0	0	0	0	1.24361	0	0	-0.997667	2.12e-14	1.59e-13	0.907119	2.46e-13	1.97e-12	0	0	0
AGR2	-3.2951	9.07e-05	0.0001926	-1.83375	0.00048475	0.000962812	-9.05257	2.39e-05	9.04e-05	-8.76818	4.07e-07	1.36e-06	0	0	0	0	0	0	0	0	0	-3.58804	2.81e-06	8.54e-06	-1.91574	1.47e-06	5.34e-06	-9.26679	1.17e-09	7.97e-09
AGR3	0	0	0	0	0	0	0	0	0	0	0	0	-8.18982	3.47e-05	0.000110302	0	0	0	0	0	0	0	0	0	0	0	0	-8.39232	1.21e-05	5.12e-05
AGRN	0.635925	3.98e-13	2.14e-12	2.68448	0	0	0.758584	6.5e-12	5.48e-11	0.838751	4.79e-05	0.000124372	0.957227	2.79e-13	2.21e-12	1.19375	3.32e-13	2.42e-12	1.86548	2.16e-13	1.2e-12	1.63996	3.69e-14	2.7e-13	0.746247	5.81e-13	4.14e-12	0.274679	0.00023156	0.000777505
AGT	4.65158	6.28e-10	2.39e-09	-3.0827	1.69e-54	2.69e-53	0.961807	0	0	-4.8977	5.12e-24	5.23e-23	-1.81302	1.07e-72	2.15e-71	-1.86422	5.8e-67	1.23e-65	-4.1078	1.37e-73	1.99e-72	0.517537	0.000190001	0.000459312	1.3924	0	0	3.17735	3.27e-11	2.55e-10
AGTPBP1	0	0	0	0	0	0	0	0	0	-1.30681	0.000275778	0.00063532	0	0	0	0	0	0	0	0	0	-2.20163	3.87e-09	1.55e-08	2.12437	1.21e-08	5.59e-08	0	0	0
AGTR1	-3.68412	9.49e-25	1.07e-23	0	0	0	-3.03465	0.000412994	0.00121756	-3.80735	3.22e-07	1.09e-06	-8.3966	7.24e-06	2.57e-05	0	0	0	0	0	0	-1.96764	9.64e-10	4.08e-09	0	0	0	0	0	0
AGTRAP	1.11856	0.000128133	0.000264092	-0.732044	2.61e-12	1.33e-11	0	0	0	-0.886525	8.78e-06	2.53e-05	0.395059	0.000140632	0.000403607	0	0	0	-1.15009	9.05e-17	7.66e-16	1.06847	5.28e-14	3.78e-13	0	0	0	0	0	0
AGXT	-4.63166	6.36e-19	6.78e-18	-6.65667	1.32e-59	2.19e-58	-3.78312	9.82e-23	1.85e-21	-13.8328	0	0	-4.94313	1.95e-30	2.86e-29	-10.3966	5.28e-15	5.39e-14	-13.815	5.38e-238	9.86e-237	-4.05636	1.7e-83	2.63e-82	-7.33886	1.22e-72	3.15e-71	0	0	0
AGXT2	-3.04669	3.43e-11	1.46e-10	-4.0076	3.04e-145	6.5e-144	-0.857045	2.3e-33	5.05e-32	-12.9942	1.37e-120	2.3e-119	-11.6702	4.45e-50	8.07e-49	-3.55549	7.14e-192	1.97e-190	-11.8815	7.15e-63	9.93e-62	-3.9952	2e-90	3.18e-89	-3.44982	0	0	6.08253	1.76e-05	7.26e-05
AGXT2L2	1.61073	0	0	0.551503	3.89e-07	1.21e-06	1.50008	3.13e-14	4.29e-13	0	0.33597	0.394952	0	0	0	0	0	0	0	0	0	2.7794	4.13e-14	3e-13	0	0	0	0.866686	8.09e-06	3.55e-05
AHCTF1	1.34653	2.34e-06	6.26e-06	0	0	0	0	0	0	0	0	0	0	0	0	0	0	0	2.63203	1.06e-12	5.05e-12	-2.00807	4.71e-13	2.66e-12	0	0	0	0	0	0
AHCYL1	-1.37539	2.7e-41	3.35e-40	-2.29813	5.49e-149	1.18e-147	0	0	0	-1.76645	0	0	0.499202	8.35e-06	2.95e-05	0.872441	1.42e-13	1.16e-12	-0.385182	0.000193385	0.000413245	-1.91054	3.23e-98	5.21e-97	-0.52384	3.87e-12	2.47e-11	-0.570386	2.46e-10	1.78e-09
AHI1	0	0	0	1.68001	4.24e-07	1.31e-06	0	0	0	-1.28031	0	0	-1.15688	0.000175453	0.000495863	0	0	0	1.40657	7.55e-12	3.29e-11	0	0	0	0	0	0	-1.08604	1.68e-06	8.04e-06
AHNAK	1.58203	8.86e-13	4.47e-12	3.447	1.11e-12	5.87e-12	1.50689	0	0	1.37414	0	0	-0.845753	2.89e-68	5.68e-67	1.7152	2.92e-12	1.83e-11	0.842714	3.78e-12	1.7e-11	1.19593	0	0	1.56741	2.8e-12	1.82e-11	0.287304	0	0
AHNAK2	12.6542	4.44e-16	4.54e-15	12.0918	0	0	8.15224	0.000136818	0.00044963	0	0	0	6.64257	9.39e-06	3.3e-05	5.10329	3.97e-05	0.000114889	5.59775	9.48e-06	2.43e-05	3.81395	4.62e-05	0.000122071	0	0	0	11.8615	4.44e-16	6.3e-15
AHSA2	-1.56459	2.32e-11	1.01e-10	1.29689	4.51e-07	1.38e-06	0.651326	5.05e-05	0.000181368	0	0.0636464	0.0964331	0	0	0	0	0	0	1.12972	9.37e-08	2.98e-07	0	0	0	0	0	0	0	0	0
AIF1	0	0	0	2.24226	6.55e-14	5.12e-13	0.763045	0.00340632	0.00834934	0	0.0157327	0.0273668	0.732025	5.89e-09	2.94e-08	0	0	0	1.54653	8.5e-14	5.46e-13	-2.25526	1.23e-25	1.24e-24	1.15021	9.29e-06	3e-05	0.853192	0.000105375	0.000378697
AIF1L	-2.11438	2.48e-68	3.3e-67	-3.96292	0	0	-2.09962	6.98e-102	2.26e-100	0	0.00136808	0.00286535	-8.65502	0	0	-3.732	6.41e-191	1.77e-189	-5.90653	0	0	-1.34657	1.63e-114	2.7e-113	0	0	0	-2.60762	0	0
AIFM1	0	0	0	-1.0214	4.84e-09	1.83e-08	-1.11135	1.05e-28	2.14e-27	0.485857	1.11e-05	3.14e-05	-1.22613	1.27e-30	1.87e-29	-0.755379	8.43e-18	9.72e-17	-2.74929	2e-76	2.92e-75	-2.1074	5.71e-59	7.86e-58	-1.05874	7.33e-45	1.57e-43	1.05313	0	0
AIFM2	0	0	0	0	0	0	0	0	0	2.73316	0	0	1.55663	4.27e-05	0.000134527	0	0	0	2.33931	3.31e-06	8.91e-06	0	0	0	0	0	0	0	0	0
AIG1	1.77591	4.39e-13	2.34e-12	-0.919833	1.61e-63	2.73e-62	-0.770872	8.39e-16	1.31e-14	-1.63925	4.4e-103	7.2e-102	-1.41123	1.83e-80	3.8e-79	0	0	0	-2.67055	2.95e-213	5.29e-212	0.427809	3.3e-12	1.67e-11	-0.251715	0.000275544	0.00069527	0.74563	1.03e-13	1.14e-12
AIM1	2.91139	3.98e-07	1.16e-06	1.76855	9.02e-06	2.34e-05	0.615188	0.00175942	0.00458963	0	0.459948	0.518626	0	0	0	0.446653	3.69e-05	0.000107311	0	0	0	0	0	0	0.864796	2.84e-13	2.23e-12	-1.267	8.84e-32	2.06e-30
AIMP2	-3.16993	1.08e-23	1.2e-22	-4.33803	1.12e-39	1.56e-38	0	0	0	-2.11845	2.78e-13	1.67e-12	0	0	0	0	0	0	0	0	0	-3.64779	7.98e-26	8.05e-25	-2.38452	6.3e-17	8.43e-16	0	0	0
AJAP1	9.45943	1.32e-11	5.81e-11	0	0	0	-1.27187	8.66e-05	0.000296418	-8.33539	1.92e-05	5.26e-05	-8.95128	3.01e-08	1.4e-07	0	0	0	0	0	0	0	0	0	2.06421	0	0	0	0	0
AK1	0	0	0	0	0	0	0	0	0	1.59077	1.5e-13	9.72e-13	-0.942264	8.28e-13	5.91e-12	-2.53002	1.06e-07	4.28e-07	-0.760759	4.67e-08	1.53e-07	1.27235	0	0	0	0	0	0	0	0
AK3	0	0	0	0	0	0	-1.46216	3.03e-25	5.86e-24	1.55032	0	0	-1.50997	3.69e-27	5.13e-26	-0.76954	1.59e-05	4.87e-05	-0.450368	0.000377846	0.000780619	-0.625878	7.82e-10	3.33e-09	0	0	0	-1.20165	4.53e-30	1.03e-28
AKAP10	0	0	0	0	0	0	0	0	0	0	0	0	0	0	0	1.7629	1.09e-05	3.43e-05	0	0	0	0	0	0	2.90689	3.08e-05	9.16e-05	0	0	0
AKAP11	1.51808	7.35e-11	3.04e-10	2.66219	1.09e-12	5.82e-12	0.359882	0.00306686	0.0076387	0	0	0	0	0	0	0.62498	3.06e-13	2.24e-12	2.00393	0	0	-0.71443	1.37e-05	3.86e-05	1.17049	4.47e-13	3.26e-12	0	0	0
AKAP12	3.10697	3.64e-14	2.97e-13	3.13421	1.03e-13	7.47e-13	1.88063	2.64e-13	2.82e-12	-2.73423	0	0	-3.44778	2.39e-98	5.21e-97	-0.756969	1.56e-08	6.83e-08	-3.38207	2.65e-96	4.13e-95	0	0	0	1.48907	4.11e-13	3.03e-12	-0.818358	1.6e-16	2.32e-15
AKAP13	2.96343	1.07e-13	7.54e-13	1.86415	0	0	0.919221	2.58e-05	9.71e-05	1.75099	4.07e-11	1.93e-10	0	0	0	0	0	0	2.34026	0	0	1.41697	2.42e-13	1.46e-12	1.64762	6.82e-14	6.59e-13	0	0	0
AKAP3	0	0	0	-7.66534	0.00041232	0.000826815	0	0	0	0	0.0117645	0.0209993	-2.82889	0.000193652	0.000544184	0	0	0	0	0	0	0	0	0	0	0	0	0	0	0
AKAP5	0	0	0	7.65821	0.000294956	0.000601968	0	0	0	0	0.0223554	0.037734	0	0	0	3.21464	0.00023736	0.000609603	0	0	0	0	0	0	0	0	0	-3.13276	2.56e-13	2.58e-12
AKAP6	0	0	0	1.4085	0.000268216	0.000551418	0	0	0	0	0.00124978	0.00263485	-9.01402	1.38e-08	6.62e-08	-8.48784	0.000151761	0.00039971	0	0	0	2.34998	3.45e-10	1.51e-09	0	0	0	0	0	0
AKAP7	2.72989	3.98e-07	1.16e-06	0.700083	1.63e-05	4.07e-05	0	0	0	0	0.413448	0.472138	0	0	0	0	0	0	0	0	0	2.42675	0	0	2.01417	1.67e-11	1.01e-10	0.956411	0.000204324	0.000695034
AKAP8	1.32671	0	0	1.57708	0	0	1.65844	0	0	0	0.0319218	0.0520325	1.18982	0	0	0.896235	1.05e-08	4.68e-08	0.860614	3.28e-08	1.09e-07	1.04053	3.05e-13	1.79e-12	0.912943	1.64e-09	8.28e-09	-0.742249	3.64e-08	2.13e-07
AKAP8L	0	0	0	0	0	0	0	0	0	3.3594	5.61e-05	0.000144164	0	0	0	0	0	0	1.87049	2.09e-10	8.27e-10	1.90903	8.02e-09	3.13e-08	0	0	0	0	0	0
AKAP9	1.34534	0	0	0	0	0	0	0	0	1.6993	0	0	0	0	0	0.762657	0.000367108	0.00091704	-0.984433	1.57e-07	4.9e-07	0.88341	3.29e-07	1.11e-06	0	0	0	-1.05658	1.02e-14	1.3e-13
AKD1	0	0	0	0	0	0	0	0	0	2.90436	6.13e-05	0.000156159	0	0	0	0	0	0	0	0	0	0	0	0	8.23362	0.000212788	0.000549098	0	0	0
AKIRIN1	2.69394	3.93e-13	2.12e-12	1.80335	6.37e-14	4.99e-13	-1.37928	7e-10	4.82e-09	1.91677	0	0	0.67804	6.98e-10	3.82e-09	-1.71243	2.24e-12	1.42e-11	-1.32867	2.44e-16	2.04e-15	0	0	0	0	0	0	-0.674627	2.38e-07	1.27e-06
AKIRIN2	1.59454	1.46e-13	9.2e-13	0	0	0	0.893225	6.53e-10	4.51e-09	0	0.066407	0.100443	2.07382	2.27e-13	1.85e-12	-1.01414	1.86e-11	1.07e-10	1.72114	3.78e-11	1.57e-10	0	0	0	0	0	0	0.490509	3.34e-06	1.54e-05
AKNA	1.95493	7.12e-12	3.2e-11	4.76741	5.38e-05	0.000124366	2.20128	1.69e-06	7.7e-06	3.47146	5.61e-05	0.000144408	0	0	0	1.09478	1.36e-05	4.22e-05	0	0	0	0	0	0	3.96743	1.16e-06	4.26e-06	0	0	0
AKR1A1	0	0	0	-0.756251	7.51e-10	3.07e-09	-0.67904	1.39e-08	8.3e-08	-1.09309	3.91e-11	1.85e-10	-1.87573	6.44e-65	1.25e-63	-1.74083	2.39e-27	3.5e-26	-0.72881	6.64e-14	4.42e-13	-0.571279	1.28e-10	5.76e-10	-1.18461	2.09e-36	4.02e-35	1.29456	0	0
AKR1B1	2.66493	3.14e-13	1.75e-12	1.35853	1.52e-08	5.49e-08	1.47521	0	0	1.60918	1.02e-13	6.99e-13	3.54865	2.04e-14	2.02e-13	0.528079	0	0	1.15852	1.96e-13	1.1e-12	0	0	0	2.48044	5e-14	5.07e-13	0.269	5.3e-12	4.48e-11
AKR1C3	2.19413	0	0	-2.37499	1.12e-86	2.08e-85	0.808947	1.15e-07	6.11e-07	-5.47573	4.34e-49	5.81e-48	1.63873	0	0	-0.78695	9.56e-06	3.02e-05	1.49895	9.15e-14	5.79e-13	-1.03707	4.14e-24	4.06e-23	0	0	0	1.177	1.41e-13	1.52e-12
AKR7A2	4.18376	5.93e-08	1.87e-07	-1.31562	1.37e-30	1.75e-29	-0.782064	6.26e-08	3.45e-07	-0.57638	0	0	-1.68442	1.26e-70	2.51e-69	-1.13162	6.04e-09	2.75e-08	-1.97913	2.09e-79	3.08e-78	1.42465	1.23e-13	7.97e-13	0	0	0	0	0	0
AKT1	1.19794	1.75e-13	1.08e-12	1.4543	2.57e-09	9.94e-09	0.521085	0.00104152	0.00284277	2.24623	2.52e-10	1.13e-09	0.704675	0.000371096	0.000999997	0	0	0	1.95197	0	0	0	0	0	1.92521	0	0	0	0	0
AKT1S1	-1.69306	1.38e-07	4.18e-07	-1.5891	6.77e-06	1.8e-05	1.68721	0.00308698	0.00767825	-1.43535	0.000112243	0.000276759	0	0	0	-9.07414	1.9e-06	6.6e-06	2.58072	3.34e-07	1.01e-06	-2.22764	1.25e-10	5.67e-10	0	0	0	0	0	0
AKT3	0	0	0	0	0	0	0	0	0	0	0.0300104	0.0491048	0	0	0	1.29221	8.09e-07	2.95e-06	0	0	0	0	0	0	1.48775	4.97e-06	1.68e-05	0	0	0
AKTIP	7.94837	0.000151942	0.000310207	0	0	0	-0.706851	0.00311022	0.00773075	0	0.0030156	0.00598861	0	0	0	1.14437	2.26e-07	8.81e-07	0	0	0	0	0	0	0.867038	1.56e-05	4.87e-05	0	0	0
ALAD	0	0	0	-1.83145	8.99e-40	1.25e-38	-1.54817	3.63e-39	8.47e-38	-1.74785	0	0	-1.71698	1.1e-20	1.35e-19	-2.18042	1.41e-72	3.06e-71	-1.53817	3.1e-28	3.3e-27	-1.0839	5.68e-17	4.74e-16	-1.96608	1.48e-138	4.71e-137	0.906454	2.57e-10	1.85e-09
ALAS1	0	0	0	0	0	0	-0.993174	0.000125911	0.000419201	2.05468	0	0	0	0	0	-1.76302	5.14e-20	6.33e-19	-0.75452	0.000105053	0.000232574	-0.714199	0.00034378	0.000802727	0	0	0	-1.12017	1.73e-09	1.16e-08
ALB	-6.48974	1.05e-50	1.35e-49	-8.52442	0	0	-6.10818	5.97e-101	1.92e-99	-14.7724	0	0	-9.3966	5.73e-11	3.45e-10	-8.27202	2.54e-268	7.37e-267	-5.00516	9.1e-55	1.22e-53	-9.12291	0	0	-11.4104	0	0	0	0	0
ALCAM	0	0	0	0	0	0	-1.44383	4.32e-12	3.71e-11	2.12725	4.29e-14	3.23e-13	-1.42768	2.4e-06	9.15e-06	0	0	0	1.27373	1.06e-07	3.35e-07	0	0	0	0	0	0	0	0	0
ALDH18A1	1.95331	0.000171663	0.000347804	2.26618	1.09e-12	5.79e-12	0.999288	1.79e-08	1.05e-07	1.29569	0.000156533	0.000373521	2.17677	0	0	1.03948	4.62e-13	3.22e-12	3.19946	0	0	0.699117	6.99e-05	0.00018013	0.823701	1.14e-06	4.21e-06	0.495556	0.000191818	0.000656344
ALDH1A1	-1.02954	1.73e-08	5.72e-08	-2.98868	5.83e-95	1.12e-93	0.839446	5.37e-13	5.28e-12	-2.57658	2.34e-51	3.18e-50	-4.47522	3.66e-26	5.03e-25	1.5774	1.68e-13	1.35e-12	-2.70476	1.75e-27	1.84e-26	-1.31229	2.54e-30	2.76e-29	0.785439	5.93e-12	3.72e-11	-0.312013	9.82e-05	0.000354809
ALDH1A2	0	0	0	-1.63462	2.35e-08	8.29e-08	-2.65096	2.1e-14	2.99e-13	2.8718	0	0	-0.807475	3.15e-05	0.000102024	-3.56539	4.18e-15	4.3e-14	-6.22552	1.81e-40	2.18e-39	-3.7273	1.17e-27	1.22e-26	-4.09469	1.48e-18	2.07e-17	-4.88359	9.92e-90	3.97e-88
ALDH1A3	3.87068	4.31e-05	9.63e-05	3.19794	0.000327328	0.000663379	2.56719	3.33e-05	0.000123011	0	0	0	0	0	0	-1.95174	3.67e-07	1.39e-06	0	0	0	0	0	0	0	0	0	-2.47345	5.6e-31	1.3e-29
ALDH1B1	0	0	0	-3.03328	1.56e-106	3.1e-105	-3.31515	1.15e-72	3.35e-71	-3.71013	0	0	-2.12399	8.24e-17	9.03e-16	-4.02564	4.89e-64	1.02e-62	-1.30616	1.32e-13	7.73e-13	-3.14746	3.84e-69	5.58e-68	-1.02929	1.95e-19	2.79e-18	0	0	0
ALDH1L1	-2.9708	1.78e-53	2.29e-52	-5.05824	6.39e-53	1e-51	-3.68855	1.14e-40	2.7e-39	0	0	0	-5.15693	9.13e-173	2.24e-171	-13.0234	7.63e-89	1.81e-87	-8.97466	1.45e-285	2.73e-284	-0.927597	3.91e-08	1.43e-07	-2.35402	2.22e-91	6.24e-90	1.78094	0.000173344	0.000597743
ALDH2	0	0	0	-2.42598	5.43e-194	1.24e-192	-1.64292	5.95e-94	1.87e-92	-3.09545	2.17e-160	3.81e-159	-2.20653	1.35e-139	3.17e-138	-1.56362	8.09e-62	1.67e-60	-3.15416	2.42e-151	4.1e-150	-2.0731	2.1e-153	3.63e-152	-0.900717	5.38e-49	1.2e-47	0.415957	0.000151627	0.000528173
ALDH3A2	0	0	0	-0.831658	5.07e-09	1.91e-08	-2.1731	1.16e-43	2.84e-42	-1.47025	0	0	-1.40934	1.89e-34	2.9e-33	-1.11346	2.45e-15	2.57e-14	0	0	0	-1.77951	3.44e-97	5.53e-96	-0.693326	5.29e-11	3.05e-10	0	0	0
ALDH3B1	1.25436	1.75e-06	4.73e-06	0	0	0	0	0	0	-2.91298	0	0	-2.32193	8.72e-16	9.24e-15	0	0	0	2.47575	7.15e-14	4.69e-13	0	0	0	0.914289	9.31e-06	3.01e-05	3.39624	8.39e-06	3.66e-05
ALDH5A1	-1.81169	8.03e-08	2.49e-07	-2.20377	4.36e-15	4.09e-14	-1.61684	9.64e-19	1.62e-17	-2.46741	0	0	0	0	0	-2.15828	7.67e-31	1.19e-29	-2.01312	2.67e-10	1.05e-09	-1.55037	1.48e-13	9.42e-13	-1.07574	5.33e-14	5.38e-13	0	0	0
ALDH6A1	-2.13958	1.35e-25	1.54e-24	-5.4221	1.75e-252	4.13e-251	-4.09554	1.38e-250	5.19e-249	-3.67597	0	0	-3.94022	4.79e-163	1.17e-161	-6.28377	0	0	-6.40953	4.3e-158	7.38e-157	-5.8401	0	0	-2.97383	1.59e-280	5.71e-279	-1.9603	3.45e-18	5.36e-17
ALDH7A1	0	0	0	-0.477649	0.000160269	0.000337494	-1.15934	3.04e-28	6.16e-27	0	0.00493302	0.009483	-1.88341	2.63e-49	4.71e-48	-1.76333	5.91e-75	1.3e-73	-1.09668	1.67e-31	1.83e-30	-1.41564	5.11e-42	6.29e-41	-1.34509	1.19e-82	3.24e-81	-0.416895	0.000298268	0.000985036
ALDH8A1	0	0	0	-0.577178	2.08e-05	5.1e-05	-1.60723	4.16e-41	9.94e-40	-4.60633	0	0	-4.09024	2e-104	4.45e-103	-1.68191	1.96e-19	2.37e-18	-4.25932	1.24e-87	1.89e-86	-1.48597	1.4e-32	1.58e-31	0	0	0	1.99629	3.51e-14	4.19e-13
ALDH9A1	0	0	0	0	0	0	-0.861914	2.25e-10	1.64e-09	-1.17475	1.14e-08	4.45e-08	0	0	0	-0.729117	3.37e-07	1.29e-06	0	0	0	-2.04167	1.56e-32	1.75e-31	-0.936613	1.06e-13	9.55e-13	0	0	0
ALDOA	1.74176	1.7e-13	1.05e-12	0.653984	3.54e-11	1.62e-10	3.50776	6.56e-13	6.33e-12	3.00898	2.97e-13	1.78e-12	1.92216	4.04e-14	3.9e-13	0.787175	0	0	2.89049	1.77e-13	1e-12	1.65408	0	0	1.52843	0	0	0.640542	0	0
ALDOB	-11.0933	0	0	-8.89322	0	0	-3.71472	0	0	-9.6438	0	0	-8.93851	0	0	-17.0453	0	0	-11.407	0	0	-7.81625	0	0	-8.43564	0	0	2.90337	4.26e-14	5.02e-13
ALDOC	5.44818	1.38e-06	3.77e-06	2.69086	2.13e-09	8.36e-09	0	0	0	0	0	0	2.85226	5.33e-14	5.02e-13	3.97875	8.42e-08	3.44e-07	3.59946	7.17e-14	4.68e-13	5.12591	1.75e-09	7.22e-09	2.84581	1.86e-11	1.12e-10	0	0	0
ALG10B	0	0	0	0	0	0	1.04494	0.000313784	0.000944872	0	0.0155205	0.0270143	0	0	0	0	0	0	0	0	0	-2.04532	3.44e-07	1.16e-06	1.6042	1.04e-10	5.87e-10	0	0	0
ALG12	0	0	0	0	0	0	1.29232	0.00354484	0.00865959	0	0	0	0	0	0	0	0	0	0	0	0	1.97085	0.000304108	0.000713216	1.3778	3.94e-07	1.54e-06	0	0	0
ALG13	0	0	0	0	0	0	0	0	0	5.2156	0	0	0	0	0	-3.62101	4.65e-06	1.54e-05	2.1368	4.83e-06	1.28e-05	0	0	0	0	0	0	0	0	0
ALG2	0	0	0	0.725201	0.000248154	0.000511876	0.780758	2.53e-05	9.54e-05	1.53	0	0	0	0	0	0	0	0	1.18178	6.31e-14	4.27e-13	-0.927478	1.17e-06	3.74e-06	0.91497	4.51e-07	1.74e-06	0	0	0
ALG3	1.8602	0.00042916	0.000830801	0	0	0	1.83085	3.22e-14	4.4e-13	2.36688	0	0	0.860891	1.02e-05	3.54e-05	-0.584576	0.00031396	0.00079495	1.84666	0	0	0	0	0	0	0	0	0	0	0
ALG6	0	0	0	-1.19018	2.6e-06	7.23e-06	0	0	0	-1.76305	2e-05	5.49e-05	0	0	0	2.9386	3.91e-06	1.31e-05	1.1921	0.000305904	0.000640079	0	0	0	0	0	0	0	0	0
ALG8	1.71065	3.51e-14	2.9e-13	3.18645	7.61e-08	2.58e-07	0	0	0	2.18903	2.42e-14	1.9e-13	1.4914	0	0	0.930299	1.69e-05	5.13e-05	1.98609	0	0	0	0	0	0.960636	9.42e-07	3.51e-06	0	0	0
ALG9	0	0	0	1.8543	2.38e-05	5.79e-05	1.10575	2.77e-05	0.000103805	0	0.00275666	0.00550158	0	0	0	1.07493	1.26e-06	4.45e-06	0	0	0	0	0	0	1.41843	2.3e-09	1.14e-08	-1.22768	7.04e-09	4.42e-08
ALKBH1	3.1098	1.38e-06	3.76e-06	0	0	0	0	0	0	0	0	0	0.93587	0.000227818	0.000633236	0	0	0	0	0	0	1.30464	8.03e-11	3.67e-10	0	0	0	0	0	0
ALKBH5	1.47781	2.05e-12	9.85e-12	0	0	0	0	0	0	1.49337	4.33e-07	1.44e-06	0	0	0	-1.74179	1.16e-31	1.82e-30	0.744002	1.6e-06	4.45e-06	2.41209	0	0	0.742556	0.000110509	0.000296913	0.621824	7.82e-05	0.000287323
ALKBH7	-0.931863	0.000109418	0.000230132	-2.85337	1.16e-119	2.39e-118	1.72294	0	0	0	0	0	-1.82219	2.75e-27	3.82e-26	0	0	0	-0.803372	6.56e-07	1.93e-06	0	0	0	-1.19403	6.48e-11	3.71e-10	0	0	0
ALLC	0	0	0	0	0	0	0	0	0	0	0	0	-2.82621	1.48e-05	5.06e-05	0	0	0	-8.17493	1.62e-05	4.05e-05	0	0	0	0	0	0	0	0	0
ALOX12P2	-7.75489	0.000403542	0.000783649	0	0	0	0	0	0	0	0.022611	0.0379106	0	0	0	-3.26768	1.84e-06	6.41e-06	0	0	0	0	0	0	0	0	0	0	0	0
ALOX5	6.61471	0.000112033	0.000234835	3.84444	7.77e-07	2.32e-06	4.28746	1.08e-07	5.77e-07	0	0.0136523	0.0240303	4.17615	9.55e-09	4.67e-08	3.08007	1.05e-13	8.95e-13	2.13527	1.74e-06	4.83e-06	1.58927	2.88e-13	1.71e-12	6.52216	7.63e-06	2.51e-05	2.63072	3.77e-15	4.93e-14
ALOX5AP	0	0	0	0	0	0	0	0	0	8.64386	0	0	0	0	0	0	0	0	0	0	0	0	0	0	10.7969	6.66e-16	8.16e-15	0	0	0
ALPK1	0	0	0	0	0	0	0	0	0	0	0.215526	0.273679	2.11689	6.71e-05	0.000203743	0	0	0	3.1542	0.000279524	0.000586779	0	0	0	2.40534	3.04e-06	1.05e-05	0	0	0
ALPK2	3.20248	1.13e-12	5.6e-12	2.96214	5.76e-11	2.6e-10	-2.13084	1.12e-17	1.83e-16	-9.83131	4.36e-14	3.28e-13	-3.24698	3.07e-29	4.38e-28	3.59135	0	0	-1.51378	1.85e-14	1.35e-13	1.85691	2.75e-14	2.04e-13	3.36638	9.71e-13	6.65e-12	3.09015	1.78e-10	1.3e-09
ALPK3	3.03939	6.73e-12	3.06e-11	0	0	0	0	0	0	2.06228	5.68e-08	2.07e-07	2.94165	2.27e-13	1.85e-12	1.73652	1.28e-13	1.06e-12	0	0	0	1.87891	6.99e-14	4.88e-13	1.94452	2.2e-13	1.78e-12	1.57581	7.49e-10	5.2e-09
ALPL	-2.06762	3.55e-09	1.26e-08	-8.98584	3.25e-09	1.25e-08	-4.16328	2.18e-18	3.64e-17	-10.6036	1.45e-23	1.47e-22	-2.0031	1.67e-18	1.92e-17	-5.81149	8.06e-31	1.25e-29	-2.84819	1.44e-27	1.51e-26	0	0	0	-1.0611	1.36e-07	5.61e-07	3.32193	8.39e-06	3.66e-05
ALPP	-0.8837	1.47e-09	5.39e-09	2.41634	6.33e-14	5.01e-13	0	0	0	0	0.304844	0.360987	-1.46798	7.06e-15	7.19e-14	-3.01616	1.27e-06	4.51e-06	0	0	0	1.2706	1.89e-11	9.03e-11	-2.85567	6.06e-11	3.48e-10	0	0	0
ALS2CL	-2.90174	2.27e-76	3.07e-75	0	0	0	-4.02527	1.8e-16	2.88e-15	2.10526	0	0	1.14913	3.19e-12	2.14e-11	-3.9552	1.23e-17	1.41e-16	0	0	0	-2.11359	9.7e-08	3.43e-07	-2.52481	5.64e-08	2.44e-07	-1.73207	3.12e-05	0.000123703
ALS2CR4	2.70044	2.32e-09	8.35e-09	1.37931	1.43e-06	4.13e-06	0	0	0	0	0.303904	0.360389	0	0	0	0	0	0	0	0	0	0	0	0	0.783973	1.05e-05	3.38e-05	-0.666378	3.37e-05	0.00013327
ALX1	0	0	0	0	0	0	0	0	0	0	0	0	-8.73809	3.16e-07	1.33e-06	0	0	0	-3.66588	6.86e-16	5.44e-15	0	0	0	0	0	0	-12.2252	1.84e-69	6.48e-68
AMACR	0.988304	0.000222906	0.000446051	-0.945341	1.02e-12	5.44e-12	-0.653297	2.02e-07	1.04e-06	2.24304	0	0	-2.91614	9.62e-68	1.88e-66	0.564718	1.16e-06	4.14e-06	-2.55337	2.36e-52	3.13e-51	-0.668835	3.92e-08	1.44e-07	1.70586	1.47e-13	1.28e-12	1.76528	0	0
AMBP	0	0	0	-2.53127	0.000145357	0.000307271	-11.1504	1.23e-20	2.19e-19	0	0	0	0	0	0	-6.30671	3.71e-44	6.55e-43	0	0	0	0	0	0	-2.59002	1.69e-34	3.16e-33	-2.47019	2.55e-21	4.43e-20
AMBRA1	-3.10911	7.14e-27	8.27e-26	-3.23962	1.16e-22	1.3e-21	0	0	0	-1.4189	5.08e-07	1.68e-06	0	0	0	0	0	0	0	0	0	-5.45163	6.67e-38	7.97e-37	0	0	0	0	0	0
AMD1	1.99386	3.77e-15	3.58e-14	1.64655	2.66e-15	2.52e-14	0.314806	0.00197249	0.00510501	1.6736	1.24e-13	8.27e-13	0.811848	1.38e-09	7.36e-09	0	0	0	1.19784	7.51e-14	4.84e-13	0	0	0	0	0	0	0	0	0
AMFR	0	0	0	-0.992212	1.3e-07	4.3e-07	-1.19395	9.65e-15	1.42e-13	1.43932	0	0	0	0	0	0.477612	2.72e-05	8.04e-05	-1.43238	1.39e-14	1.02e-13	0	0	0	-1.29504	1.32e-29	2.28e-28	-2.1425	2.81e-99	1.17e-97
AMICA1	3.92149	7.02e-05	0.00015179	3.50553	3.37e-05	8e-05	2.87946	1.51e-06	6.95e-06	0	0.371704	0.429455	0	0	0	0	0	0	0	0	0	0	0	0	4.12707	7.63e-06	2.51e-05	1.39617	2.19e-12	1.92e-11
AMIGO2	-2.49713	1.01e-24	1.14e-23	0	0	0	0	0	0	-2.01699	0	0	0	0	0	0	0	0	6.54408	5.51e-10	2.11e-09	-2.1081	1.29e-06	4.09e-06	0	0	0	0	0	0
AMMECR1	1.57267	0.000162311	0.000329528	2.08621	1.45e-06	4.17e-06	0	0	0	0	0.061241	0.0931298	0	0	0	1.72055	4.08e-05	0.000117614	0	0	0	0	0	0	0	0	0	0	0	0
AMMECR1L	0	0	0	0	0	0	1.21497	1.25e-08	7.49e-08	0	0	0	0	0	0	0.968371	3.92e-09	1.83e-08	1.51799	1.4e-11	6.01e-11	0	0	0	0	0	0	0	0	0
AMN	-1.06306	8.91e-05	0.000189258	-2.8202	1.2e-32	1.58e-31	-0.602656	0.000249258	0.00077025	-10.7056	3.07e-25	3.18e-24	-5.71392	2.87e-120	6.54e-119	-6.48956	2.18e-50	4.13e-49	-13.0802	2.63e-143	4.4e-142	0.510567	1.41e-06	4.45e-06	0	0	0	10.9039	4.44e-16	6.27e-15
AMN1	3.06718	1.47e-05	3.51e-05	1.16959	0.00028571	0.000586326	0	0	0	1.53336	3.88e-09	1.57e-08	1.06	1.98e-05	6.57e-05	0	0	0	0	0	0	0	0	0	0	0	0	-0.76622	5.6e-07	2.86e-06
AMOT	0.915529	7.94e-05	0.000169494	-1.04254	1.37e-07	4.49e-07	-0.998372	2.38e-05	9.02e-05	0	0	0	-2.18496	5.04e-13	3.74e-12	0	0	0	-3.93827	1.5e-35	1.74e-34	0	0	0	0	0	0	0	0	0
AMOTL1	3.24345	4.59e-11	1.92e-10	1.25218	5.25e-11	2.38e-10	1.42413	0	0	2.41431	3.51e-14	2.7e-13	0	0	0	0	0	0	0	0	0	1.77367	0	0	1.79956	0	0	0.554274	1.21e-05	5.12e-05
AMOTL2	1.26388	1.67e-13	1.04e-12	0.722802	2.6e-08	9.13e-08	-0.540709	4.07e-06	1.77e-05	1.20529	9.51e-12	4.69e-11	-2.34944	5.99e-12	3.89e-11	0	0	0	-0.637588	4.08e-05	9.62e-05	0	0	0	1.80958	3.77e-13	2.81e-12	-2.37821	4.69e-130	2.08e-128
AMPD1	0	0	0	8.89785	4.79e-09	1.81e-08	0	0	0	0	0	0	0	0	0	0	0	0	0	0	0	0	0	0	0	0	0	8.52356	4.9e-05	0.00018802
AMPD2	2.4131	0	0	1.26758	1.34e-12	7.03e-12	1.21571	9.34e-09	5.7e-08	-2.65267	1.86e-65	2.7e-64	0.437375	1.29e-05	4.42e-05	1.29452	1.01e-07	4.08e-07	0.418483	1.41e-05	3.54e-05	1.73728	8.45e-13	4.53e-12	0	0	0	0	0	0
AMPD3	0	0	0	0	0	0	0	0	0	4.02099	1.54e-06	4.88e-06	3.65681	3.98e-08	1.82e-07	1.62152	0	0	0	0	0	0	0	0	2.12977	1.2e-13	1.07e-12	0	0	0
AMT	1.58834	3.24e-08	1.04e-07	-1.11441	9.17e-05	0.00020256	-1.53605	2.95e-12	2.6e-11	0	0	0	-1.74149	3.53e-10	2e-09	0	0	0	-2.29177	4.64e-10	1.79e-09	0.9924	2.91e-06	8.85e-06	-0.955866	9.9e-07	3.68e-06	-0.982274	4.05e-06	1.84e-05
AMY2B	-3.41531	5.43e-215	7.84e-214	-2.9177	1.34e-38	1.86e-37	2.16902	1.83e-06	8.31e-06	-3.89036	0	0	0	0	0	0	0	0	0	0	0	-3.03747	5.99e-50	7.86e-49	-2.09747	3.16e-13	2.42e-12	0	0	0
ANAPC13	1.26527	3.71e-13	2.03e-12	-2.03397	1.59e-57	2.59e-56	-0.950428	4e-09	2.56e-08	0	0.196617	0.260121	-1.01094	3.09e-19	3.62e-18	-0.822998	7.73e-10	3.85e-09	0	0	0	-2.19777	1.13e-70	1.65e-69	-0.98998	5.55e-30	9.64e-29	-1.51298	2.54e-52	7.72e-51
ANAPC2	0	0	0	0	0	0	1.07729	0.000277154	0.000847779	0	0.0745572	0.112035	-1.55655	3.06e-05	9.94e-05	-1.37851	0.000254744	0.000652138	0	0	0	0	0	0	0	0	0	-1.20216	4.21e-05	0.000163077
ANAPC4	2.02053	5.05e-08	1.6e-07	2.3682	5.52e-12	2.71e-11	0	0	0	0	0.00052596	0.00117174	0	0	0	1.07165	2.04e-12	1.3e-11	1.67875	0	0	0	0	0	0	0	0	0	0	0
ANAPC5	-1.16848	9.87e-18	1.04e-16	0	0	0	0	0	0	-1.12605	3.64e-15	3.02e-14	1.92873	8.06e-14	7.28e-13	1.22907	0	0	0.804117	2.23e-06	6.13e-06	-1.18705	3.36e-07	1.14e-06	0.857944	2.5e-11	1.49e-10	-0.810984	3.81e-13	3.71e-12
ANG	3.93065	2.4e-11	1.04e-10	-1.21267	3.73e-12	1.87e-11	2.39859	2.13e-08	1.24e-07	-12.879	0	0	-0.83337	6.35e-05	0.000193394	1.24147	0.000196492	0.000509681	-2.05008	1.79e-12	8.3e-12	0	0	0	0	0	0	1.17169	0.000123919	0.000439993
ANGEL2	1.77201	1.7e-13	1.05e-12	0.850706	0.000403664	0.000811652	0	0	0	0	0	0	0	0	0	0	0	0	1.60086	0	0	0	0	0	1.15406	0.000112695	0.000302627	0	0	0
ANGPT1	2.80406	0	0	0.564972	9.96e-06	2.58e-05	0	0	0	1.79841	0	0	-2.10972	7.58e-24	9.99e-23	-2.19062	1.52e-05	4.66e-05	-4.09827	8.6e-66	1.21e-64	-0.85315	5.9e-10	2.55e-09	0	0	0	-1.81244	6.46e-50	1.91e-48
ANGPT2	3.1959	1.69e-10	6.78e-10	6.07493	0.000124197	0.000269968	11.9582	0	0	0	0.543636	0.602792	4.57424	9.39e-06	3.3e-05	3.64898	1.3e-05	4.04e-05	2.45545	2.69e-06	7.3e-06	3.21118	1.01e-06	3.24e-06	3.7746	3.01e-06	1.05e-05	0	0	0
ANGPTL1	0	0	0	0	0	0	-1.90118	0.000510246	0.00147459	2.01007	7.6e-12	3.77e-11	-2.51324	7.26e-09	3.6e-08	-10.927	2.43e-21	3.09e-20	-1.97917	8.66e-05	0.000195323	-5.09181	1.83e-19	1.63e-18	-1.68577	3.74e-08	1.64e-07	-10.6402	1.05e-23	1.97e-22
ANGPTL2	5.54828	0.000112033	0.000234605	3.7238	3.17e-11	1.46e-10	3.11952	1.74e-11	1.41e-10	0	0	0	2.67837	1.13e-13	9.86e-13	0	0	0	2.60254	3.6e-13	1.87e-12	1.77249	0	0	1.41768	6.58e-09	3.13e-08	-1.30822	5.28e-16	7.25e-15
ANGPTL3	-8.29462	1.16e-05	2.82e-05	0	0	0	0.598786	7.8e-11	5.94e-10	-11.2574	0	0	-10.7944	1.24e-27	1.73e-26	-14.4455	7.66e-237	2.19e-235	-10.3432	3.8e-22	3.63e-21	-11.0119	2.45e-34	2.8e-33	0.851029	1.05e-12	7.15e-12	3.47481	1.55e-07	8.47e-07
ANGPTL4	7.34635	5.93e-08	1.87e-07	5.31958	2.41e-06	6.79e-06	8.77199	2.85e-05	0.000106564	-8.15482	6.92e-05	0.0001754	4.5045	0	0	2.8625	1.01e-13	8.65e-13	4.74761	1.77e-05	4.39e-05	6.94269	1.02e-09	4.3e-09	6.71682	2.82e-09	1.4e-08	5.18481	3.31e-14	4e-13
ANK1	8.77149	1.73e-07	5.22e-07	0	0	0	0	0	0	0	0	0	0	0	0	0	0	0	0	0	0	3.90689	9.95e-05	0.000251489	0	0	0	0	0	0
ANK2	-2.8243	1.2e-32	1.44e-31	-1.61266	2.76e-83	5.06e-82	0	0	0	-12.1039	0	0	0	0	0	-2.70485	5.62e-115	1.43e-113	-1.10618	2.86e-05	6.9e-05	-6.67696	0	0	-5.89044	0	0	0	0	0
ANK3	-1.38676	1.98e-08	6.53e-08	-2.03391	6.03e-23	6.84e-22	-1.70075	4.79e-19	8.15e-18	-1.9355	7.7e-21	7.39e-20	-11.4564	2.82e-43	4.78e-42	-0.681912	1.44e-05	4.43e-05	-6.22552	1.81e-40	2.19e-39	-2.94661	4.37e-69	6.33e-68	0	0	0	0	0	0
ANKDD1A	4.09398	0.000112042	0.000233086	3.86382	0.000124486	0.000267731	0	0	0	0	0.901862	0.920051	0	0	0	0	0	0	0	0	0	0	0	0	0	0	0	0	0	0
ANKH	2.65131	2.55e-13	1.47e-12	0.653482	7.46e-05	0.000167846	0.687923	0.000647516	0.00184011	-2.05047	1.93e-08	7.37e-08	-1.34687	1.49e-09	7.93e-09	-0.799314	0.000198257	0.00051373	1.53723	0	0	0.61158	0.000378116	0.000878778	0	0	0	0	0	0
ANKHD1	1.18119	9.54e-12	4.27e-11	2.07788	0	0	0.960227	1.56e-08	9.23e-08	0.796919	0	0	0.61725	5.13e-05	0.000159881	0	0	0	0.806795	1.45e-07	4.54e-07	0.820398	1.43e-09	5.93e-09	0	0	0	0	0	0
ANKIB1	1.85182	0	0	1.44132	5.82e-12	2.85e-11	0	0	0	0	0	0	0	0	0	0	0	0	0.905566	2.25e-11	9.53e-11	0	0	0	0.77376	1.15e-08	5.33e-08	0.779597	5.47e-09	3.47e-08
ANKK1	0	0	0	1.2423	9.48e-05	0.000208842	0	0	0	0	0	0	0	0	0	-3.15395	1.99e-07	7.83e-07	0	0	0	0	0	0	-1.9108	3.1e-06	1.07e-05	0	0	0
ANKLE2	1.72126	0	0	2.39028	8.86e-14	6.56e-13	1.4321	0	0	1.02276	0	0	1.09018	2.46e-11	1.52e-10	1.00283	3.58e-13	2.58e-12	0.899631	1.25e-08	4.3e-08	0	0	0	0	0	0	-0.69979	6.54e-07	3.32e-06
ANKMY2	0	0	0	0	0	0	0	0	0	1.68625	6.35e-09	2.54e-08	0	0	0	0	0	0	1.08535	2.36e-05	5.74e-05	2.48025	2.14e-13	1.32e-12	1.97112	0	0	0	0	0
ANKRA2	2.06397	1.44e-13	9.11e-13	1.56221	0	0	0.997633	1.31e-05	5.17e-05	1.04214	0	0	0	0	0	1.75049	3.13e-13	2.29e-12	0.626826	8.48e-05	0.000191571	0	0	0	0	0	0	0	0	0
ANKRD1	2.82472	0.000190838	0.000384615	0	0	0	0	0	0	0	0	0	8.97257	9.71e-05	0.000287337	0	0	0	-2.83484	0.000198923	0.000424469	0	0	0	0	0	0	0	0	0
ANKRD10	4.02704	2.55e-13	1.48e-12	2.22309	2.91e-13	1.75e-12	0	0	0	0	0.453568	0.512377	0	0	0	2.34349	0	0	1.14557	6.44e-14	4.33e-13	0.805244	0	0	0	0	0	0	0	0
ANKRD11	0	0	0	3.19794	0.000327328	0.00066347	1.44554	5.74e-09	3.6e-08	0	0.00821142	0.01509	0	0	0	-1.35705	1.54e-10	8.18e-10	1.79497	3.9e-07	1.17e-06	0	0	0	0	0	0	-0.909683	1.13e-07	6.23e-07
ANKRD12	0.753806	1.46e-09	5.35e-09	1.67874	0	0	0	0	0	0	0	0	0	0	0	1.07734	4.65e-13	3.25e-12	0	0	0	0.970392	0	0	0	0	0	0	0	0
ANKRD13A	0.640625	3.21e-06	8.38e-06	4.49073	1.05e-10	4.63e-10	2.03996	2.66e-15	4.04e-14	3.92849	0	0	1.43357	6.77e-14	6.23e-13	2.36411	0	0	0	0	0	1.01279	5.07e-13	2.85e-12	2.33971	1.61e-13	1.38e-12	0.693887	6.44e-09	4.06e-08
ANKRD13B	0	0	0	0	0	0	0	0	0	0	0	0	0	0	0	0	0	0	2.84886	1.32e-06	3.72e-06	7.74819	0.000117608	0.000293724	0	0	0	0	0	0
ANKRD13C	1.76958	5.17e-11	2.15e-10	1.87797	1.31e-11	6.29e-11	0	0	0	0	0.304804	0.36097	0	0	0	1.45203	0	0	0	0	0	0	0	0	0.798901	1.5e-06	5.43e-06	0	0	0
ANKRD13D	0	0	0	0	0	0	0	0	0	0	0.0136523	0.0240153	0	0	0	0	0	0	1.93832	7.24e-06	1.88e-05	0	0	0	8.68299	8.83e-06	2.87e-05	0	0	0
ANKRD17	1.87526	1.07e-13	7.56e-13	0.857456	2.1e-09	8.27e-09	0	0	0	1.01425	0	0	0	0	0	0	0	0	1.08358	2.27e-13	1.25e-12	1.07379	8.95e-14	6.04e-13	0	0	0	-0.54936	3.5e-05	0.000137822
ANKRD2	-2.91497	1.18e-13	7.89e-13	0	0	0	0	0	0	0	0.00171456	0.00354718	-9.66	5.22e-13	3.84e-12	-9.99152	1.62e-11	9.34e-11	-9.72281	1.11e-14	8.28e-14	0	0	0	0	0	0	-10.1649	2.78e-17	4.15e-16
ANKRD22	0	0	0	3.10975	5.41e-05	0.00012409	0	0	0	0	0	0	0	0	0	0	0	0	0	0	0	-7.77479	0.000299462	0.000704978	3.92227	4.85e-05	0.000138954	-4.72718	1.88e-12	1.67e-11
ANKRD27	2.13416	3.93e-13	2.13e-12	0	0	0	0	0	0	-1.18044	6.11e-05	0.000155866	0	0	0	0	0	0	0.998159	0.000220818	0.000467702	-1.34167	4.73e-08	1.72e-07	0	0	0	0	0	0
ANKRD28	0	0	0	0	0	0	0	0	0	1.8848	0	0	0	0	0	0	0	0	3.40275	0	0	-0.76572	0.000182496	0.000441886	0	0	0	-0.819933	2.07e-07	1.11e-06
ANKRD29	2.7576	0.000281574	0.000557614	0	0	0	9.42417	2.25e-07	1.15e-06	8.30378	1.29e-05	3.63e-05	3.26259	5.69e-05	0.000175206	4.07952	2.3e-05	6.86e-05	0	0	0	0	0	0	0	0	0	2.22607	7.14e-07	3.61e-06
ANKRD32	3.54907	4.31e-05	9.63e-05	0	0	0	0	0	0	0	0.452734	0.511558	0	0	0	1.74223	4.26e-11	2.37e-10	0	0	0	0	0	0	1.22666	4.29e-08	1.88e-07	0	0	0
ANKRD37	2.93156	8.81e-11	3.62e-10	2.0083	1.96e-13	1.26e-12	1.09459	1.17e-12	1.08e-11	0	0.875826	0.899231	0	0	0	1.76169	5.77e-15	5.88e-14	0	0	0	1.46366	0	0	1.53471	1.03e-13	9.34e-13	1.59406	1.61e-13	1.7e-12
ANKRD39	2.42196	0.000463326	0.000893579	0	0	0	2.20916	1.26e-05	4.96e-05	0	0.0702288	0.105893	0	0	0	0	0	0	0	0	0	0	0	0	0	0	0	0	0	0
ANKRD40	0	0	0	0.65505	2.28e-06	6.45e-06	1.03023	8.42e-06	3.43e-05	0	0.458596	0.517226	0.986946	6.36e-11	3.8e-10	0	0	0	1.59052	3.34e-13	1.75e-12	0	0	0	0	0	0	0	0	0
ANKRD43	0	0	0	-11.7074	7.59e-57	1.23e-55	-9.20457	7.24e-06	2.98e-05	-3.5125	1.21e-17	1.08e-16	-10.8305	2.6e-28	3.65e-27	0	0	0	-10.825	1.25e-30	1.36e-29	-1.95428	4.31e-13	2.45e-12	0	0	0	-2.18796	6.75e-12	5.63e-11
ANKRD46	2.06901	6.6e-13	3.4e-12	0	0	0	-1.56876	1.98e-09	1.3e-08	0	0	0	0.49388	0.000113964	0.000332018	0	0	0	-0.943894	4.85e-09	1.72e-08	-0.683981	2.32e-07	7.93e-07	-1.03314	2.32e-06	8.23e-06	0	0	0
ANKRD49	8.49586	2.61e-06	6.87e-06	8.10329	1.56e-05	3.9e-05	0	0	0	3.08895	0.000100904	0.000249939	2.45066	0.000258102	0.000712073	1.66502	5.01e-10	2.54e-09	0	0	0	0	0	0	0	0	0	0	0	0
ANKRD5	0	0	0	0	0	0	0	0	0	3.98209	5.61e-05	0.000144564	1.3354	0.00034076	0.000925312	0	0	0	0	0	0	0	0	0	0	0	0	-1.29247	1.69e-05	7e-05
ANKRD50	1.86374	3.42e-10	1.33e-09	2.68118	7.77e-07	2.31e-06	1.10974	0.00405938	0.0098222	2.31908	0	0	0	0	0	0	0	0	1.83432	8.31e-08	2.65e-07	0	0	0	1.55283	7.53e-07	2.84e-06	0	0	0
ANKRD57	0	0	0	1.38563	3.46e-14	2.95e-13	-1.14408	1.41e-07	7.44e-07	0	0	0	-0.887746	2.49e-08	1.16e-07	-1.47261	2.34e-18	2.75e-17	0	0	0	1.05415	1.05e-13	6.94e-13	-0.804853	1.71e-09	8.6e-09	-0.952398	4.7e-12	3.98e-11
ANKRD6	-1.65707	1.25e-24	1.41e-23	-1.30847	2.17e-12	1.11e-11	1.83472	3.95e-08	2.22e-07	-2.57268	2.52e-26	2.66e-25	0	0	0	0	0	0	0	0	0	-1.22383	3.35e-10	1.47e-09	0	0	0	0	0	0
ANKS1A	0	0	0	-2.29546	4.28e-05	9.99e-05	0	0	0	0	0.0429346	0.0679895	0	0	0	-4.52356	6.58e-12	3.94e-11	0	0	0	-3.68326	9.73e-07	3.12e-06	0	0	0	0	0	0
ANKS3	0	0	0	0	0	0	0	0	0	2.3594	9.6e-06	2.75e-05	0	0	0	0	0	0	1.14336	0.000356948	0.000742186	1.39568	6.18e-06	1.82e-05	0	0	0	0	0	0
ANKS4B	0	0	0	-2.34147	1.88e-09	7.42e-09	0	0	0	-10.2228	2.87e-18	2.6e-17	-9.3966	5.73e-11	3.45e-10	0	0	0	-9.95128	4.69e-17	4e-16	-1.65184	3.35e-05	9e-05	0	0	0	8.29002	0.000223202	0.00075229
ANKZF1	2.20367	6.6e-13	3.4e-12	0	0	0	2.54257	1.14e-05	4.53e-05	0	0.377518	0.43535	0	0	0	0	0	0	0	0	0	1.78288	1.91e-10	8.51e-10	0	0	0	0	0	0
ANLN	0	0	0	0	0	0	8.98299	1.23e-05	4.88e-05	0	0	0	0	0	0	2.83233	1.3e-05	4.03e-05	10.7649	4.44e-16	3.64e-15	0	0	0	9.55651	4.24e-10	2.26e-09	8.45121	8.12e-05	0.000297487
ANO1	2.82119	1.99e-12	9.63e-12	4.72679	2.41e-06	6.78e-06	2.70769	3.13e-07	1.58e-06	0	0.885974	0.906869	0	0	0	0	0	0	-3.83484	9.34e-10	3.53e-09	3.73727	3.6e-07	1.21e-06	0	0	0	1.95634	3.53e-14	4.2e-13
ANO10	0	0	0	0	0	0	-1.60331	5.92e-06	2.49e-05	4.55183	7.37e-14	5.25e-13	0	0	0	0	0	0	0	0	0	0	0	0	0	0	0	-1.53309	8.24e-09	5.12e-08
ANO3	9.24793	3.9e-10	1.51e-09	0	0	0	0	0	0	0	0.236956	0.297746	0	0	0	0	0	0	0	0	0	0	0	0	-7.80735	8.83e-05	0.000241618	3.4842	3.56e-05	0.000139421
ANO4	8.64024	6.73e-07	1.91e-06	0	0	0	0	0	0	11.1917	0	0	0	0	0	8.8009	2.78e-05	8.21e-05	0	0	0	7.87652	5.22e-05	0.000136628	11.8408	6.66e-16	8.34e-15	10.543	4.44e-16	6.18e-15
ANO5	0	0	0	-3.82397	2.33e-07	7.43e-07	0	0	0	3.02483	1.57e-08	6.08e-08	0	0	0	-8.99152	3.95e-06	1.32e-05	0	0	0	-9.77479	5.85e-15	4.51e-14	0	0	0	0	0	0
ANO6	2.33531	0	0	2.02731	0	0	1.77101	1.95e-13	2.16e-12	-1.39494	2.92e-19	2.71e-18	1.33954	2.69e-13	2.14e-12	2.7395	7.53e-14	6.73e-13	1.37364	1.08e-13	6.51e-13	-1.199	1.47e-23	1.43e-22	0.882494	3.53e-13	2.65e-12	0.388641	0.00014014	0.000491108
ANP32A	0	0	0	1.19766	2.25e-13	1.41e-12	0	0	0	1.01289	0	0	0	0	0	0.556156	6.5e-06	2.11e-05	1.29812	0	0	0	0	0	0	0	0	0	0	0
ANP32B	1.78117	3.4e-13	1.87e-12	1.36799	7.31e-14	5.61e-13	0.449694	0.0013159	0.00352463	1.9534	0	0	0	0	0	0	0	0	1.34056	2.2e-13	1.22e-12	1.5991	0	0	0	0	0	0	0	0
ANPEP	1.13298	4.83e-13	2.55e-12	-3.27891	2.41e-148	5.18e-147	0	0	0	-6.90889	0	0	-3.19178	1.74e-273	4.54e-272	-0.362314	2.07e-17	2.35e-16	-1.06781	2.51e-32	2.79e-31	0	0	0	1.61841	2.72e-12	1.77e-11	4.1937	9.83e-10	6.76e-09
ANTXR1	1.54639	0	0	2.24532	3.24e-13	1.91e-12	1.86579	2.66e-15	4.05e-14	0	0	0	0	0	0	0	0	0	0	0	0	0	0	0	2.01457	7.44e-14	7.09e-13	0	0	0
ANXA1	2.97713	3.34e-13	1.85e-12	3.80003	0	0	-0.306862	0.00201594	0.0052091	2.8305	0	0	0.596689	0	0	1.25448	3.24e-13	2.37e-12	2.99243	0	0	0.919707	2.02e-13	1.25e-12	3.34182	3.94e-13	2.92e-12	1.183	3.84e-12	3.28e-11
ANXA11	0.504884	1.61e-05	3.82e-05	0.652696	7.42e-06	1.95e-05	0	0	0	2.01005	0	0	-0.464294	0.00023544	0.000653564	-0.55088	1.45e-08	6.38e-08	0.572042	1.2e-07	3.79e-07	1.57094	4.82e-14	3.47e-13	0.975443	2.35e-13	1.89e-12	-0.866433	6.32e-21	1.08e-19
ANXA13	3.2854	2.32e-09	8.38e-09	2.16231	3.5e-10	1.47e-09	1.84025	2.15e-05	8.21e-05	0	0.00090229	0.00194571	-3.70336	2.86e-06	1.08e-05	0	0	0	0	0	0	2.0775	3.01e-09	1.22e-08	2.99139	1.32e-10	7.38e-10	6.13075	1.76e-05	7.27e-05
ANXA2	0	0	0	0	0	0	2.74147	8.97e-07	4.28e-06	0	0	0	9.19476	6.53e-09	3.25e-08	2.28743	0	0	9.7364	1.03e-13	6.3e-13	0	0	0	2.33	3.66e-10	1.97e-09	-0.922291	6.31e-06	2.8e-05
ANXA3	0	0	0	0	0	0	0	0	0	5.47146	0	0	-9.62022	1.14e-12	8.05e-12	-1.30596	1.67e-05	5.1e-05	-3.30799	1.92e-06	5.32e-06	-3.15078	1.46e-11	7.03e-11	1.80401	6.97e-14	6.72e-13	0	0	0
ANXA4	3.02275	0	0	3.89821	1.45e-13	9.87e-13	2.98878	0	0	2.31188	0	0	1.95228	1.11e-13	9.66e-13	2.85523	2.88e-13	2.14e-12	1.83837	0	0	1.66288	2.03e-13	1.26e-12	3.2603	5.75e-13	4.11e-12	1.22509	4.77e-13	4.59e-12
ANXA5	2.00649	0	0	2.92095	5.62e-13	3.13e-12	0.681349	5.15e-11	3.98e-10	0.691476	0	0	1.69382	7.81e-13	5.58e-12	0.500739	1.89e-07	7.46e-07	1.16407	2.3e-12	1.05e-11	-0.231955	0.00031008	0.000726765	0.575	1.15e-11	7.06e-11	0.49127	9.42e-13	8.62e-12
ANXA6	2.83573	7.73e-14	5.82e-13	1.91865	8.02e-14	6.06e-13	0	0	0	2.47146	0	0	0	0	0	0	0	0	0	0	0	1.3837	5.15e-12	2.57e-11	0	0	0	1.25471	2.49e-10	1.8e-09
ANXA7	2.33729	1.63e-13	1.02e-12	1.54913	0	0	-1.1914	6.7e-37	1.52e-35	1.08118	3.07e-13	1.83e-12	0.245499	0.000185802	0.000523812	0.758003	9.7e-13	6.42e-12	0.359473	3.74e-07	1.12e-06	-0.858735	2.41e-27	2.5e-26	0	0	0	-0.258949	0.00028856	0.000954438
ANXA9	-3.2951	9.07e-05	0.000192572	0	0	0	0	0	0	-9.37504	1.84e-10	8.27e-10	-2.60764	5.8e-14	5.41e-13	0	0	0	-5.57635	3.1e-25	3.14e-24	-3.3025	3.75e-17	3.14e-16	-1.47544	3.44e-05	0.000101553	-2.92634	3.2e-14	3.87e-13
AOAH	7.94837	0.000151942	0.000309233	4.63278	5.38e-05	0.000124018	3.09661	4.42e-05	0.000160168	8.20457	2.72e-05	7.29e-05	0	0	0	0	0	0	1.42809	0.000251162	0.00053016	2.43227	4.63e-06	1.38e-05	10.5294	6.66e-16	8.17e-15	0	0	0
AOF1	0	0	0	0	0	0	1.02423	5.39e-05	0.000192412	-3.43846	0	0	0	0	0	2.2303	2.04e-10	1.07e-09	1.75413	8.65e-07	2.5e-06	0	0	0	0.886564	0.000218692	0.000561937	0	0	0
AOX1	1.51934	2.69e-11	1.15e-10	-5.46768	0	0	-3.96789	2.1e-224	7.8e-223	-6.60317	9.93e-141	1.72e-139	-6.09722	0	0	-3.02208	9.11e-225	2.6e-223	-5.73226	8.31e-243	1.53e-241	-0.755574	9.72e-28	1.02e-26	-1.36802	1.62e-167	5.4e-166	2.65306	6.88e-13	6.43e-12
AP1B1	-1.20444	2.69e-05	6.18e-05	0	0	0	0	0	0	0	0.00581754	0.010966	0	0	0	-0.901222	7.65e-05	0.000211408	1.40243	9.32e-10	3.52e-09	0	0	0	1.3912	3.92e-11	2.3e-10	1.48343	2.5e-12	2.17e-11
AP1G2	0	0	0	0	0	0	4.84868	0.000136818	0.000449019	-3.66025	1.85e-06	5.77e-06	0	0	0	0	0	0	2.627	1.32e-06	3.72e-06	0	0	0	3.85086	4.86e-05	0.000138859	0	0	0
AP1M1	0.733319	1.86e-05	4.38e-05	2.2389	5.52e-12	2.72e-11	0	0	0	0.640079	0.000104213	0.000257865	0	0	0	0	0	0	1.22097	0	0	0	0	0	0	0	0	0	0	0
AP1M2	-1.12692	0.000107596	0.000226587	-3.5923	2.95e-21	3.23e-20	-10.6653	6.17e-15	9.17e-14	0	0.0231358	0.0384967	0	0	0	-4.48956	1.31e-11	7.63e-11	-9.95128	4.69e-17	4e-16	-2.75753	1.07e-37	1.28e-36	-3.41831	1.5e-07	6.19e-07	-5.32582	2.43e-19	3.95e-18
AP1S1	0	0	0	-3.45306	5.81e-21	6.32e-20	2.46387	0.000549742	0.00158336	0	0.0293928	0.048139	0	0	0	-3.62101	4.65e-06	1.54e-05	1.66333	6.36e-07	1.87e-06	-2.92839	1.8e-24	1.78e-23	8.23362	0.000212788	0.000548256	0	0	0
AP1S2	1.91434	0	0	2.58604	8.13e-14	6.08e-13	0	0	0	0	0.00758546	0.0140111	0.948227	5.13e-06	1.87e-05	1.43776	7.6e-12	4.51e-11	1.78692	0	0	0.993931	1.32e-10	5.96e-10	2.90346	6e-14	5.89e-13	0.97381	1.4e-12	1.25e-11
AP2A1	0	0	0	0	0	0	0	0	0	0	0.394552	0.45358	1.47082	2.96e-06	1.11e-05	-1.4053	4.82e-11	2.68e-10	2.73408	1.22e-13	7.24e-13	0	0	0	1.20283	1.71e-05	5.33e-05	0	0	0
AP2A2	0	0	0	0	0	0	0	0	0	-0.857644	0	0	0	0	0	-2.42917	2.57e-61	5.28e-60	0.606014	1.51e-06	4.24e-06	-1.37833	1.31e-12	6.85e-12	0	0	0	0	0	0
AP2B1	0	0	0	1.12903	5.37e-08	1.84e-07	0	0	0	0.849024	5.34e-05	0.000138206	0	0	0	-1.2369	5.35e-27	7.78e-26	3.25666	0	0	-0.964418	4.38e-08	1.6e-07	0.580833	4.66e-05	0.000135714	0	0	0
AP2M1	1.28373	0	0	2.14009	2.34e-13	1.45e-12	0.918069	6.04e-13	5.87e-12	0.762977	0	0	1.56586	1.67e-12	1.15e-11	0.349196	4.69e-07	1.76e-06	2.17234	1.74e-12	8.1e-12	-0.903475	6.04e-30	6.49e-29	0.496212	1.01e-12	6.9e-12	0	0	0
AP2S1	0	0	0	0	0	0	1.03477	9.97e-11	7.48e-10	0	0.156004	0.210127	1.19442	1.12e-06	4.42e-06	-1.19119	8.55e-06	2.72e-05	3.02075	2.33e-09	8.49e-09	-2.51361	1.45e-19	1.29e-18	0.708	1.75e-05	5.45e-05	0.661039	1.14e-05	4.85e-05
AP3M1	2.65607	8.55e-09	2.92e-08	0	0	0	0	0	0	0	0	0	0	0	0	1.5894	1.08e-12	7.08e-12	2.17892	1.51e-11	6.47e-11	-1.47654	8.99e-09	3.49e-08	2.03814	3.4e-12	2.18e-11	0	0	0
AP3S2	0	0	0	0	0	0	0	0	0	0	0.347678	0.406912	-1.27952	0.000322784	0.00087956	-0.548809	3.64e-05	0.000105723	0	0	0	-1.09763	0.000172886	0.000420183	-0.518665	8.02e-08	3.4e-07	0	0	0
AP4E1	1.35848	2.69e-06	7.07e-06	1.70454	1.2e-05	3.1e-05	0	0	0	0	0.303024	0.359467	1.77249	3.01e-12	2.03e-11	0	0	0	0	0	0	0	0	0	1.68149	1.04e-06	3.84e-06	0	0	0
AP4S1	0	0	0	3.64864	1.37e-07	4.51e-07	0	0	0	0	0	0	-1.27127	4.44e-05	0.000139374	0	0	0	0	0	0	1.37211	9.56e-06	2.75e-05	0	0	0	0	0	0
APAF1	0	0	0	2.36371	1.05e-10	4.63e-10	1.79001	2.68e-06	1.19e-05	1.81277	0	0	0	0	0	0	0	0	1.04448	7.54e-08	2.43e-07	1.5662	4.08e-08	1.49e-07	1.6931	9.63e-06	3.1e-05	0	0	0
APBA2	8.77149	1.73e-07	5.22e-07	2.23617	1.38e-07	4.5e-07	2.16902	0.00036455	0.0010878	0	0	0	3.3347	2.54e-06	9.64e-06	2.92389	1.3e-05	4.03e-05	1.59853	0.000273834	0.000575566	0	0	0	0	0	0	0	0	0
APBB1	2.90873	1.13e-12	5.6e-12	-1.15649	1.37e-23	1.57e-22	-1.20586	5.06e-08	2.82e-07	0.770088	0	0	-3.13621	3.78e-64	7.35e-63	0	0	0	-1.91937	2.56e-34	2.92e-33	1.16749	7.8e-13	4.22e-12	0.644523	3.9e-05	0.000114676	0	0	0
APBB1IP	9.05528	5.86e-09	2.04e-08	1.93665	6.37e-14	4.99e-13	2.9033	4.17e-06	1.8e-05	0	0.49706	0.556634	1.74322	4.66e-14	4.45e-13	0	0	0	2.52329	3.34e-07	1.01e-06	1.76572	3.11e-15	2.43e-14	0	0	0	3.67589	1.78e-06	8.46e-06
APBB3	3.3208	2.12e-07	6.32e-07	2.93411	3.39e-05	8.02e-05	1.02123	5.29e-06	2.24e-05	1.72142	6.95e-10	2.99e-09	0	0	0	-1.32255	5.42e-11	2.99e-10	0	0	0	0	0	0	0	0	0	0	0	0
APCDD1	8.49586	2.61e-06	6.87e-06	3.35548	0.000180447	0.000378051	8.98299	1.23e-05	4.87e-05	2.81097	0.000276138	0.00063594	0	0	0	0	0	0	0	0	0	0	0	0	0	0	0	-2.75424	2.15e-09	1.43e-08
APEH	0	0	0	0	0	0	-1.81066	5.33e-19	9.05e-18	2.32571	1.91e-14	1.52e-13	-1.58882	2.12e-35	3.32e-34	-1.63396	4.71e-21	5.97e-20	-1.28183	7.35e-28	7.72e-27	-1.55477	6.17e-29	6.54e-28	0	0	0	-1.2492	5.59e-13	5.3e-12
APEX1	2.13882	3.77e-15	3.61e-14	0.377147	6.61e-11	2.96e-10	0.792369	0	0	-0.729568	0	0	0.802574	0	0	0	0	0	0.398514	8.16e-08	2.63e-07	1.71058	1.15e-12	6.09e-12	0	0	0	0	0	0
APEX2	0	0	0	7.65821	0.000294956	0.00060172	0	0	0	4.14868	0.000126617	0.000307776	0	0	0	0	0	0	0	0	0	0	0	0	1.71934	1.18e-06	4.31e-06	0	0	0
APIP	0	0	0	1.89793	1.05e-13	7.64e-13	-1.01595	2.97e-05	0.000110471	2.61137	0	0	0	0	0	0	0	0	0.967058	2.58e-13	1.38e-12	-0.844129	2.37e-06	7.28e-06	0	0	0	0	0	0
APITD1	0	0	0	-2.75823	4.27e-23	4.86e-22	0	0	0	-2.6001	3.72e-15	3.09e-14	0	0	0	0	0	0	0	0	0	-1.24113	5.4e-08	1.95e-07	-0.646994	0.000294312	0.00074139	0	0	0
APLN	2.84624	1.79e-13	1.09e-12	3.82213	1.23e-05	3.13e-05	3.80536	1.8e-05	6.96e-05	2.54324	0.000252332	0.00058543	3.62761	6.55e-07	2.67e-06	0	0	0	5.0925	3.34e-07	1.01e-06	2.75429	5.15e-09	2.04e-08	10.8727	6.66e-16	8.22e-15	2.18964	2.41e-09	1.59e-08
APLP1	-2.11042	4.49e-12	2.08e-11	0	0	0	0	0	0	0	0.0951086	0.137835	2.6445	9.55e-09	4.67e-08	0	0	0	4.62563	1.13e-09	4.25e-09	0	0	0	0	0	0	0	0	0
APOA1BP	0.595529	0.000164708	0.000334121	1.77342	3.99e-13	2.29e-12	0	0	0	2.12246	0	0	0.87168	1.99e-13	1.63e-12	0.90789	3.84e-05	0.000111548	1.54214	5.07e-13	2.54e-12	-0.916054	1.81e-11	8.68e-11	0	0	0	0.894933	1.62e-06	7.76e-06
APOA2	0	0	0	0	0	0	-8.69	0.00025955	0.000799498	0	0	0	0	0	0	0	0	0	0	0	0	0	0	0	-4.05247	9.68e-07	3.6e-06	0	0	0
APOA4	0	0	0	0	0	0	0	0	0	0	0	0	3.79355	9.73e-05	0.000286822	0	0	0	8.76487	2.46e-07	7.53e-07	0	0	0	0	0	0	0	0	0
APOB48R	0	0	0	8.78136	2.09e-08	7.45e-08	8.98299	1.23e-05	4.89e-05	0	0.100745	0.144988	0	0	0	0	0	0	0	0	0	0	0	0	10.2831	6.66e-16	8.59e-15	0	0	0
APOBEC3B	0	0	0	0	0	0	0	0	0	8.09803	5.74e-05	0.000146633	8.8857	2.55e-07	1.08e-06	0	0	0	9.20945	9.96e-10	3.76e-09	0	0	0	0	0	0	0	0	0
APOBEC3D	3.42196	0.000139074	0.000285539	2.77052	0.000317862	0.000645695	0	0	0	0	0	0	0	0	0	0	0	0	2.51896	0.000167216	0.000361268	0	0	0	0	0	0	0	0	0
APOBEC3F	2.88314	2.58e-05	5.92e-05	2.44379	2.45e-07	7.74e-07	3.10178	6.74e-05	0.00023468	0	0.00224456	0.00455061	0	0	0	0	0	0	2.51661	2.33e-09	8.49e-09	1.69096	0.000268242	0.00063559	2.1375	1.57e-07	6.46e-07	0	0	0
APOBEC3G	8.56986	1.32e-06	3.64e-06	5.41901	8.27e-05	0.00018477	2.61426	2.52e-06	1.12e-05	0	0	0	0	0	0	3.56561	8.42e-08	3.44e-07	2.87146	2.33e-09	8.51e-09	0	0	0	5.5636	7.63e-06	2.51e-05	1.16939	7.36e-07	3.71e-06
APOC1	7.07815	1.69e-10	6.78e-10	6.73459	1.82e-12	9.4e-12	5.27408	1.08e-07	5.77e-07	4.12009	1.57e-08	6.09e-08	5.41102	1.45e-11	9.17e-11	2.57664	3.86e-12	2.37e-11	5.4969	5.51e-10	2.12e-09	5.72052	2.35e-11	1.12e-10	5.66471	1.01e-09	5.23e-09	5.58346	6.88e-13	6.43e-12
APOC2	9.80413	1.53e-14	1.38e-13	1.54229	0	0	0	0	0	0	0.114955	0.161681	0	0	0	0	0	0	0	0	0	0	0	0	0	0	0	4.55568	1.76e-05	7.26e-05
APOC3	0	0	0	-11.3729	3.19e-45	4.7e-44	-3.34757	1.87e-09	1.23e-08	-10.9181	0	0	0	0	0	0	0	0	-9.40939	5.78e-12	2.56e-11	-11.716	1.68e-55	2.28e-54	-10.8082	7.04e-32	1.27e-30	0	0	0
APOD	1.17135	8.25e-06	2.05e-05	1.15295	8.12e-08	2.73e-07	-3.37621	5e-16	7.88e-15	-3.36542	0	0	-3.15432	3.91e-46	6.81e-45	-7.42806	1.23e-98	3.01e-97	-4.86156	1.44e-55	1.94e-54	-1.28401	1.55e-10	6.96e-10	-10.6909	1.85e-29	3.18e-28	-6.78773	8.06e-56	2.51e-54
APOE	0.816762	5.37e-12	2.48e-11	-0.528388	4.6e-83	8.41e-82	-0.340477	3.38e-26	6.58e-25	-0.291132	0	0	-1.07566	0	0	-2.11505	2.43e-271	7.09e-270	-2.032	0	0	-0.418913	5.82e-37	6.85e-36	-2.14639	0	0	4.83143	1.19e-13	1.31e-12
APOH	-7.87652	0.000198591	0.000399433	-5.64047	9.99e-96	1.92e-94	-6.10591	9.63e-41	2.29e-39	-10.8455	9.5e-28	1.02e-26	-2.20116	6.99e-05	0.000211559	-2.84271	4.84e-08	2.02e-07	0	0	0	-10.7879	1.71e-29	1.82e-28	-4.8388	2.21e-130	6.95e-129	0	0	0
APOL1	1.37095	0.000319222	0.000626349	5.45798	5.38e-05	0.000124463	2.46711	1.02e-13	1.24e-12	0	0.000726314	0.0015884	1.84024	4.76e-10	2.66e-09	2.39731	0	0	4.05276	3.09e-11	1.29e-10	0	0	0	4.3173	3.57e-14	3.81e-13	0.837167	4.53e-09	2.91e-08
APOL2	0	0	0	2.18877	7.07e-09	2.63e-08	1.68243	1.45e-06	6.71e-06	3.97366	2.19e-05	5.96e-05	1.51413	6.94e-11	4.14e-10	0	0	0	3.96459	3.09e-11	1.29e-10	2.32193	8.69e-06	2.52e-05	3.25267	1.62e-07	6.63e-07	0	0	0
APOL4	0	0	0	0	0	0	0	0	0	-1.70998	0.000167562	0.000399027	0	0	0	0	0	0	0	0	0	-1.27818	2.52e-05	6.88e-05	0	0	0	0	0	0
APOL6	2.42462	0	0	3.18247	2.91e-13	1.75e-12	1.6546	5.82e-14	7.58e-13	1.00459	0	0	0	0	0	1.79531	0	0	2.84396	0	0	0.599608	2.09e-05	5.75e-05	3.39606	0	0	0.959668	1.35e-10	9.98e-10
APOLD1	4.24494	2.55e-13	1.47e-12	4.1229	4.38e-07	1.35e-06	2.34214	3.63e-12	3.16e-11	2.10412	9.72e-08	3.46e-07	1.18452	0	0	1.36196	0	0	0	0	0	5.65532	1.75e-09	7.22e-09	0.855195	6.25e-09	2.98e-08	3.00114	0	0
APOM	-2.19265	4.68e-05	0.000103666	-2.8608	1.43e-31	1.85e-30	-1.43052	1.63e-56	4.36e-55	-5.30043	2.44e-85	3.8e-84	-6.69373	2.07e-167	5.06e-166	-3.92259	1.65e-172	4.45e-171	-6.01123	7.57e-217	1.36e-215	-2.08907	2.42e-47	3.12e-46	-4.49955	0	0	1.53339	2.76e-11	2.17e-10
APOO	0	0	0	-1.85107	3.7e-23	4.21e-22	0	0	0	0.347829	0.000384012	0.000871386	0	0	0	-1.71108	2.19e-07	8.56e-07	-2.09443	1.97e-27	2.06e-26	-2.93653	8.56e-44	1.07e-42	-1.00758	2.74e-07	1.09e-06	-1.05826	3.5e-05	0.000137789
APPBP2	0.789747	6.64e-06	1.67e-05	0	0	0	0	0	0	-2.29123	4.28e-07	1.43e-06	1.07966	4.18e-06	1.55e-05	0	0	0	1.43895	0	0	-1.89441	3.53e-14	2.59e-13	1.1459	2.34e-13	1.89e-12	0	0	0
APPL1	1.81782	0	0	1.57421	0	0	-0.770858	8.16e-05	0.000280428	0.652723	4.99e-06	1.49e-05	0	0	0	0	0	0	-1.1326	6.56e-09	2.3e-08	0	0	0	1.30176	2.04e-13	1.69e-12	-0.990936	1.77e-15	2.37e-14
APPL2	3.48432	8.81e-11	3.6e-10	0.671667	2.21e-05	5.4e-05	0	0	0	0.947254	3.59e-07	1.2e-06	0	0	0	1.7269	6.17e-14	5.62e-13	0	0	0	1.53106	0	0	1.02972	7.2e-09	3.42e-08	0	0	0
APRT	1.11947	1.88e-05	4.43e-05	0	0	0	0	0	0	3.09917	8.25e-10	3.53e-09	0	0	0	0	0	0	1.99389	1.1e-13	6.6e-13	0	0	0	0	0	0	0	0	0
APTX	0	0	0	0	0	0	0	0	0	1.61433	0	0	0	0	0	0	0	0	0	0	0	1.28085	1.09e-07	3.83e-07	0	0	0	-0.829917	2.46e-06	1.15e-05
AQP1	-1.05792	5.48e-45	6.88e-44	-2.76936	1.67e-134	3.52e-133	-1.21991	1.74e-161	6.16e-160	-7.6966	0	0	-6.38938	4.59e-199	1.14e-197	-4.27513	0	0	-2.47703	4.14e-130	6.83e-129	-2.03809	4.56e-181	8.07e-180	-0.819005	0	0	1.78829	1.35e-12	1.21e-11
AQP11	0	0	0	0	0	0	-2.16826	8.11e-06	3.31e-05	0	0.0819452	0.120195	1.26548	2.56e-06	9.69e-06	-3.09753	1.21e-05	3.79e-05	0	0	0	0	0	0	0	0	0	0	0	0
AQP2	-9.37755	0	0	-14.6556	0	0	-14.9908	1.71e-286	6.56e-285	-13.4626	0	0	-15.781	0	0	-13.9434	1.94e-167	5.23e-166	-10.1169	0	0	-14.8101	0	0	-15.1066	0	0	-17.459	0	0
AQP3	-0.741234	2.23e-09	8.11e-09	1.05533	0	0	0	0	0	-1.34966	0	0	-1.79206	1.25e-90	2.66e-89	0	0	0	-2.47497	9.03e-157	1.54e-155	-1.7323	1.66e-64	2.36e-63	-1.0628	3.83e-42	7.93e-41	-4.08637	0	0
AQP4	9.05528	5.86e-09	2.04e-08	-7.66534	0.00041232	0.000827038	0	0	0	0	0.0117645	0.0210073	-8.66178	6.91e-07	2.81e-06	0	0	0	-7.94837	7.74e-05	0.000175913	0	0	0	0	0	0	-1.68483	3.06e-07	1.62e-06
AQP6	-3.65193	1.82e-16	1.88e-15	0	0	0	0	0	0	0	0.00135318	0.00283583	-9.01402	1.38e-08	6.63e-08	-9.90388	6.96e-11	3.8e-10	-8.53528	7.12e-07	2.07e-06	-8.66888	2.61e-07	8.87e-07	-8.71425	3.62e-08	1.59e-07	-7.32582	5.41e-82	2.05e-80
AQP7	0	0	0	0	0	0	-8.58496	0.000471348	0.001369	0	0.0477278	0.0742749	-8.29921	1.58e-05	5.38e-05	-8.90388	8.19e-06	2.61e-05	-7.94837	7.74e-05	0.000175752	0	0	0	-3.5119	0.000138142	0.000366795	0	0	0
AQP7P3	0	0	0	-2.83611	1.68e-15	1.6e-14	-3.13859	1.25e-09	8.43e-09	-11.1649	1.93e-34	2.24e-33	-5.45182	1.08e-55	2.02e-54	0	0	0	-5.78966	3.5e-85	5.29e-84	-2.85101	2.95e-30	3.19e-29	-10.9381	8.8e-35	1.65e-33	0	0	0
AQR	2.76153	2.4e-11	1.04e-10	0	0	0	1.50171	9.58e-07	4.54e-06	-0.916499	0	0	0	0	0	0	0	0	0	0	0	-1.04471	2.87e-05	7.77e-05	1.44991	4.72e-10	2.5e-09	-0.759487	1.54e-06	7.41e-06
ARAF	0.35013	0.000146507	0.000299933	1.52285	1.14e-13	8.11e-13	0	0	0	2.11574	0	0	-0.622363	6.23e-09	3.11e-08	0	0	0	-1.44194	1.27e-50	1.66e-49	1.92281	0	0	1.17658	8.86e-14	8.22e-13	-1.18211	2.35e-20	3.95e-19
ARAP1	1.45872	0	0	0	0	0	1.18407	1.46e-10	1.09e-09	2.016	2.65e-13	1.61e-12	0	0	0	0	0	0	0.639817	2.36e-05	5.74e-05	1.10094	4.9e-10	2.13e-09	1.30165	8.59e-14	8e-13	0	0	0
ARAP2	1.92057	3.98e-05	8.97e-05	2.65372	7.07e-09	2.63e-08	1.08564	9.04e-05	0.000308695	0	0.0021693	0.0044133	0	0	0	1.75073	0	0	0	0	0	0	0	0	1.36986	0	0	0	0	0
ARAP3	0.736577	1.41e-08	4.74e-08	2.46765	3.15e-12	1.59e-11	1.64606	2.16e-12	1.93e-11	-1.31771	0	0	0	0	0	-1.34207	4.82e-05	0.000137391	0	0	0	1.46645	0	0	0	0	0	0	0	0
ARC	0	0	0	0	0	0	0	0	0	0	0	0	0	0	0	-8.36194	0.000314828	0.000795811	0	0	0	0	0	0	0	0	0	-9.66534	1.82e-12	1.61e-11
ARCN1	0	0	0	1.32071	3.11e-13	1.86e-12	0.611323	1.41e-09	9.38e-09	1.88259	0	0	1.04673	4.23e-13	3.19e-12	0.781704	1.63e-11	9.38e-11	2.16069	3.07e-13	1.62e-12	-0.456453	0.000102066	0.000257362	0.85143	2.14e-13	1.76e-12	-0.539947	7.87e-11	5.93e-10
ARD1A	0	0	0	2.07588	4.62e-08	1.59e-07	0	0	0	1.42321	0	0	1.03175	1.29e-05	4.43e-05	-1.02215	8.56e-10	4.25e-09	1.20609	4.79e-07	1.42e-06	0	0	0	0	0	0	1.26197	2.35e-14	2.89e-13
ARF1	1.52582	8.98e-13	4.52e-12	2.24604	3.58e-13	2.09e-12	0	0	0	2.81822	2.53e-13	1.55e-12	-0.268789	0.000208776	0.000584139	0.369357	8.42e-05	0.000231553	1.98264	1.86e-12	8.6e-12	1.27969	0	0	1.25548	3.73e-13	2.78e-12	0.354285	5.56e-06	2.49e-05
ARF3	1.64009	0	0	1.84393	1.78e-14	1.58e-13	-0.339531	0.000721812	0.00202308	2.43127	0	0	0.599216	3.37e-10	1.91e-09	-0.462153	1.61e-14	1.58e-13	0.988676	3.32e-13	1.74e-12	0	0	0	0	0	0	0.547605	1.27e-14	1.6e-13
ARF4	1.35762	5.01e-13	2.64e-12	1.7681	3.92e-13	2.26e-12	0	0	0	2.09853	1.44e-13	9.39e-13	0.5406	1.5e-13	1.26e-12	0	0	0	1.70096	1.2e-12	5.66e-12	-0.685729	9.46e-12	4.6e-11	0.400396	2.09e-07	8.43e-07	-0.816985	1.49e-26	3.05e-25
ARF5	0	0	0	0	0	0	1.70604	0	0	0	0	0	0	0	0	-0.688314	0.000397972	0.000987915	1.67807	3.17e-08	1.05e-07	0	0	0	0	0	0	0	0	0
ARF6	1.63019	6.69e-13	3.42e-12	0.354039	3.72e-06	1.02e-05	0	0	0	0	0.0291916	0.0478262	0.592009	8.02e-12	5.15e-11	0	0	0	1.75557	0	0	0	0	0	0.86187	9.48e-14	8.67e-13	-0.34612	7.78e-05	0.000285888
ARFGAP1	0	0	0	0	0	0	0	0	0	7.98299	0	0	0	0	0	0	0	0	0	0	0	0	0	0	1.27638	1.22e-09	6.24e-09	0	0	0
ARFGAP2	1.48225	6.48e-10	2.46e-09	-1.41175	0.000160722	0.00033835	0	0	0	0	0	0	0	0	0	-1.30679	6.04e-06	1.97e-05	0	0	0	0	0	0	0	0	0	0	0	0
ARFGAP3	0	0	0	0	0	0	0	0	0	0	0.00292458	0.00581689	1.84097	1.46e-12	1.02e-11	1.25026	1.12e-13	9.48e-13	1.96495	0	0	-2.19903	1.8e-20	1.63e-19	1.63352	1.03e-13	9.32e-13	0	0	0
ARFGEF1	2.43309	1.21e-09	4.47e-09	1.21985	5.37e-07	1.63e-06	0	0	0	1.84366	2.98e-13	1.79e-12	0	0	0	0.842982	6.7e-08	2.77e-07	0	0	0	0	0	0	0	0	0	-0.877478	1.15e-09	7.84e-09
ARFIP1	0	0	0	0	0	0	0	0	0	1.738	0	0	0	0	0	0.975318	6.44e-06	2.09e-05	1.97444	1.1e-12	5.24e-12	-1.89827	5.2e-11	2.41e-10	0	0	0	0	0	0
ARFIP2	2.84404	5.93e-08	1.87e-07	0	0	0	-0.736079	0.000298164	0.000906309	2.33035	0	0	0.818841	0.000167905	0.00047589	0	0	0	1.44444	9.27e-13	4.46e-12	0	0	0	0	0	0	0	0	0
ARFRP1	0	0	0	1.35509	1.38e-05	3.48e-05	0	0	0	2.70391	5.7e-13	3.24e-12	1.16371	2.5e-10	1.44e-09	-1.38808	1.14e-07	4.6e-07	1.29967	2.29e-13	1.26e-12	0	0	0	0	0	0	0	0	0
ARG2	-2.35232	1.17e-27	1.36e-26	-2.71664	6.28e-18	6.47e-17	-0.375427	0.00170475	0.00445823	0	0	0	3.56701	0	0	0	0	0	-1.40931	1.08e-10	4.34e-10	-1.59312	3.42e-15	2.66e-14	-4.19429	9.47e-64	2.32e-62	0.283079	0.000245396	0.000820854
ARGFX	-1.8379	1.12e-05	2.72e-05	2.90189	7.21e-06	1.9e-05	0	0	0	0	0.436622	0.495463	0	0	0	-3.10947	3.7e-07	1.41e-06	0	0	0	0	0	0	0	0	0	0	0	0
ARGLU1	2.89914	0	0	0.677791	9.22e-05	0.000203593	0.861288	1.16e-09	7.79e-09	-1.28401	0	0	0	0	0	1.69017	0	0	0.632514	0.000175283	0.000377054	-1.21119	1.28e-20	1.17e-19	0	0	0	0	0	0
ARHGAP1	1.65322	4.24e-14	3.35e-13	1.93255	1.24e-13	8.77e-13	0.915858	9.88e-08	5.32e-07	1.24183	0	0	1.775	5.24e-13	3.85e-12	0	0	0	0.619273	1.15e-12	5.45e-12	2.16343	0	0	0	0	0	0.66269	2.73e-08	1.62e-07
ARHGAP10	0	0	0	0	0	0	1.65208	8.26e-07	3.96e-06	0	0	0	0	0	0	0	0	0	2.67035	6.3e-05	0.000143969	0	0	0	0	0	0	2.60896	6.76e-08	3.84e-07
ARHGAP11A	0	0	0	3.43217	5.38e-05	0.000123696	3.3818	0.00020683	0.000650088	0	0	0	0	0	0	0	0	0	1.88811	2.4e-06	6.58e-06	0	0	0	2.21501	2.35e-05	7.12e-05	0	0	0
ARHGAP15	2.21976	1.88e-06	5.05e-06	4.97997	5.38e-05	0.000124289	2.05031	1.27e-08	7.59e-08	0	0.64511	0.693013	0	0	0	0	0	0	0	0	0	0	0	0	3.01203	1.62e-07	6.63e-07	0.826195	0.00010682	0.000383708
ARHGAP17	1.93501	9.64e-14	6.96e-13	2.56938	0	0	0.940246	4.36e-09	2.77e-08	0	0	0	0.48909	3.28e-06	1.23e-05	0	0	0	0	0	0	1.38375	0	0	0	0	0	0	0	0
ARHGAP18	3.22676	3.61e-12	1.7e-11	1.53413	0	0	0	0	0	2.02174	0	0	0	0	0	0	0	0	3.17381	1.08e-13	6.51e-13	0	0	0	0	0	0	-0.440908	3.35e-05	0.000132682
ARHGAP20	2.31948	5.14e-05	0.000113295	8.58871	1.89e-07	6.1e-07	0	0	0	0	0	0	0	0	0	0	0	0	0	0	0	0	0	0	0	0	0	0	0	0
ARHGAP21	1.09708	3.35e-09	1.19e-08	1.09551	6.95e-07	2.09e-06	0	0	0	1.02785	5.35e-07	1.76e-06	0	0	0	1.67077	0.000152087	0.000400147	1.0443	1.18e-07	3.73e-07	0	0	0	0	0	0	0	0	0
ARHGAP22	3.65263	7.02e-05	0.00015156	4.6939	0.000124197	0.000269218	3.46387	0.000171441	0.000547163	0	0.00507476	0.00968004	2.1006	2.42e-06	9.23e-06	0	0	0	2.78221	9.52e-06	2.43e-05	2.47077	6.05e-07	1.99e-06	8.86109	1.8e-06	6.44e-06	2.28434	0.000113826	0.000406548
ARHGAP24	0	0	0	-1.27622	2.28e-15	2.17e-14	-2.55317	4.12e-48	1.05e-46	-1.52511	0	0	-3.08817	5.73e-89	1.22e-87	-1.30926	1.84e-20	2.29e-19	-3.48741	2.65e-67	3.74e-66	-2.85914	6.35e-106	1.04e-104	0	0	0	-1.9291	4.41e-58	1.41e-56
ARHGAP25	3.49251	2.55e-05	5.93e-05	2.35815	2.45e-07	7.74e-07	1.9248	9.4e-11	7.08e-10	0	0	0	0	0	0	1.21833	2.36e-08	1.02e-07	2.22508	8.59e-08	2.74e-07	1.94224	2.14e-13	1.32e-12	2.67339	9.71e-13	6.67e-12	1.98103	0	0
ARHGAP26	1.20899	1.28e-07	3.88e-07	2.59413	0	0	1.00571	0.000128525	0.000427217	0	0	0	0	0	0	1.97472	2.58e-14	2.48e-13	0	0	0	2.57989	0	0	2.49147	1.2e-13	1.06e-12	0.685056	1.1e-05	4.71e-05
ARHGAP28	-1.12733	2.02e-06	5.42e-06	0	0	0	0	0	0	1.91027	0	0	-2.30433	2.2e-05	7.26e-05	2.62149	1.12e-06	4e-06	0	0	0	0	0	0	0	0	0	0	0	0
ARHGAP29	0	0	0	0	0	0	1.53572	0	0	-2.59633	0	0	0	0	0	1.18234	7.61e-10	3.8e-09	-1.86142	6.45e-11	2.63e-10	0	0	0	0.817434	9.64e-05	0.000261204	-0.793239	6.36e-13	5.98e-12
ARHGAP30	4.88967	7.02e-05	0.00015221	5.77259	8.27e-05	0.000184603	2.0282	6.24e-05	0.000219881	0	0	0	1.51778	0.000131233	0.000378094	0	0	0	2.41153	6.73e-07	1.96e-06	0	0	0	10.5821	6.66e-16	8.37e-15	1.10354	0.000119678	0.000425534
ARHGAP4	0	0	0	0	0	0	2.46442	1.84e-07	9.59e-07	0	0	0	1.78202	4.75e-09	2.4e-08	0	0	0	3.8095	4.98e-06	1.32e-05	0	0	0	2.32536	2.89e-09	1.42e-08	0.937404	9.43e-05	0.000342321
ARHGAP6	0.926979	1.92e-06	5.17e-06	0.615554	2.68e-05	6.5e-05	0	0	0	1.94307	0	0	-3.01266	2.19e-32	3.28e-31	0	0	0	-2.58588	6.85e-26	7.02e-25	0.524942	3.49e-05	9.34e-05	-0.847405	7.31e-05	0.000202684	0	0	0
ARHGAP9	0	0	0	0	0	0	2.5521	7.92e-05	0.000272771	0	0	0	0	0	0	0.868645	0.000310326	0.000786145	0	0	0	0	0	0	3.7044	1.88e-05	5.79e-05	0	0	0
ARHGDIB	2.10893	0	0	4.86718	2.13e-09	8.35e-09	1.34575	0	0	1.94461	8.29e-11	3.83e-10	1.09813	5.11e-13	3.77e-12	1.1982	1.49e-14	1.46e-13	2.11975	6.84e-14	4.52e-13	1.85431	0	0	3.3736	4.44e-14	4.59e-13	1.54875	1.61e-13	1.7e-12
ARHGEF1	3.05737	2.4e-11	1.04e-10	4.27974	7.77e-07	2.33e-06	0.749342	0.000872696	0.00241286	0	0.00192379	0.00394983	0	0	0	-1.58598	7.17e-32	1.13e-30	0.961719	6.83e-08	2.21e-07	1.43588	1.42e-10	6.39e-10	2.00479	0	0	0.724977	7.87e-05	0.000288932
ARHGEF10	2.6203	0	0	2.81951	1.05e-13	7.61e-13	1.57833	4.03e-08	2.27e-07	0	0.129735	0.180968	0	0	0	1.54894	0.000197352	0.000511472	0	0	0	3.36733	7.68e-14	5.28e-13	0	0	0	0	0	0
ARHGEF10L	0	0	0	0	0	0	-0.991253	0.00073351	0.00205389	0	0.645092	0.693523	0	0	0	-2.13684	3.04e-17	3.43e-16	-1.4086	0.00011139	0.0002462	0	0	0	0	0	0	0	0	0
ARHGEF11	2.25053	7.62e-14	5.81e-13	0.714165	1.62e-07	5.24e-07	0	0	0	0	0	0	-0.729434	6.63e-06	2.37e-05	0	0	0	1.93343	8.5e-14	5.45e-13	1.52233	2.85e-13	1.7e-12	0	0	0	0	0	0
ARHGEF12	1.18214	0	0	0	0	0	-0.482653	1.84e-08	1.08e-07	1.0448	0	0	0	0	0	1.10601	5.41e-13	3.73e-12	0	0	0	0.37041	1.19e-06	3.77e-06	0	0	0	0	0	0
ARHGEF15	0	0	0	1.95782	2.19e-08	7.79e-08	0	0	0	0	0	0	0	0	0	0	0	0	0	0	0	1.48411	1.03e-06	3.3e-06	0	0	0	0	0	0
ARHGEF16	0	0	0	2.98221	0.000120148	0.000261781	0	0	0	0	0	0	-1.31358	0.000284818	0.000781418	0	0	0	0	0	0	1.44655	0.000380868	0.000883936	2.07162	4.62e-07	1.79e-06	0	0	0
ARHGEF17	1.86137	3.29e-13	1.82e-12	0.703721	2.21e-10	9.47e-10	1.08051	3.3e-13	3.42e-12	0	0	0	-0.742656	2.04e-05	6.74e-05	0	0	0	-1.03517	7.72e-08	2.49e-07	1.55712	0	0	0	0	0	1.13209	6.06e-14	6.97e-13
ARHGEF19	-4.04669	7.05e-23	7.75e-22	-3.13377	5.31e-19	5.59e-18	0	0	0	-10.568	5.22e-23	5.24e-22	0	0	0	0	0	0	0	0	0	-3.63644	1.65e-06	5.17e-06	0	0	0	0	0	0
ARHGEF3	-1.18864	2.66e-14	2.29e-13	2.61628	1.78e-13	1.16e-12	-1.51071	2.29e-15	3.5e-14	0.980864	0	0	-1.24907	1.01e-09	5.5e-09	0	0	0	0	0	0	-0.654503	0.00014802	0.000363177	0	0	0	0	0	0
ARHGEF5L	0	0	0	-2.46228	3.71e-05	8.71e-05	2.8178	8.65e-05	0.000296075	0	0.64511	0.692907	0	0	0	0	0	0	0	0	0	-2.12858	0.000158526	0.000387808	0	0	0	0	0	0
ARHGEF6	4.24903	1.21e-09	4.49e-09	2.35066	7.07e-09	2.63e-08	2.30456	8.88e-11	6.72e-10	0	0	0	3.21002	5.73e-14	5.36e-13	1.19586	1.37e-13	1.12e-12	2.43644	1.06e-12	5.06e-12	-0.946302	4.84e-05	0.000127244	2.33435	3.35e-12	2.15e-11	1.67656	0	0
ARHGEF7	1.8784	0	0	1.30912	2.95e-11	1.36e-10	1.04741	2.85e-13	3.02e-12	0	0.012122	0.021509	0	0	0	0	0	0	0	0	0	1.95806	1.15e-13	7.5e-13	1.22373	4.07e-13	3.01e-12	0	0	0
ARID1A	1.16191	1.63e-13	1.02e-12	2.55482	5.52e-12	2.72e-11	0	0	0	0	0.087129	0.127374	0	0	0	0	0	0	0.718345	7.4e-06	1.92e-05	0	0	0	0	0	0	0	0	0
ARID2	2.09622	3.93e-13	2.12e-12	1.90585	0	0	0.819156	0.000347968	0.00104089	0	0.474888	0.534358	0	0	0	2.35264	4e-15	4.12e-14	0	0	0	0	0	0	0	0	0	0	0	0
ARID3B	2.44148	5.93e-08	1.86e-07	1.49596	3.44e-07	1.07e-06	0	0	0	0	0.801188	0.836524	0	0	0	0	0	0	0	0	0	0	0	0	0	0	0	0	0	0
ARID4A	0	0	0	0	0	0	0	0	0	0	0	0	0	0	0	1.40235	8.64e-07	3.13e-06	1.24187	0.000110086	0.00024339	0	0	0	0	0	0	0	0	0
ARID4B	1.77398	3.15e-14	2.67e-13	2.70384	1.05e-10	4.65e-10	0	0	0	0	0.00758546	0.014013	0	0	0	1.01199	1.25e-07	5.04e-07	1.78749	0	0	0	0	0	1.45085	1.62e-13	1.39e-12	0	0	0
ARID5A	3.50385	1.69e-10	6.79e-10	0	0	0	0	0	0	0	0	0	0	0	0	0	0	0	0	0	0	0	0	0	3.45943	5.15e-05	0.000146252	1.03236	7.69e-05	0.000283375
ARID5B	2.12531	2.81e-13	1.59e-12	1.33283	8.44e-15	7.79e-14	-1.17613	6.54e-14	8.47e-13	-2.60291	1.99e-12	1.05e-11	-2.54034	2.12e-45	3.68e-44	0	0	0	-3.20801	3.38e-50	4.4e-49	0	0	0	0.576131	1.02e-05	3.26e-05	0	0	0
ARIH1	1.61808	0	0	0.969982	0.000189296	0.000395807	0	0	0	1.59782	6.12e-13	3.43e-12	0.869996	4.19e-05	0.000132231	0.850096	1.39e-05	4.31e-05	2.00944	8.57e-14	5.47e-13	0	0	0	0	0	0	0	0	0
ARIH2	1.64624	0	0	2.69908	4.95e-14	4.09e-13	0	0	0	1.49136	0	0	0	0	0	0	0	0	0	0	0	0	0	0	0	0	0	0	0	0
ARL1	1.59917	0	0	0	0	0	0	0	0	1.45374	0	0	0.701996	8.93e-07	3.58e-06	1.19803	0	0	1.50564	0	0	-0.950451	8.45e-13	4.53e-12	0.426775	1.44e-07	5.96e-07	0	0	0
ARL11	0	0	0	7.78136	0.000141411	0.000299912	0	0	0	0	0.00507476	0.00966955	0	0	0	0	0	0	0	0	0	0	0	0	8.36194	9.6e-05	0.000260778	0	0	0
ARL13B	0	0	0	1.66109	0.000248904	0.000513209	0	0	0	0	0.0759684	0.113924	0	0	0	0	0	0	0	0	0	0	0	0	1.13627	2.69e-06	9.43e-06	0	0	0
ARL17P1	0	0	0	1.05194	6.89e-07	2.07e-06	0	0	0	0	0.0126757	0.0224463	-0.857817	2.87e-05	9.33e-05	-1.05931	1.5e-05	4.6e-05	0	0	0	0	0	0	0	0	0	-1.92541	2.18e-10	1.58e-09
ARL2	0	0	0	-2.41994	1.59e-09	6.33e-09	-1.74401	1.02e-16	1.63e-15	0	0.0109989	0.0197808	0	0	0	-1.94922	1.3e-17	1.5e-16	-1.33628	0.000148782	0.000323275	0	0	0	0	0	0	-1.36465	3.17e-17	4.72e-16
ARL2BP	2.21864	4.75e-14	3.72e-13	0	0	0	0.961125	2.65e-11	2.1e-10	0	0	0	1.00116	0	0	1.1437	1.6e-13	1.29e-12	1.00609	4.05e-13	2.08e-12	0	0	0	0.960349	8.28e-14	7.73e-13	0	0	0
ARL4A	3.49565	1.47e-05	3.52e-05	3.05547	2.45e-07	7.77e-07	0	0	0	1.20457	0.000240194	0.000561251	0	0	0	0	0	0	1.69475	1.32e-06	3.73e-06	1.30279	1.33e-05	3.76e-05	0	0	0	0	0	0
ARL4C	3.12964	0	0	5.03933	2.13e-09	8.34e-09	3.873	2.45e-13	2.64e-12	0	0.697062	0.743314	3.06257	0	0	0.668369	1.66e-11	9.54e-11	4.57223	0	0	0.944923	6.19e-07	2.03e-06	3.02028	4.44e-14	4.58e-13	0.658663	7.58e-12	6.28e-11
ARL4D	0	0	0	-3.34541	4.87e-15	4.56e-14	-4.17326	1.01e-09	6.8e-09	-0.739889	1.45e-06	4.61e-06	1.18524	7.5e-13	5.39e-12	0	0	0	0	0	0	-3.88639	1.39e-48	1.81e-47	-2.45636	4.36e-15	5.15e-14	-2.99307	3.41e-40	9.26e-39
ARL5B	3.60638	0.000116454	0.000240988	0	0	0	0	0	0	0	0.0771606	0.115392	0	0	0	2.47897	0.000258784	0.000661469	0	0	0	0	0	0	2.70571	0.000108694	0.000292349	0	0	0
ARL6	0	0	0	0	0	0	-1.65544	3.37e-05	0.000124217	5.33772	1.54e-06	4.88e-06	0	0	0	0	0	0	0	0	0	0	0	0	0	0	0	-2.01521	3e-16	4.32e-15
ARL6IP1	0.803213	7.74e-12	3.48e-11	0	0	0	0	0	0	2.05325	2.5e-12	1.3e-11	0	0	0	0.538643	2.52e-05	7.47e-05	1.93307	0	0	0	0	0	0.950691	2.67e-13	2.11e-12	-0.498888	2.11e-09	1.4e-08
ARL6IP4	1.03172	0	0	2.7678	5.6e-14	4.51e-13	0	0	0	1.64186	1.62e-13	1.04e-12	1.07487	7.77e-13	5.56e-12	0	0	0	0.501232	1.59e-10	6.31e-10	-0.823349	4.24e-17	3.55e-16	-0.797298	6.69e-11	3.83e-10	0.811125	8.17e-08	4.58e-07
ARL6IP5	1.97252	0	0	0.897603	3.49e-13	2.04e-12	0.360057	0.0007157	0.00200712	2.48273	0	0	0	0	0	1.30588	6.11e-13	4.18e-12	0.381499	0.000191067	0.000408761	0.968574	0	0	2.4224	3.26e-14	3.52e-13	0	0	0
ARL6IP6	0	0	0	0	0	0	0.787155	0.00038788	0.00114866	0	0.0069043	0.0128373	0	0	0	1.54338	7.46e-10	3.73e-09	3.49769	2.67e-10	1.05e-09	1.03521	0.000137533	0.000340243	2.02659	0	0	-0.616996	7.21e-06	3.18e-05
ARL8B	2.24902	0	0	0	0	0	0	0	0	1.454	3.46e-13	2.04e-12	0	0	0	0	0	0	-0.829186	1.21e-10	4.87e-10	-0.406419	0.000228826	0.000548727	0.371336	0.000259944	0.000661533	-0.873627	2.79e-17	4.16e-16
ARMC1	1.7511	0	0	0.849248	6.57e-06	1.75e-05	0	0	0	0	0.00200022	0.00409598	0	0	0	1.18482	2.13e-13	1.63e-12	0.982218	6.27e-09	2.21e-08	0	0	0	0	0	0	0	0	0
ARMC4	4.17403	0.000112035	0.000233203	0	0	0	0	0	0	10.6644	0	0	0	0	0	0	0	0	0	0	0	0	0	0	0	0	0	0	0	0
ARMC5	1.42043	0.00024976	0.000497984	0	0	0	0	0	0	2.1501	1.31e-05	3.69e-05	0	0	0	0	0	0	0	0	0	2.25011	2.57e-08	9.58e-08	0	0	0	0	0	0
ARMC8	0	0	0	1.0198	9.16e-05	0.000202377	0	0	0	2.25562	1.4e-10	6.38e-10	0	0	0	0	0	0	0	0	0	0	0	0	1.34406	3.42e-07	1.35e-06	-1.00975	1.92e-06	9.07e-06
ARMCX1	2.36906	2.4e-11	1.03e-10	0	0	0	0	0	0	0	0.434344	0.493475	0	0	0	0	0	0	0.946212	4.09e-05	9.64e-05	1.07607	2.46e-09	1e-08	0	0	0	0	0	0
ARMCX2	1.46812	0	0	1.65301	1.28e-08	4.66e-08	0	0	0	1.76347	6.48e-14	4.69e-13	0	0	0	0	0	0	1.87946	0	0	0	0	0	0	0	0	-0.623151	4.29e-06	1.94e-05
ARMCX3	2.17106	2.82e-13	1.59e-12	1.03143	0	0	0	0	0	1.72641	0	0	0	0	0	0	0	0	0.931927	0	0	0.883351	6.27e-13	3.44e-12	0	0	0	0	0	0
ARMCX5	-1.5641	3.29e-06	8.58e-06	-1.97879	2.53e-07	7.97e-07	0	0	0	-1.5712	1.88e-08	7.18e-08	0	0	0	0	0	0	0	0	0	-2.53193	2.13e-08	7.99e-08	0	0	0	0	0	0
ARNT	0	0	0	0.753296	2.89e-08	1.01e-07	0	0	0	-1.02096	3.05e-05	8.15e-05	-1.26981	6.74e-14	6.21e-13	0	0	0	0	0	0	1.04731	5.28e-13	2.95e-12	0	0	0	-0.527699	2.69e-05	0.000108377
ARNT2	-1.7206	2.79e-07	8.2e-07	0	0	0	-3.55859	8.92e-19	1.5e-17	0	0	0	-1.9105	2.93e-12	1.97e-11	-2.29052	8.58e-19	1.02e-17	-2.31528	3.07e-19	2.74e-18	-1.69144	1.71e-08	6.46e-08	0	0	0	-1.58829	1.8e-19	2.93e-18
ARNTL	1.49341	0	0	0	0	0	0	0	0	-2.04874	0	0	0	0	0	0	0	0	-1.58792	1.94e-07	5.97e-07	0	0	0	0	0	0	0	0	0
ARPC1A	1.66573	0	0	2.09749	5.52e-12	2.71e-11	1.28624	1.76e-13	1.98e-12	3.09232	2.5e-12	1.3e-11	1.35279	0	0	0.675158	4.17e-08	1.76e-07	1.59049	0	0	1.25756	0	0	0.56167	1.38e-07	5.69e-07	-0.588137	7.86e-10	5.44e-09
ARPC2	0.966666	2.07e-13	1.23e-12	1.77369	2.22e-13	1.4e-12	0.579743	9.51e-10	6.43e-09	0.83399	0	0	0.448353	2.99e-06	1.12e-05	1.32994	1.42e-14	1.4e-13	2.98261	0	0	-0.862901	5.31e-27	5.46e-26	1.96345	3.12e-13	2.39e-12	0.476678	6.51e-11	4.95e-10
ARPC5	3.04613	0	0	4.25704	5.52e-12	2.71e-11	1.69998	2.38e-14	3.35e-13	1.66742	0	0	1.70145	0	0	0.700855	4.37e-13	3.06e-12	3.56621	1.33e-15	1.04e-14	0.623403	5.13e-07	1.7e-06	0.965235	2.96e-13	2.3e-12	1.02604	1.28e-12	1.16e-11
ARPC5L	1.66876	1.78e-13	1.1e-12	2.11088	1.38e-13	9.5e-13	0	0	0	2.70646	0	0	0.944893	1.46e-06	5.68e-06	0	0	0	0.939935	5.46e-06	1.43e-05	0	0	0	0	0	0	0	0	0
ARPM1	0	0	0	0	0	0	0	0	0	-2.28575	0.000216282	0.000508248	-3.41385	4.65e-05	0.000145828	0	0	0	-8.27146	7.43e-06	1.93e-05	0	0	0	0	0	0	-3.38109	3.19e-13	3.15e-12
ARPP19	2.342	0	0	0.573654	3.53e-13	2.07e-12	0.788757	3.37e-13	3.49e-12	1.03257	8.52e-13	4.7e-12	0.499963	3.99e-13	3.03e-12	-0.276571	0.000221144	0.000569704	0	0	0	0	0	0	0.481186	1.69e-13	1.44e-12	0	0	0
ARRB1	0	0	0	4.38286	8.27e-05	0.000185384	0	0	0	0	0.0142202	0.0249052	0	0	0	0	0	0	1.25279	3.45e-05	8.21e-05	0	0	0	0	0	0	0	0	0
ARRB2	0	0	0	2.70454	7.21e-06	1.9e-05	1.53376	0.00203794	0.00525939	4.31908	0	0	0	0	0	0	0	0	1.75489	1.92e-07	5.91e-07	0	0	0	3.79998	4.86e-05	0.000138891	0	0	0
ARRDC1	0	0	0	8.19476	7.47e-06	1.96e-05	0	0	0	2.95762	0	0	0	0	0	-2.81106	1.44e-05	4.44e-05	1.20537	0.00014113	0.00030723	0	0	0	0	0	0	0	0	0
ARRDC2	2.9954	3.61e-12	1.7e-11	3.62713	2.45e-07	7.78e-07	0	0	0	1.81307	2.74e-07	9.36e-07	0	0	0	1.46278	2.54e-11	1.44e-10	2.86325	9.02e-14	5.73e-13	2.5328	1.3e-13	8.41e-13	1.8042	5.88e-07	2.24e-06	1.36731	1.87e-08	1.13e-07
ARRDC3	3.47033	2.06e-13	1.22e-12	2.87654	2.34e-13	1.45e-12	1.69373	7.39e-13	7.04e-12	0.610215	0	0	1.02165	8.99e-14	8.03e-13	1.67048	5.07e-13	3.51e-12	1.0605	1.58e-13	9.06e-13	0	0	0	1.77553	2.77e-13	2.18e-12	0	0	0
ARRDC4	0.836731	3.2e-07	9.38e-07	2.08088	2.35e-13	1.45e-12	0	0	0	2.36535	1.57e-08	6.07e-08	1.35102	9.98e-12	6.38e-11	2.20594	2.58e-14	2.48e-13	1.98295	4.37e-14	3.05e-13	0	0	0	0.896225	4.22e-06	1.43e-05	0	0	0
ARSA	2.23206	2.19e-07	6.46e-07	0	0	0	0	0	0	1.00503	0	0	0.93956	5.87e-10	3.25e-09	0	0	0	0	0	0	0.747856	3.3e-07	1.11e-06	0	0	0	0	0	0
ARSB	0	0	0	0	0	0	1.26216	1.44e-12	1.31e-11	-3.79941	1.51e-25	1.57e-24	0	0	0	-1.53595	2.12e-12	1.34e-11	0	0	0	-0.998026	5.79e-06	1.71e-05	0	0	0	2.44781	4.18e-10	2.98e-09
ARSF	0	0	0	0	0	0	-2.69942	0.00022835	0.000710335	-7.94837	0.00024988	0.000581276	-8.18982	3.47e-05	0.00011035	-8.60363	7.32e-05	0.000202668	-9.53528	5.54e-13	2.76e-12	0	0	0	0	0	0	0	0	0
ARSJ	2.10076	7.27e-07	2.05e-06	3.12158	1.23e-05	3.12e-05	0	0	0	4.99763	1.61e-07	5.59e-07	0	0	0	2.29403	4.36e-08	1.83e-07	1.43076	2.6e-06	7.08e-06	0	0	0	1.4267	2.96e-06	1.03e-05	-0.972414	2.37e-06	1.11e-05
ARSK	1.84345	1.19e-10	4.82e-10	0.906064	6.2e-05	0.000141018	0	0	0	1.39728	4.97e-07	1.65e-06	-1.2052	5.98e-07	2.45e-06	0	0	0	0	0	0	1.83609	8.79e-14	5.95e-13	1.5529	7.58e-05	0.000209626	0	0	0
ART5	0	0	0	0	0	0	0	0	0	3.64413	1.54e-06	4.87e-06	0	0	0	0	0	0	-8.61471	3.26e-07	9.89e-07	0	0	0	1.5921	8.89e-05	0.000242568	0	0	0
ARV1	3.76202	4.62e-06	1.19e-05	0.725943	0.000289966	0.000594896	0	0	0	0	0.0509808	0.0786583	-0.647152	0.000357928	0.000971042	0	0	0	1.04315	2.51e-11	1.06e-10	0	0	0	0	0	0	-0.980601	1.23e-12	1.11e-11
ARVCF	0	0	0	0	0	0	0	0	0	0	0.59194	0.648781	0	0	0	-3.83164	8.1e-25	1.12e-23	-8.06609	3.55e-05	8.4e-05	0	0	0	0	0	0	0	0	0
AS3MT	1.80698	1.54e-10	6.19e-10	-0.907172	8e-05	0.000179507	-1.45197	2.53e-05	9.56e-05	-1.8256	7.24e-13	4.02e-12	0	0	0	0	0	0	0	0	0	0	0	0	0	0	0	0	0	0
ASAP1	3.86602	1.26e-11	5.59e-11	2.7914	0	0	2.15544	2.71e-14	3.76e-13	0	0.57287	0.63083	2.72031	0	0	1.72761	0	0	1.68322	0	0	2.27664	0	0	1.68564	0	0	0	0	0
ASAP2	1.79661	5.24e-14	4.09e-13	1.11041	2.66e-15	2.53e-14	0	0	0	0	0	0	-1.5423	6.26e-32	9.33e-31	0	0	0	-1.21684	5.39e-19	4.8e-18	-0.470924	2.93e-05	7.93e-05	-1.25469	8.93e-27	1.47e-25	0	0	0
ASAP3	0	0	0	0	0	0	-1.9274	5.22e-05	0.000186803	0	0	0	0	0	0	-2.66494	1.37e-11	7.99e-11	0	0	0	0	0	0	2.03814	3.4e-12	2.18e-11	0	0	0
ASB1	-1.08387	0.000141464	0.000290047	-3.60072	2.35e-31	3.02e-30	0	0	0	-1.81246	1.56e-08	6.03e-08	0	0	0	0	0	0	0	0	0	-3.08259	4.48e-14	3.25e-13	0	0	0	0	0	0
ASB13	-2.097	4.9e-08	1.55e-07	-4.00541	3.34e-37	4.58e-36	0	0	0	-9.49386	2.68e-11	1.28e-10	0	0	0	0	0	0	0	0	0	-1.15864	4.08e-11	1.91e-10	0	0	0	0	0	0
ASB6	0	0	0	1.82918	3.56e-06	9.78e-06	0	0	0	1.48843	0	0	0	0	0	0	0	0	0	0	0	0	0	0	0	0	0	0	0	0
ASB9	0	0	0	0	0	0	-2.3968	6.17e-18	1.02e-16	0	0.0130077	0.0229964	0	0	0	-1.22367	9.33e-05	0.000255314	-2.4458	9.51e-05	0.000213583	0	0	0	-2.37508	5.32e-30	9.24e-29	0	0	0
ASCC1	1.88446	1.09e-10	4.42e-10	0	0	0	0	0	0	0	0	0	0.840325	0.000267398	0.000737034	0	0	0	1.99579	1.64e-11	7.02e-11	0	0	0	1.41843	2.3e-09	1.15e-08	0	0	0
ASCC2	0	0	0	1.27302	0.000365212	0.000736333	0	0	0	2.08052	1.34e-11	6.56e-11	0	0	0	0	0	0	1.89753	0	0	0	0	0	0	0	0	0	0	0
ASCC3	0	0	0	0	0	0	2.17659	9.82e-07	4.65e-06	0	0.0743358	0.111714	0	0	0	1.9322	3.98e-09	1.86e-08	2.33203	1.06e-12	5.03e-12	0	0	0	1.49867	4.56e-12	2.89e-11	0	0	0
ASF1B	9.10591	2.98e-09	1.06e-08	5.5355	0.000124197	0.000270325	9.70044	9.18e-09	5.62e-08	10.0417	0	0	3.80919	1.75e-05	5.91e-05	0	0	0	3.3438	4.98e-06	1.32e-05	4.66821	9.95e-05	0.000252043	6.13736	4.85e-05	0.000140828	0	0	0
ASH1L	2.29303	8.55e-09	2.92e-08	2.80735	4.19e-06	1.13e-05	0	0	0	0	0.426328	0.485034	0	0	0	0	0	0	1.53436	3.28e-08	1.09e-07	0	0	0	0	0	0	-1.15056	5.85e-08	3.36e-07
ASH2L	1.49341	7.28e-10	2.75e-09	2.60334	2.41e-06	6.74e-06	0	0	0	2.35199	0	0	0	0	0	0	0	0	0	0	0	1.18297	9.62e-06	2.76e-05	1.38247	0.000229286	0.000588359	0	0	0
ASMT	-5.02053	9.23e-58	1.2e-56	-4.65645	4.76e-26	5.71e-25	0	0	0	-2.94226	0	0	0	0	0	0	0	0	0	0	0	-3.21218	7.97e-16	6.41e-15	-3.03477	0.000193335	0.000502413	0	0	0
ASMTL	0	0	0	0	0	0	0	0	0	0	0	0	0	0	0	-2.61908	1.76e-07	6.97e-07	0	0	0	0	0	0	-1.50616	1.9e-08	8.61e-08	0	0	0
ASNS	3.65166	1.47e-05	3.52e-05	8.7211	4.35e-08	1.5e-07	0	0	0	9.04166	0	0	2.05311	1.33e-08	6.42e-08	0	0	0	3.04095	2.58e-06	7.04e-06	4.00383	3.01e-05	8.11e-05	1.6371	0.000103383	0.000279155	0.951344	3.37e-05	0.000133278
ASPA	0	0	0	-1.29077	7e-19	7.35e-18	-0.649937	0.00105589	0.00288143	-3.81872	0	0	-1.31078	4.38e-18	4.96e-17	-1.19347	1.06e-05	3.34e-05	-4.52762	8.93e-84	1.34e-82	-0.517516	4.22e-06	1.27e-05	-1.49187	1.34e-26	2.2e-25	0	0	0
ASPDH	-8.99435	9.7e-09	3.29e-08	-11.3821	1.66e-45	2.45e-44	-1.78354	4.87e-06	2.07e-05	-9.63844	0	0	-11.163	1.87e-35	2.93e-34	-10.8588	2.17e-20	2.69e-19	-10.7756	1.3e-29	1.41e-28	-5.72652	4.45e-31	4.88e-30	-6.58019	1.76e-63	4.31e-62	0	0	0
ASPH	2.08313	0	0	1.33938	7.31e-14	5.6e-13	0.376386	0.000426806	0.00125319	1.05976	0	0	1.74459	5.37e-13	3.94e-12	1.82922	3.32e-13	2.42e-12	1.43358	0	0	1.39431	2.5e-13	1.51e-12	0	0	0	0.264105	5.73e-05	0.000217557
ASPHD1	0	0	0	0	0	0	0	0	0	0	0	0	8.14975	0.000114242	0.000332044	0	0	0	0	0	0	7.87652	5.22e-05	0.00013658	0	0	0	0	0	0
ASPHD2	0	0	0	2.8689	1.23e-05	3.12e-05	0	0	0	3.73285	0	0	1.7064	1.6e-08	7.62e-08	0	0	0	-2.82562	5.56e-11	2.29e-10	0	0	0	0	0	0	-2.76526	7.53e-32	1.76e-30
ASPM	8.64024	6.73e-07	1.9e-06	9.05528	5.28e-10	2.19e-09	0	0	0	0	0.100745	0.143752	8.56224	5.39e-06	1.95e-05	3.848	0.000107919	0.000292311	10.098	4.44e-16	3.58e-15	0	0	0	8.98299	5.46e-07	2.09e-06	0	0	0
ASPN	5.44801	2.55e-05	5.9e-05	5.27959	8.27e-05	0.00018427	1.37716	4.5e-05	0.000162838	0	0.00090229	0.00194125	0	0	0	-2.35138	1.74e-06	6.06e-06	0	0	0	0	0	0	0	0	0	0	0	0
ASRGL1	0.838899	5.49e-13	2.86e-12	-1.3709	3.77e-46	5.6e-45	-2.83619	1.89e-45	4.71e-44	-4.54499	0	0	-3.82449	0	0	-0.754303	4.73e-09	2.19e-08	-6.91978	0	0	0.340334	6.66e-07	2.18e-06	1.27589	0	0	0	0	0
ASS1	-3.50696	1.39e-05	3.34e-05	-3.87625	2.04e-17	2.07e-16	-3.1994	0	0	-10.0279	4.87e-16	4.17e-15	-9.18982	1.31e-09	7.03e-09	-6.42678	0	0	-8.95128	6.55e-09	2.3e-08	-9.87498	5.59e-16	4.52e-15	-5.62432	0	0	1.46773	1.55e-13	1.64e-12
ASTE1	0	0	0	0	0	0	0	0	0	0	0.0246078	0.0407627	0	0	0	0	0	0	2.48875	1.25e-05	3.14e-05	2.0102	8.08e-05	0.00020694	2.70571	0.000108694	0.000292401	0	0	0
ASTN2	9.37938	5.11e-11	2.13e-10	0	0	0	0	0	0	3.54413	2.5e-12	1.3e-11	-2.76778	2.7e-08	1.26e-07	0	0	0	-2.21299	1.16e-07	3.66e-07	2.8141	1.19e-12	6.28e-12	0	0	0	0	0	0
ASXL2	3.35484	0.000161199	0.000327449	0	0	0	0	0	0	0	0	0	0	0	0	0	0	0	3.1542	0.000279524	0.000586862	0	0	0	0	0	0	0	0	0
ATAD1	1.74059	0	0	1.25296	2.8e-13	1.7e-12	-0.583049	6.83e-05	0.000237617	1.55009	2.46e-13	1.51e-12	0.478066	1.96e-05	6.52e-05	0.548437	1.91e-05	5.77e-05	0.417135	0.000156801	0.000339803	0	0	0	0.806159	1.79e-13	1.51e-12	-1.05796	4e-35	1e-33
ATAD2	2.27707	0.000293838	0.000580437	3.86382	0.000124486	0.000267575	2.69238	1.81e-05	6.97e-05	7.85798	0	0	0	0	0	1.37581	7e-07	2.57e-06	0	0	0	0	0	0	3.16008	4.36e-07	1.7e-06	0	0	0
ATAD2B	1.98857	1.49e-09	5.45e-09	1.96544	1e-08	3.69e-08	0	0	0	0	0	0	0	0	0	3.53812	0.000114811	0.000308372	0	0	0	0	0	0	0	0	0	0	0	0
ATAD3A	0	0	0	2.25555	2.86e-06	7.94e-06	0	0	0	2.33	0	0	1.25072	5e-07	2.06e-06	0	0	0	0	0	0	1.64602	2.78e-09	1.13e-08	0	0	0	0	0	0
ATAD3C	-1.24614	7.85e-10	2.95e-09	0	0	0	0	0	0	0	0.711644	0.757887	0	0	0	-2.87258	4.54e-07	1.7e-06	-1.58334	5.49e-05	0.000127617	1.01148	1.99e-06	6.14e-06	-4.53828	4.61e-39	9.09e-38	0	0	0
ATAD4	1.73016	5.23e-09	1.82e-08	-3.07818	1.35e-28	1.67e-27	-10.4979	2.21e-13	2.42e-12	0	0.0489866	0.0757227	-5.51076	1.56e-148	3.73e-147	0	0	0	-12.6788	1.09e-108	1.75e-107	0	0	0	1.63844	4.62e-14	4.75e-13	0	0	0
ATF1	2.06228	4.18e-07	1.21e-06	2.22286	4.53e-07	1.38e-06	1.8443	9.97e-06	4.03e-05	2.11826	0	0	1.41904	9.58e-08	4.22e-07	0	0	0	1.79241	1.16e-13	6.92e-13	0	0	0	0	0	0	0	0	0
ATF3	1.65651	5.33e-15	4.93e-14	0	0	0	-3.64576	1.19e-71	3.45e-70	0	0.0263972	0.0435269	2.43197	1.63e-07	7.04e-07	0	0	0	-2.36011	8.22e-11	3.34e-10	0	0	0	-2.20392	3.27e-14	3.51e-13	0	0	0
ATF5	0	0	0	2.71097	3.79e-05	8.91e-05	1.99541	0.000224606	0.000699289	0	0.971812	0.975628	0	0	0	-2.14747	2.58e-05	7.66e-05	10.2095	4.44e-16	3.55e-15	0	0	0	0	0	0	0	0	0
ATF6	1.97267	7.38e-09	2.54e-08	0	0	0	0	0	0	0	0	0	1.47825	0.000128575	0.000370942	0	0	0	3.48463	3.34e-07	1.01e-06	-2.47236	1.43e-14	1.08e-13	0	0	0	0	0	0
ATF6B	0	0	0	0	0	0	0	0	0	0	0	0	0	0	0	-1.92518	1.37e-12	8.87e-12	1.97389	8.34e-11	3.39e-10	1.49434	1.92e-06	5.95e-06	2.20636	2.41e-07	9.69e-07	0	0	0
ATF7	3.17369	2.12e-07	6.33e-07	3.17065	4.38e-07	1.35e-06	0	0	0	0	0.15894	0.213939	0	0	0	1.17645	1.35e-08	5.95e-08	1.01426	1.78e-06	4.93e-06	1.7565	9.02e-14	6.06e-13	0	0	0	0	0	0
ATF7IP	2.30804	1.64e-08	5.43e-08	0	0	0	0	0	0	0	0.00209666	0.00427851	0	0	0	0	0	0	0.992484	0.000115787	0.000254482	1.06753	0.000159812	0.000390634	2.22098	1.21e-09	6.17e-09	0	0	0
ATG10	1.95725	0.000452256	0.000873811	0	0	0	0	0	0	1.69729	9.37e-05	0.000232964	0	0	0	0	0	0	0	0	0	2.39385	2.57e-08	9.59e-08	0	0	0	-1.63743	9.27e-06	4.01e-05
ATG12	1.24764	1.51e-06	4.09e-06	1.93254	1.11e-12	5.85e-12	0.98362	3.92e-05	0.000143309	1.93074	0	0	0	0	0	0	0	0	1.5622	5.19e-09	1.83e-08	1.40504	3.29e-08	1.21e-07	0	0	0	0	0	0
ATG16L1	2.48104	3.98e-07	1.15e-06	2.54033	1.37e-06	3.97e-06	0	0	0	0	0	0	0	0	0	1.80171	0	0	0.973894	7.96e-05	0.000180383	0	0	0	1.37045	2.64e-08	1.18e-07	0	0	0
ATG3	-1.98516	8.97e-09	3.05e-08	0	0	0	0	0	0	1.06001	2.06e-05	5.65e-05	0	0	0	0	0	0	2.47242	7.17e-14	4.69e-13	-1.66311	9.26e-09	3.59e-08	0	0	0	-0.63904	9.39e-07	4.64e-06
ATG4A	1.40679	0.000130015	0.000267749	0	0	0	0	0	0	2.98132	8.75e-09	3.45e-08	0	0	0	0	0	0	0	0	0	1.1085	4.52e-06	1.36e-05	0	0	0	0	0	0
ATG4D	-1.3419	2.5e-08	8.17e-08	0	0	0	0	0	0	-0.8374	0	0	0	0	0	-2.79084	6.14e-11	3.36e-10	1.56536	0.000400398	0.000822414	-3.48017	4.59e-20	4.12e-19	0	0	0	0	0	0
ATG5	1.13581	9.82e-09	3.33e-08	0	0	0	0	0	0	0	0.125367	0.175275	0	0	0	0	0	0	1.0562	9.53e-09	3.32e-08	0	0	0	0	0	0	0	0	0
ATG7	1.06698	5.48e-08	1.73e-07	1.37278	3.27e-06	9.02e-06	0.904045	0.000252126	0.000778781	1.65	3.14e-11	1.49e-10	0	0	0	0	0	0	1.06247	1.1e-06	3.15e-06	0	0	0	1.42621	0	0	0	0	0
ATHL1	0	0	0	3.82685	3.37e-05	8e-05	2.47668	2.52e-06	1.12e-05	0	0	0	1.17797	1.14e-08	5.52e-08	1.38878	1.69e-11	9.71e-11	0	0	0	4.72757	4.58e-06	1.37e-05	0	0	0	-2.09464	2.48e-14	3.03e-13
ATIC	-1.97221	1.83e-09	6.66e-09	0	0	0	1.36699	0.00043122	0.0012641	0	0.002319	0.00468868	0	0	0	0	0	0	3.95317	3.34e-07	1.01e-06	-2.45901	2.26e-14	1.69e-13	0	0	0	0	0	0
ATL1	0	0	0	0	0	0	0	0	0	0	0.0117645	0.0209012	0	0	0	1.20256	1.11e-05	3.47e-05	-8.45533	1.56e-06	4.34e-06	0	0	0	2.69401	9.71e-13	6.64e-12	0	0	0
ATL2	1.173	1.09e-12	5.43e-12	0.980223	1.99e-07	6.4e-07	-0.727361	0.00043953	0.0012869	1.6064	0	0	0	0	0	1.61097	0	0	0	0	0	0	0	0	0	0	0	0	0	0
ATL3	3.51873	4.31e-05	9.63e-05	0.841807	0.00020757	0.00043219	1.87813	9.46e-09	5.75e-08	3.01137	8.75e-09	3.46e-08	0.814977	2.71e-05	8.85e-05	0	0	0	1.17411	1.59e-07	4.94e-07	2.58128	1.5e-13	9.53e-13	1.84067	0	0	0.917011	0.00011926	0.000424247
ATM	1.48551	8.44e-15	7.71e-14	2.43972	3.88e-09	1.48e-08	0	0	0	0	0	0	0	0	0	0	0	0	2.63214	4.78e-09	1.7e-08	0	0	0	0	0	0	0	0	0
ATMIN	1.23475	3.95e-11	1.67e-10	0	0	0	0	0	0	1.6799	0	0	0	0	0	0	0	0	0	0	0	0.588221	5.25e-05	0.000137248	0	0	0	-0.549163	1.35e-05	5.66e-05
ATN1	0.579289	1.1e-06	3.04e-06	1.84753	2.01e-13	1.28e-12	0	0	0	1.11649	1.25e-13	8.33e-13	0	0	0	0	0	0	0.522204	1.26e-06	3.6e-06	0	0	0	0	0	0	-0.736016	2.1e-07	1.13e-06
ATOX1	0.663122	0	0	0	0	0	0	0	0	0	0	0	-0.708128	9.26e-12	5.93e-11	-2.23486	8.54e-111	2.14e-109	-0.416273	0.000386896	0.000796	-1.11076	6.51e-09	2.56e-08	-1.26071	6.3e-99	1.84e-97	0	0	0
ATP10A	0	0	0	2.26232	0.000450728	0.000898004	0	0	0	0	0.0223554	0.0377476	-3.82621	6.95e-07	2.82e-06	-8.81057	1.7e-05	5.16e-05	3.49107	3.21e-05	7.69e-05	0	0	0	0	0	0	0	0	0
ATP10D	1.48788	8.66e-11	3.56e-10	2.18846	1.76e-11	8.27e-11	0	0	0	2.46731	4.09e-14	3.12e-13	0	0	0	0.836376	3.37e-13	2.45e-12	0	0	0	0	0	0	2.19613	0	0	-0.529174	9.91e-08	5.51e-07
ATP11A	4.87493	6.73e-12	3.06e-11	1.76744	0	0	2.79423	3.15e-13	3.29e-12	-3.63941	2.75e-22	2.71e-21	0.862833	1.19e-09	6.41e-09	1.34095	0	0	0	0	0	0.616709	1.54e-08	5.86e-08	3.51977	3.8e-14	3.98e-13	2.09309	5.65e-13	5.35e-12
ATP11B	2.51341	3.77e-15	3.55e-14	1.84884	0	0	0	0	0	1.14142	0	0	0	0	0	1.48112	0	0	0.440445	9.74e-05	0.000217107	0.40576	0.000183542	0.000444345	0.990805	3.73e-13	2.78e-12	-0.628375	1.16e-07	6.44e-07
ATP11C	2.77385	2.32e-09	8.4e-09	0	0	0	0	0	0	0	0.189521	0.251491	0	0	0	1.46302	8e-07	2.92e-06	2.28683	0	0	0	0	0	0	0	0	0	0	0
ATP12A	0	0	0	0	0	0	0	0	0	0	0.0424804	0.067544	0	0	0	0	0	0	0	0	0	0	0	0	-8.71425	3.62e-08	1.59e-07	-11.0362	6.26e-31	1.45e-29
ATP13A1	0	0	0	1.70454	1.2e-05	3.1e-05	0	0	0	2.18948	9.56e-06	2.74e-05	0	0	0	-1.00536	2.82e-05	8.32e-05	1.73042	1.13e-10	4.56e-10	1.55996	1.19e-07	4.2e-07	1.44163	1.22e-06	4.44e-06	0	0	0
ATP13A3	2.29716	0	0	2.97131	0	0	0.574473	1.46e-06	6.77e-06	-0.515821	0.000229832	0.00053838	0.725594	0	0	1.93803	3.72e-13	2.67e-12	1.11828	0	0	-0.578996	4.61e-11	2.14e-10	1.50328	4.73e-13	3.43e-12	0	0	0
ATP1A2	0	0	0	2.13709	1.29e-08	4.68e-08	0	0	0	0	0.0408168	0.065454	-9.18982	1.31e-09	7.04e-09	0	0	0	0	0	0	0	0	0	-2.02838	6.82e-05	0.00018987	0	0	0
ATP1B1	-0.501112	2.46e-44	3.08e-43	-0.847285	1.09e-184	2.45e-183	-0.179393	9.03e-08	4.88e-07	-0.817198	4.47e-239	8.27e-238	-0.152371	6.58e-07	2.68e-06	0.91592	0	0	-1.87524	0	0	-1.58558	0	0	0	0	0	-0.621681	9.66e-74	3.5e-72
ATP1B2	1.71572	8.84e-14	6.49e-13	0	0	0	0	0	0	-2.51706	1.45e-10	6.59e-10	-3.26534	1.06e-19	1.25e-18	-3.34493	6.21e-05	0.000174571	-3.35578	6.77e-16	5.37e-15	1.43323	1.02e-09	4.31e-09	-4.62116	7.77e-15	9.05e-14	0	0	0
ATP1B3	1.83591	7.13e-14	5.48e-13	0	0	0	0.661923	9.75e-08	5.25e-07	0	0.95359	0.960145	0.68798	2.08e-05	6.89e-05	-0.815629	1.73e-11	9.91e-11	1.12317	2.82e-09	1.02e-08	-1.39563	3.69e-15	2.87e-14	0	0	0	-0.875124	6.75e-21	1.15e-19
ATP2A2	2.6045	1.99e-13	1.19e-12	1.79488	0	0	0	0	0	0.946589	6.73e-13	3.75e-12	1.78392	5.08e-13	3.75e-12	1.38523	3.34e-13	2.43e-12	0.957635	5.85e-13	2.89e-12	1.85641	9.35e-13	4.99e-12	0.59268	1.07e-09	5.47e-09	0.423533	2.93e-07	1.56e-06
ATP2A3	0	0	0	9.92481	0	0	9.63662	2.04e-08	1.19e-07	0	0	0	2.45066	1.44e-05	4.93e-05	0	0	0	0	0	0	0	0	0	8.86109	1.8e-06	6.45e-06	0	0	0
ATP2B1	1.6339	0	0	1.4885	0	0	0	0	0	0	0.260482	0.324208	0	0	0	1.2536	2.94e-13	2.18e-12	0	0	0	-0.862351	7.9e-06	2.3e-05	1.6898	0	0	0	0	0
ATP2B2	0	0	0	0	0	0	10.5343	5.33e-15	7.95e-14	8.98299	0	0	10.4512	0	0	0	0	0	0	0	0	9.87652	0	0	10.5294	6.66e-16	8.23e-15	3.60627	7.39e-05	0.000273102
ATP2B3	0	0	0	4.01582	0.000124236	0.00026762	0	0	0	0	0.002275	0.00460568	0	0	0	0	0	0	-2.56642	2.17e-13	1.21e-12	0	0	0	2.09092	2.25e-05	6.81e-05	0	0	0
ATP2B4	3.72055	8.3e-06	2.06e-05	2.90404	2.41e-06	6.76e-06	1.27415	0	0	0	0.436622	0.495383	0	0	0	1.01143	0	0	3.90222	1.3e-10	5.19e-10	1.57082	2.59e-06	7.93e-06	1.23202	1.94e-13	1.61e-12	1.35177	3.24e-13	3.2e-12
ATP2C1	2.14183	0	0	2.00856	1.61e-13	1.07e-12	-0.532261	0.000176932	0.000562827	2.40468	0	0	0.846715	2.42e-13	1.96e-12	1.74925	9.9e-14	8.55e-13	0.877156	5.59e-13	2.78e-12	0.395882	2.04e-05	5.63e-05	1.12272	2.53e-14	2.76e-13	-0.60661	5.26e-12	4.44e-11
ATP2C2	0	0	0	0	0	0	0	0	0	0	0.0807226	0.119336	0	0	0	0	0	0	-7.82655	0.000169201	0.000364815	-7.96578	9.26e-05	0.000235681	0	0	0	0	0	0
ATP5A1	0.344966	3.53e-12	1.67e-11	-1.34342	0	0	-1.41206	8.84e-233	3.29e-231	0.970331	3e-11	1.43e-10	-0.930653	1.74e-208	4.37e-207	-1.29807	1.47e-270	4.28e-269	-1.83576	0	0	0	0	0	-1.10018	0	0	-1.09639	4.63e-212	2.36e-210
ATP5D	-0.361754	1.47e-06	3.99e-06	0.672247	2.42e-06	6.77e-06	0.610509	0.000472116	0.00137068	1.27837	4.72e-13	2.71e-12	-1.29812	4.51e-44	7.71e-43	-1	2.68e-09	1.27e-08	-0.463518	6.56e-09	2.3e-08	-0.657701	6.5e-13	3.55e-12	-1.02266	1.34e-22	2.07e-21	-1.43061	2.46e-18	3.84e-17
ATP5E	0.911316	2e-12	9.64e-12	-3.86166	0	0	2.5727	2.66e-10	1.92e-09	-1.13786	1.81e-23	1.83e-22	0	0	0	-3.25143	2.88e-13	2.15e-12	-0.944019	9.45e-30	1.03e-28	-3.00313	8.69e-203	1.57e-201	-3.18545	9.22e-56	2.14e-54	0	0	0
ATP5F1	-1.61744	3.82e-54	4.92e-53	1.11613	2.79e-13	1.7e-12	0	0	0	0.339741	2.82e-07	9.61e-07	0.759838	2.24e-13	1.83e-12	0	0	0	0.51232	2.52e-12	1.15e-11	-2.33226	1.27e-238	2.34e-237	-0.291472	5.34e-07	2.05e-06	-0.523399	2.37e-12	2.07e-11
ATP5G2	0	0	0	1.32998	2.58e-13	1.57e-12	0.62925	0	0	2.24494	5.96e-13	3.36e-12	1.01627	1.56e-12	1.08e-11	0.727797	0	0	0	0	0	1.72453	3.4e-13	1.98e-12	0.435042	9.56e-10	4.94e-09	0	0	0
ATP5G3	0.900029	2.68e-12	1.28e-11	-1.50701	0	0	-0.772076	8.42e-24	1.59e-22	0.827424	0	0	-0.229126	1.36e-14	1.35e-13	-1.04486	1.14e-27	1.67e-26	-1.25919	0	0	0.428333	0	0	-1.14802	3.69e-89	1.02e-87	0	0	0
ATP5J	-1.62343	8.09e-51	1.04e-49	-3.31703	0	0	-0.695108	6.6e-15	9.73e-14	-1.15259	2.11e-39	2.59e-38	0	0	0	0	0	0	1.05671	1.76e-13	9.99e-13	-1.37968	3.81e-76	5.66e-75	-1.38138	1.08e-103	3.2e-102	-0.323355	6.09e-05	0.000230035
ATP5L	1.14341	8.6e-12	3.85e-11	0.541522	7.62e-12	3.7e-11	-1.33338	6.77e-202	2.48e-200	2.25561	1.67e-11	8.11e-11	0	0	0	1.00681	0	0	-0.817734	1.16e-139	1.93e-138	0.283107	2.07e-11	9.86e-11	-0.394926	2.89e-54	6.63e-53	-0.809372	4.77e-128	2.11e-126
ATP5O	1.58496	0	0	0	0	0	0	0	0	1.34655	0	0	-0.33778	3.25e-10	1.84e-09	0	0	0	0	0	0	0	0	0	-0.300771	0.000274314	0.000692512	-0.526026	5.97e-08	3.42e-07
ATP6AP1	1.66307	2.39e-13	1.4e-12	0	0	0	-0.611169	5.59e-09	3.51e-08	2.38125	2.39e-13	1.48e-12	0	0	0	0	0	0	-0.986989	1.79e-15	1.39e-14	2.47851	6.62e-14	4.64e-13	0	0	0	-0.760529	8.42e-20	1.4e-18
ATP6AP2	1.14666	3.71e-13	2.03e-12	0.722189	4.35e-13	2.49e-12	-0.50875	2.29e-29	4.72e-28	2.83551	0	0	0.633698	5.88e-09	2.94e-08	0.388376	0	0	1.22722	1.12e-13	6.73e-13	0	0	0	-0.760336	3.72e-161	1.23e-159	0	0	0
ATP6V0A1	0	0	0	0	0	0	0	0	0	-2.7909	0.000144975	0.000347417	1.44772	6.96e-08	3.12e-07	-0.974414	3.3e-08	1.4e-07	-2.20811	1.5e-06	4.21e-06	0	0	0	0	0	0	0	0	0
ATP6V0A4	-4.7002	4.92e-76	6.63e-75	-11.7074	7.59e-57	1.23e-55	-11.7415	9.64e-31	2.02e-29	1.02708	3.31e-13	1.96e-12	-9.62022	1.14e-12	8.06e-12	-12.4123	2.02e-58	4.06e-57	-9.82496	1.07e-15	8.44e-15	-12.0286	9.26e-69	1.34e-67	-12.3934	8.11e-94	2.31e-92	-13.1997	1.09e-135	4.91e-134
ATP6V0B	-0.579289	0.000316166	0.000620434	1.93684	3.25e-13	1.91e-12	-1.19202	3.75e-26	7.28e-25	4.01934	0	0	1.21593	2.25e-13	1.84e-12	0	0	0	0	0	0	0	0	0	-0.412067	1.43e-06	5.18e-06	-0.747226	1.12e-21	1.96e-20
ATP6V0C	0.679453	4.9e-13	2.58e-12	0	0	0	-0.82086	2.19e-19	3.79e-18	4.28903	0	0	0	0	0	-0.92709	1.34e-28	2e-27	-0.608856	1.48e-21	1.39e-20	1.2469	4.49e-14	3.25e-13	0	0	0	-0.422537	2.52e-11	1.99e-10
ATP6V0D1	1.92883	0	0	-1.77521	9.35e-50	1.43e-48	0	0	0	0	0.603108	0.659633	0.81307	8.5e-13	6.06e-12	0	0	0	-1.08856	2.32e-09	8.5e-09	-1.85929	3.27e-59	4.51e-58	-0.448758	9e-06	2.92e-05	0	0	0
ATP6V0D2	-4.00119	4.32e-15	4.02e-14	-5.59629	1.27e-27	1.55e-26	-5.65623	2.4e-29	4.94e-28	2.44286	2.5e-13	1.53e-12	-2.44545	3.73e-06	1.39e-05	-12.3052	2.67e-54	5.18e-53	-8.6865	1.49e-07	4.66e-07	-10.4909	3.87e-24	3.8e-23	-11.5632	3.6e-53	8.19e-52	-5.26876	3.89e-147	1.79e-145
ATP6V0E1	1.2578	6.12e-13	3.17e-12	0	0	0	0.695066	6.65e-08	3.63e-07	1.8516	0	0	0.649471	0	0	-1.58107	4.09e-24	5.58e-23	0.769229	6.9e-13	3.37e-12	-1.71759	1.32e-35	1.53e-34	-0.639155	9.78e-09	4.55e-08	-0.480199	2.14e-08	1.28e-07
ATP6V0E2	-1.34625	2.79e-05	6.39e-05	-1.61234	4.54e-06	1.22e-05	0	0	0	0	0.193196	0.255812	0	0	0	-2.88252	1.57e-09	7.62e-09	-0.745386	4e-05	9.43e-05	-1.82649	6.89e-08	2.47e-07	-1.65679	5.81e-13	4.14e-12	-1.36864	2.42e-05	9.8e-05
ATP6V1A	-0.700891	3.14e-08	1.01e-07	0	0	0	-2.38685	5.49e-54	1.45e-52	3.01676	6.55e-13	3.65e-12	0.651395	0	0	-1.27945	1.13e-19	1.37e-18	0.362525	0.000259598	0.000547035	-2.42304	6.89e-80	1.04e-78	-0.516377	1.99e-06	7.1e-06	-1.54604	3.86e-60	1.27e-58
ATP6V1B1	-4.01145	9.16e-92	1.26e-90	-10.0782	7.45e-19	7.81e-18	-6.85314	7.69e-70	2.19e-68	2.88234	0	0	-12.1053	2.02e-67	3.94e-66	-13.2619	1.09e-104	2.68e-103	-5.83532	1.06e-44	1.32e-43	-4.19417	1.63e-14	1.23e-13	-13.4844	8e-199	2.75e-197	-7.24895	1.27e-77	4.7e-76
ATP6V1B2	-0.709593	0.000239118	0.000477532	0	0	0	-0.398953	6.13e-07	2.99e-06	-2.96565	1.31e-248	2.44e-247	-0.441983	5.78e-08	2.6e-07	-1.06483	1.09e-48	2.03e-47	-1.31403	7.43e-42	9.05e-41	-1.16365	3.83e-57	5.24e-56	-1.31233	1.77e-90	4.95e-89	0.505836	2.29e-10	1.66e-09
ATP6V1C2	-1.17356	1.64e-12	7.99e-12	-0.894863	1.47e-07	4.77e-07	0	0	0	1.25761	0	0	0.674859	1.62e-06	6.26e-06	-1.8623	2.78e-10	1.44e-09	1.14071	1.12e-11	4.85e-11	-0.730719	1.26e-06	3.99e-06	-1.81819	4.31e-14	4.47e-13	-1.74356	4.14e-17	6.13e-16
ATP6V1D	1.79769	0	0	-0.934786	5.32e-19	5.6e-18	-0.861003	2.07e-10	1.52e-09	1.68337	0	0	0	0	0	-0.502824	0.000144166	0.000381773	-1.28554	3.96e-21	3.68e-20	0.367455	5.72e-05	0.000148833	0	0	0	0	0	0
ATP6V1E1	2.47389	0	0	0	0	0	-0.987158	6.22e-15	9.23e-14	1.20747	0	0	0	0	0	0	0	0	-0.301469	0.00011203	0.000246735	0.711246	0	0	-0.359405	4.22e-06	1.43e-05	-0.759616	2.66e-19	4.3e-18
ATP6V1F	0.708331	3.72e-09	1.32e-08	0	0	0	1.23675	8.07e-12	6.73e-11	2.76907	0	0	1.18849	0	0	0	0	0	0	0	0	-1.0776	5.53e-08	2e-07	0	0	0	-0.777731	1.18e-08	7.22e-08
ATP6V1G1	1.65711	5.77e-15	5.33e-14	0	0	0	0.285544	0.000963726	0.00263987	1.41389	0	0	0	0	0	0	0	0	0	0	0	0	0	0	-0.454454	4.82e-10	2.55e-09	0	0	0
ATP6V1G3	-5.16217	2.56e-28	2.98e-27	-10.8857	1.83e-32	2.4e-31	-10.4979	2.21e-13	2.43e-12	3.76704	0	0	-10.014	2.08e-16	2.24e-15	-8.81057	1.7e-05	5.17e-05	-10.4105	3.65e-23	3.55e-22	-9.96723	5.34e-17	4.46e-16	-11.2515	5.23e-43	1.1e-41	-12.0168	3.13e-60	1.03e-58
ATP6V1H	0.78267	1.69e-10	6.77e-10	-1.18939	1.88e-18	1.95e-17	0	0	0	0	0.0245608	0.0407281	0	0	0	0	0	0	-0.843954	1.58e-07	4.92e-07	-2.36594	2.06e-65	2.92e-64	-1.75449	2.81e-36	5.38e-35	-0.661504	7.46e-08	4.21e-07
ATP7B	3.73565	8.3e-06	2.07e-05	-3.49661	2.2e-26	2.65e-25	0	0	0	-1.79684	5.62e-06	1.66e-05	0	0	0	0	0	0	0	0	0	2.43164	0	0	2.12887	2.16e-13	1.77e-12	2.07584	6.56e-12	5.49e-11
ATP8A1	3.92721	3.98e-07	1.16e-06	0.949289	8.07e-05	0.000181022	0	0	0	1.81635	3.51e-14	2.7e-13	-1.35986	5.29e-05	0.000164548	2.86709	6.66e-14	6.03e-13	-1.82882	1.77e-10	7.02e-10	1.87018	0	0	2.75016	4e-15	4.75e-14	0	0	0
ATP8A2	0	0	0	0	0	0	0	0	0	8.48382	2.89e-06	8.83e-06	0	0	0	0	0	0	0	0	0	0	0	0	8.36194	9.6e-05	0.000260498	0	0	0
ATP8B1	1.90892	1.44e-13	9.1e-13	4.05232	4.38e-07	1.34e-06	0	0	0	2.05146	2.01e-13	1.27e-12	0	0	0	-1.46119	0.000314774	0.00079661	0	0	0	-1.17808	5.87e-08	2.12e-07	0	0	0	0	0	0
ATP8B2	2.37249	1.13e-12	5.64e-12	3.59916	1.23e-05	3.15e-05	0	0	0	0	0	0	0	0	0	-2.37951	2.83e-05	8.35e-05	3.50749	1.92e-12	8.91e-12	0	0	0	8.5812	1.96e-05	5.98e-05	0	0	0
ATP8B3	0	0	0	0	0	0	0	0	0	0	0.153392	0.209498	9.37069	5.67e-10	3.15e-09	3.59395	3.97e-05	0.000114756	10.6448	4.44e-16	3.65e-15	8.19967	4.57e-06	1.37e-05	0	0	0	9.41363	9.06e-09	5.62e-08
ATP8B4	3.32193	4.31e-05	9.61e-05	0	0	0	0	0	0	5.37449	0	0	0	0	0	2.21551	0.00011345	0.000305316	0	0	0	0	0	0	0	0	0	0	0	0
ATP9A	1.6878	2.14e-12	1.02e-11	1.17729	3.27e-05	7.82e-05	0	0	0	4.08523	0	0	0.886264	2.12e-05	7e-05	1.05584	3.36e-08	1.43e-07	-1.22165	5.92e-05	0.00013587	1.72655	6.51e-14	4.57e-13	1.55607	0	0	0	0	0
ATRIP	3.12017	7.7e-05	0.000165262	0	0	0	0	0	0	2.2485	4.37e-05	0.000113806	0	0	0	0	0	0	0	0	0	2.41359	1.35e-05	3.81e-05	0	0	0	0	0	0
ATRN	1.06293	4.91e-07	1.41e-06	0	0	0	-0.658244	0.0033448	0.00820826	1.02805	0	0	0	0	0	1.04927	1.26e-05	3.91e-05	0	0	0	0	0	0	0	0	0	-1.20725	1.96e-06	9.23e-06
ATRNL1	0	0	0	-1.88161	0.000126554	0.000270881	0	0	0	1.60145	2.74e-07	9.34e-07	0	0	0	0	0	0	-3.62894	5.97e-06	1.56e-05	-9.55267	6.41e-13	3.51e-12	0	0	0	-1.20288	4.1e-11	3.17e-10
ATXN1	1.55012	8.2e-12	3.68e-11	3.06779	2.33e-08	8.24e-08	0	0	0	0	0.114391	0.161002	1.00374	2.82e-06	1.06e-05	1.12598	2.37e-07	9.24e-07	2.28804	7.17e-14	4.68e-13	0	0	0	1.81126	7.24e-14	6.95e-13	0	0	0
ATXN10	0.582733	8.1e-05	0.000172865	1.22393	0	0	0.80653	5.62e-06	2.37e-05	1.71239	3.51e-14	2.71e-13	0	0	0	0	0	0	0	0	0	0.813898	2.56e-11	1.21e-10	0.686301	7.43e-05	0.00020572	-0.805284	7.47e-10	5.19e-09
ATXN1L	0	0	0	-1.31325	0.00026895	0.00055285	-1.05614	3.71e-07	1.85e-06	0	0	0	0	0	0	0	0	0	0	0	0	-1.58266	2.04e-09	8.39e-09	0	0	0	0	0	0
ATXN2	-2.53834	1.94e-14	1.69e-13	0	0	0	1.87891	1.36e-06	6.33e-06	0	0	0	0	0	0	-0.899382	0.000235074	0.000604247	1.68201	0.000399328	0.000820443	-2.13611	6.33e-08	2.28e-07	0	0	0	0	0	0
ATXN2L	1.05426	1.03e-11	4.58e-11	2.28781	1.78e-13	1.16e-12	1.19204	1.88e-11	1.52e-10	1.79413	0	0	1.71123	0	0	-1.08835	5.55e-10	2.81e-09	1.76985	4.37e-14	3.05e-13	0	0	0	1.8173	2.42e-14	2.65e-13	0	0	0
ATXN3	0	0	0	2.18161	1.82e-12	9.41e-12	0	0	0	0	0	0	2.0488	0	0	-1.47006	9.23e-10	4.57e-09	0.890976	0.00037619	0.000777738	0.767431	4.69e-05	0.000123338	0	0	0	0	0	0
ATXN7	1.33797	1.1e-07	3.37e-07	1.27653	3.54e-08	1.24e-07	0	0	0	0	0	0	0	0	0	0	0	0	1.04593	0.000151924	0.000329668	0	0	0	1.35548	0.000123858	0.000330725	0	0	0
ATXN7L1	0	0	0	-2.43161	4.17e-11	1.9e-10	0	0	0	-3.06301	0	0	0	0	0	0	0	0	0	0	0	0	0	0	0	0	0	0	0	0
ATXN7L3	-1.58302	2.91e-13	1.64e-12	-1.14412	2.73e-07	8.58e-07	1.26836	7.18e-05	0.00024906	-1.58088	4.47e-08	1.65e-07	0	0	0	0	0	0	2.15736	6.17e-14	4.19e-13	-2.2909	2.13e-17	1.8e-16	0	0	0	0	0	0
AUH	-2.11472	1.58e-16	1.63e-15	-0.925999	0.000186005	0.000389366	-1.5987	1.08e-14	1.57e-13	1.38207	0	0	-1.58029	3.2e-14	3.12e-13	-1.22479	4.16e-06	1.38e-05	-0.847562	1.98e-06	5.48e-06	-2.43167	1.32e-59	1.82e-58	-1.32067	1.51e-18	2.1e-17	0	0	0
AUP1	0	0	0	-1.21062	1.55e-15	1.49e-14	0	0	0	-1.94245	0	0	0	0	0	0	0	0	1.43985	2.55e-11	1.08e-10	0	0	0	0	0	0	0	0	0
AURKA	2.72291	2.77e-05	6.36e-05	1.49697	3.29e-05	7.86e-05	0	0	0	2.57624	0	0	2.50968	1.25e-10	7.35e-10	1.56403	3.14e-05	9.22e-05	2.45625	2.33e-09	8.5e-09	2.02715	2.99e-07	1.01e-06	0	0	0	0	0	0
AVEN	2.41446	5.04e-06	1.28e-05	0	0	0	0	0	0	1.4195	0.000362678	0.000825373	0	0	0	2.81421	7.18e-06	2.31e-05	0	0	0	2.11964	1.31e-07	4.56e-07	0	0	0	0	0	0
AVPI1	0	0	0	0	0	0	-1.4173	0.00265348	0.00669653	0	0.0021693	0.00441457	0	0	0	0	0	0	1.14181	9.66e-05	0.000216877	1.45235	8.74e-07	2.83e-06	0	0	0	-2.47961	6.17e-19	9.88e-18
AXIN1	0.964949	3.14e-06	8.2e-06	0.649987	0.000138053	0.000294136	1.22272	0.00124722	0.00335429	2.19383	0	0	0.987982	5.28e-06	1.91e-05	0	0	0	1.68514	0	0	1.82105	0	0	0	0	0	0	0	0
AXIN2	1.81855	5.26e-06	1.33e-05	0	0	0	0	0	0	0	0	0	0	0	0	-8.81057	1.7e-05	5.16e-05	2.41308	1.06e-12	5.04e-12	0	0	0	9.09803	1.65e-07	6.73e-07	-1.60348	6.22e-07	3.16e-06
AXL	1.93732	0	0	3.89919	7.07e-09	2.64e-08	2.44239	7.7e-14	9.7e-13	0	0.690336	0.73698	0	0	0	0.610195	1.56e-05	4.79e-05	3.15813	0	0	1.84761	8.4e-13	4.51e-12	3.29618	9.71e-13	6.67e-12	1.78119	0	0
AZGP1	-5.49775	3.67e-48	4.66e-47	-6.00177	2.05e-161	4.5e-160	-3.06452	3.95e-94	1.25e-92	-2.43075	0	0	-7.91139	2.21e-268	5.75e-267	-14.707	9.57e-284	2.8e-282	-6.19535	2.51e-173	4.37e-172	-3.53901	1.45e-200	2.62e-199	-3.72297	1.43e-163	4.74e-162	0	0	0
AZI1	0	0	0	1.99109	3.91e-06	1.07e-05	1.92015	3.69e-05	0.000135316	0	0.0044864	0.00865283	0	0	0	0	0	0	1.35489	4.8e-07	1.42e-06	0	0	0	0	0	0	0	0	0
AZIN1	1.55728	6.93e-14	5.34e-13	1.72801	1.14e-13	8.11e-13	0	0	0	0.73123	1.22e-07	4.29e-07	0.529238	1.71e-06	6.59e-06	1.05438	2.92e-13	2.17e-12	1.13107	2.89e-13	1.53e-12	0	0	0	0	0	0	-0.714616	5.15e-18	7.9e-17
B2M	3.43298	0	0	1.30161	0	0	1.51378	0	0	2.49376	0	0	1.18253	0	0	1.1477	0	0	1.72306	2.78e-11	1.17e-10	0.823983	0	0	2.50101	0	0	1.48099	2.36e-10	1.71e-09
B3GALT6	2.37285	1.63e-08	5.43e-08	0	0	0	0	0	0	1.30492	0	0	0	0	0	0	0	0	-1.21795	1.14e-07	3.6e-07	1.89906	1.36e-13	8.76e-13	1.2115	0.000396656	0.000978673	0	0	0
B3GALTL	1.93	1.51e-11	6.64e-11	0	0	0	0	0	0	0	0.0220634	0.0375612	0	0	0	1.30366	3.83e-05	0.000111111	0	0	0	0	0	0	0	0	0	0	0	0
B3GAT1	0	0	0	0	0	0	0	0	0	0	0	0	2.3874	8.6e-05	0.000256893	0	0	0	4.37885	9.74e-05	0.000218299	0	0	0	0	0	0	0	0	0
B3GAT3	0.683576	7.32e-06	1.83e-05	0	0	0	1.68626	2.55e-05	9.62e-05	0	0.00509106	0.00967308	1.78536	8.24e-14	7.39e-13	0	0	0	0	0	0	0	0	0	0	0	0	0	0	0
B3GNT1	0.638381	7.55e-05	0.000162202	-2.39035	2.01e-31	2.59e-30	-0.794048	0.00345014	0.00845104	0	0.00754608	0.0139476	-1.02746	5.96e-08	2.68e-07	0	0	0	-1.59728	9.52e-10	3.59e-09	0	0	0	1.27334	4.93e-08	2.14e-07	0	0	0
B3GNT3	0	0	0	5.82393	0.000124197	0.000268551	2.05499	0.00242762	0.0061749	0	0.00779538	0.0143555	-1.27805	0.000242694	0.000672442	1.92589	1.76e-10	9.31e-10	0	0	0	1.66239	2.17e-05	5.96e-05	3.89828	1.16e-06	4.25e-06	-1.78987	3.91e-06	1.78e-05
B3GNT4	0	0	0	0	0	0	0	0	0	0	0.00047483	0.00106323	1.94666	3.4e-09	1.74e-08	2.30905	2.47e-06	8.44e-06	2.03953	0.000150115	0.000325933	0	0	0	0	0	0	9.75822	5.77e-11	4.41e-10
B3GNT5	2.66297	9.19e-05	0.000195108	4.01582	0.000124236	0.000267697	0.837814	0.000411658	0.00121486	2.33703	0	0	3.45709	1.75e-05	5.91e-05	2.06639	9.77e-15	9.83e-14	2.8947	1.78e-05	4.38e-05	0	0	0	1.87851	1.19e-13	1.06e-12	0	0	0
B3GNT6	0	0	0	2.29307	9.58e-05	0.000210839	0	0	0	0	0.871326	0.896181	0	0	0	-9.48985	2.39e-08	1.03e-07	0	0	0	0	0	0	-2.54432	1.19e-05	3.77e-05	0	0	0
B3GNT9	2.29397	3.93e-13	2.12e-12	0	0	0	1.21773	1.17e-05	4.66e-05	0	0.0148219	0.0258561	1.76052	1.03e-13	9.07e-13	0	0	0	0.910143	8.84e-05	0.000199146	1.66487	0	0	1.5281	6.56e-10	3.43e-09	0.761119	0.00018726	0.000642058
B3GNTL1	0	0	0	8.10329	1.56e-05	3.91e-05	2.72276	4.94e-05	0.000177601	0	0.0246078	0.0407579	0	0	0	0	0	0	0	0	0	0	0	0	0	0	0	0	0	0
B4GALT1	2.08631	0	0	1.23195	8.28e-14	6.18e-13	0.498215	0.0037372	0.00911107	-0.743148	1.83e-14	1.46e-13	0	0	0	-0.927214	6.51e-06	2.11e-05	1.96862	5.19e-13	2.59e-12	-1.82327	6.99e-45	8.86e-44	0	0	0	0	0	0
B4GALT2	3.65166	1.47e-05	3.53e-05	0	0	0	0	0	0	2.65508	0	0	0	0	0	0	0	0	0	0	0	1.43369	7.49e-13	4.06e-12	0	0	0	0	0	0
B4GALT3	0	0	0	0	0	0	0	0	0	0	0	0	0	0	0	0	0	0	2.15943	0	0	1.68809	0	0	0	0	0	0	0	0
B4GALT4	0	0	0	1.49596	3.44e-07	1.07e-06	0	0	0	0	0.0161012	0.0279455	0	0	0	0	0	0	1.4079	0	0	-2.44324	5.78e-31	6.32e-30	0	0	0	0	0	0
B4GALT5	2.94243	0	0	-0.576845	8.88e-12	4.3e-11	2.87633	0	0	-1.11983	4.79e-17	4.21e-16	1.64239	4.23e-13	3.19e-12	1.15513	0	0	1.97742	0	0	0	0	0	1.42932	1.19e-13	1.06e-12	0	0	0
B4GALT7	1.78383	5.81e-10	2.23e-09	0	0	0	1.34156	1.54e-07	8.1e-07	0	0.000524728	0.00116956	1.89745	8.08e-14	7.28e-13	0	0	0	0	0	0	0	0	0	1.90227	8.1e-14	7.57e-13	0	0	0
B9D1	0	0	0	1.54033	6.06e-06	1.62e-05	0	0	0	1.29713	0	0	0	0	0	0	0	0	-1.48267	1.85e-06	5.14e-06	0	0	0	0	0	0	0	0	0
BAALC	0	0	0	0	0	0	0	0	0	4.85798	0	0	4.77986	4.92e-06	1.8e-05	0	0	0	0	0	0	1.83992	1.17e-05	3.33e-05	0	0	0	0	0	0
BAAT	0	0	0	2.40498	8.04e-06	2.1e-05	0	0	0	0	0	0	0	0	0	8.60733	0.000103614	0.000282682	1.81775	1.98e-09	7.26e-09	0	0	0	7.5411	4.85e-05	0.000140774	0	0	0
BACE1	1.35822	4.79e-09	1.67e-08	0	0	0	0	0	0	0	0	0	0	0	0	0	0	0	1.03224	1.61e-06	4.49e-06	0	0	0	0	0	0	0	0	0
BACE2	-1.24466	2.63e-10	1.04e-09	1.05104	3.16e-11	1.46e-10	0	0	0	3.25493	0	0	3.06293	0	0	2.05538	4e-15	4.13e-14	0	0	0	0.851137	7.47e-05	0.000191679	0	0	0	-2.17386	7.04e-30	1.59e-28
BACH1	2.81452	4.46e-09	1.57e-08	2.50461	9.77e-14	7.13e-13	0.979632	4.28e-07	2.12e-06	0	0	0	1.06063	5.35e-08	2.42e-07	2.12162	0	0	2.095	0	0	0.613817	0.000234344	0.000561148	1.23544	6.33e-14	6.14e-13	0	0	0
BAD	0	0	0	0	0	0	0	0	0	2.51267	0	0	0	0	0	0	0	0	1.28374	3.91e-05	9.23e-05	0	0	0	0	0	0	0	0	0
BAG1	-2.08035	1.94e-53	2.49e-52	0	0	0	0	0	0	1.92469	0	0	0	0	0	-2.18014	1.98e-13	1.54e-12	0.79578	7.67e-10	2.91e-09	-2.36284	8.06e-61	1.12e-59	-1.06963	1.78e-13	1.51e-12	-1.05418	3.67e-14	4.35e-13
BAG2	2.6117	1.38e-06	3.75e-06	1.5973	1.35e-06	3.93e-06	0	0	0	2.50696	0	0	0	0	0	0	0	0	0	0	0	0	0	0	0	0	0	0	0	0
BAG3	0	0	0	-2.54507	4.91e-09	1.85e-08	0	0	0	-2.31274	3.52e-05	9.34e-05	0	0	0	-2.30722	1.75e-155	4.67e-154	1.76895	4e-15	3.05e-14	-2.60858	8.94e-17	7.39e-16	-2.56651	1.1e-168	3.69e-167	1.03573	0	0
BAHCC1	3.12838	8.3e-06	2.05e-05	0	0	0	1.02068	8.9e-06	3.61e-05	0	0.00127162	0.00267687	0	0	0	0	0	0	2.1042	3.24e-07	9.86e-07	0	0	0	0	0	0	-1.13213	8.75e-08	4.9e-07
BAHD1	2.84404	5.93e-08	1.86e-07	0	0	0	0	0	0	1.24354	0	0	0	0	0	0	0	0	0	0	0	1.08154	3.49e-13	2.03e-12	0	0	0	0	0	0
BAIAP2	0	0	0	-2.12691	3.37e-11	1.54e-10	0	0	0	-4.58138	9.25e-25	9.53e-24	0	0	0	-2.49273	1.73e-20	2.16e-19	0	0	0	-0.873304	6.01e-07	1.98e-06	-1.7312	5.49e-15	6.43e-14	0	0	0
BAIAP2L2	2.35721	1.21e-09	4.45e-09	-1.065	2.33e-06	6.58e-06	0	0	0	-4.23201	0	0	0	0	0	0	0	0	-3.23888	5.17e-50	6.71e-49	1.21638	0	0	0	0	0	3.57923	3.9e-06	1.78e-05
BAIAP3	0	0	0	-2.96472	7.49e-19	7.85e-18	0	0	0	-2.59454	4.65e-36	5.5e-35	0	0	0	-2.32882	4.92e-05	0.000140105	0	0	0	-1.77377	3.78e-12	1.91e-11	-2.83335	9.87e-05	0.000267029	0	0	0
BAK1	1.33512	0.000240166	0.00047956	0	0	0	1.16993	6.87e-07	3.33e-06	0	0	0	1.31764	1.47e-05	5.01e-05	0	0	0	0	0	0	0	0	0	1.6882	6.39e-10	3.35e-09	0	0	0
BAMBI	0	0	0	0	0	0	-3.32705	2.4e-15	3.66e-14	0	0.33309	0.391664	-2.83279	2.11e-16	2.28e-15	0	0	0	1.20871	3.72e-10	1.44e-09	-1.37388	4.77e-10	2.07e-09	1.99061	0	0	0	0	0
BAP1	0.85526	8.58e-06	2.11e-05	0	0	0	0	0	0	2.44375	0	0	-2.02922	6.52e-27	9.04e-26	-1.39058	5.17e-27	7.53e-26	-2.14092	6.33e-22	6.02e-21	1.0697	1.51e-09	6.26e-09	-0.821624	7.57e-18	1.04e-16	-0.519001	5.31e-06	2.38e-05
BARX2	11.525	4.44e-16	4.43e-15	3.45684	4.19e-06	1.14e-05	3.3818	1.51e-06	6.95e-06	4.34619	4.61e-06	1.38e-05	4.79413	2.54e-06	9.65e-06	3.89401	3.97e-05	0.000114646	-8.27146	7.43e-06	1.92e-05	3.65389	3.6e-07	1.21e-06	11.1059	6.66e-16	8.27e-15	5.82776	3.56e-05	0.000139622
BASP1	1.43053	9.69e-10	3.62e-09	5.15351	7.21e-06	1.91e-05	0	0	0	2.91369	7.59e-12	3.78e-11	0	0	0	0	0	0	3.98169	1.07e-13	6.46e-13	0	0	0	2.03095	5.34e-09	2.56e-08	-0.919496	3.77e-06	1.73e-05
BAT2D1	1.70759	2.06e-13	1.23e-12	0	0	0	0	0	0	0	0.749168	0.793702	0	0	0	1.51937	0	0	1.84913	2.03e-13	1.14e-12	2.0273	4.3e-13	2.45e-12	1.37574	1.49e-13	1.3e-12	0	0	0
BAT2L	0	0	0	-1.11179	5.56e-06	1.49e-05	0.584558	0.000129705	0.000430744	0	0.74607	0.790896	0	0	0	-0.859209	3.7e-06	1.24e-05	1.58752	0	0	-1.11532	3.38e-09	1.36e-08	0	0	0	-0.590968	1.38e-07	7.59e-07
BAT3	0.786374	3.46e-09	1.22e-08	1.95855	5.97e-06	1.59e-05	0.602397	9.38e-09	5.71e-08	0	0	0	0	0	0	-1.79805	3.64e-86	8.52e-85	1.34075	5.38e-12	2.38e-11	0	0	0	0.499921	5.87e-09	2.81e-08	0	0	0
BAT4	1.8126	1.24e-06	3.41e-06	0	0	0	0	0	0	0	0.0210142	0.0359491	-1.81256	2.1e-08	9.86e-08	-2.10204	1.5e-06	5.28e-06	0	0	0	0	0	0	0	0	0	0	0	0
BAT5	2.05251	0	0	1.43373	1.47e-13	9.9e-13	0	0	0	-0.585308	0	0	0	0	0	-0.79559	8.16e-10	4.05e-09	0	0	0	0.634722	1.29e-07	4.51e-07	0	0	0	0	0	0
BATF	0	0	0	9.81218	0	0	0	0	0	0	0.100745	0.144308	0	0	0	0	0	0	3.34808	3.21e-05	7.68e-05	0	0	0	0	0	0	0	0	0
BATF2	2.28135	2.25e-05	5.25e-05	0	0	0	0	0	0	0	0	0	0	0	0	0	0	0	1.98351	2.93e-08	9.75e-08	0	0	0	1.94887	3.35e-06	1.15e-05	0	0	0
BAZ1A	3.15704	1.12e-07	3.44e-07	4.38063	1.23e-05	3.14e-05	1.1742	0.0034682	0.00848237	0	0	0	1.64611	3.53e-08	1.63e-07	3.09647	2.24e-08	9.71e-08	3.13317	2.33e-09	8.5e-09	0	0	0	1.2776	2.48e-06	8.77e-06	0	0	0
BAZ1B	0.637522	0.000181715	0.000367222	0.619579	6.68e-10	2.73e-09	1.04579	5.64e-07	2.76e-06	0	0	0	0.712313	1.98e-08	9.32e-08	0.876404	7.75e-10	3.86e-09	0.656603	5.03e-07	1.49e-06	1.40615	2.72e-13	1.62e-12	1.08316	1.88e-11	1.13e-10	0	0	0
BBC3	2.28666	2.4e-11	1.04e-10	3.39434	5.38e-05	0.000123662	1.49852	0.00110524	0.0030031	3.3594	0	0	1.9766	3.43e-05	0.000109366	1.81854	8.6e-08	3.51e-07	2.7323	1.32e-06	3.72e-06	0	0	0	2.69755	7.83e-09	3.71e-08	0	0	0
BBOX1	-2.20794	1.89e-72	2.53e-71	-3.59412	0	0	-0.910972	9.35e-43	2.28e-41	-7.504	0	0	-10.032	0	0	0	0	0	-5.97903	0	0	-1.79538	0	0	-0.586599	9.81e-47	2.14e-45	3.81103	2.38e-13	2.42e-12
BBS1	2.8249	6.28e-10	2.39e-09	0	0	0	0	0	0	0	0.109656	0.154865	-1.42322	6.07e-18	6.85e-17	0	0	0	-1.44158	2.69e-15	2.08e-14	0	0	0	0	0	0	-0.71802	2.79e-15	3.69e-14
BBS10	2.66903	1.12e-07	3.45e-07	1.43436	3.15e-09	1.21e-08	0	0	0	1.68358	0	0	0	0	0	1.73728	1.02e-10	5.5e-10	0	0	0	0	0	0	0	0	0	0	0	0
BBS12	10.1799	4.44e-16	4.47e-15	0	0	0	-2.44363	7.03e-11	5.38e-10	0	0.425058	0.48402	-3.21853	1.79e-20	2.17e-19	0	0	0	-2.71607	1.2e-13	7.13e-13	0	0	0	0	0	0	0	0	0
BBS2	3.38902	1.63e-08	5.47e-08	1.07371	1.17e-12	6.17e-12	-0.878717	1.55e-10	1.15e-09	1.84228	0	0	0	0	0	0.370858	4.09e-05	0.000117791	0	0	0	0	0	0	0	0	0	-0.585353	6.93e-10	4.83e-09
BBS4	0	0	0	0	0	0	1.20167	1.78e-07	9.31e-07	0	0.151393	0.208144	0	0	0	0	0	0	3.16734	5.88e-05	0.000135037	0	0	0	0	0	0	0	0	0
BBS5	-2.32327	5.59e-23	6.16e-22	0	0	0	0	0	0	-2.18064	0	0	0	0	0	0	0	0	0	0	0	-2.10491	1.81e-12	9.35e-12	-3.03691	1.22e-07	5.05e-07	0	0	0
BBX	1.99391	9.02e-14	6.57e-13	-0.68362	3.38e-08	1.18e-07	0	0	0	0	0	0	0	0	0	0	0	0	0	0	0	-1.97931	7.65e-44	9.61e-43	0.7593	4.23e-08	1.85e-07	-1.04914	7.98e-17	1.17e-15
BCAM	0	0	0	0	0	0	-0.59778	2.06e-05	7.85e-05	-1.88914	0.000262196	0.000605319	-4.79647	3.55e-14	3.45e-13	-3.25028	4.49e-272	1.31e-270	-4.01033	1.42e-34	1.63e-33	0	0	0	0	0	0	-1.51752	1.15e-46	3.31e-45
BCAP29	1.92749	6.22e-11	2.58e-10	1.37506	1.17e-10	5.12e-10	0	0	0	1.89626	0	0	-0.782199	0.000242368	0.000671664	0	0	0	0	0	0	2.31015	3.75e-14	2.75e-13	1.4008	0.000181071	0.000473141	0	0	0
BCAR1	1.61862	2.77e-10	1.09e-09	0	0	0	0	0	0	2.44107	0	0	0.783066	1.36e-07	5.94e-07	-1.84055	2.44e-09	1.16e-08	0.944624	9.04e-11	3.66e-10	0	0	0	0	0	0	0	0	0
BCAR3	1.83268	1.85e-13	1.12e-12	-0.533068	0.000216218	0.000448559	-0.869894	0.000275592	0.000843179	-1.42992	1.95e-29	2.13e-28	-1.35038	3.35e-16	3.59e-15	1.26909	1.01e-06	3.64e-06	-1.37052	6.28e-17	5.33e-16	0	0	0	0	0	0	-0.817975	6.39e-08	3.65e-07
BCAS3	2.17264	0.000183079	0.000369928	0	0	0	0	0	0	0	0	0	-1.18022	0.000120259	0.000348034	0	0	0	0	0	0	0	0	0	-1.1082	1.83e-06	6.55e-06	-1.37851	1.67e-06	7.99e-06
BCAT1	4.59512	7.02e-05	0.000152276	2.50834	7.77e-07	2.31e-06	1.39946	0.00276842	0.00696115	7.29935	3.55e-05	9.41e-05	1.49671	6.09e-05	0.000186643	0	0	0	5.14449	5.62e-05	0.00013028	0	0	0	1.82038	5.99e-05	0.0001681	1.68983	5.54e-08	3.19e-07
BCAT2	0	0	0	-2.0646	1.4e-06	4.03e-06	0	0	0	0	0.0236822	0.0393686	1.07328	5.82e-05	0.000178869	0	0	0	0	0	0	-1.67531	1.26e-08	4.83e-08	0	0	0	0	0	0
BCKDHA	-1.20006	1.97e-06	5.3e-06	-2.74334	4.8e-44	6.96e-43	0	0	0	-0.737588	8.44e-05	0.000212057	0	0	0	0	0	0	1.16148	2.65e-08	8.87e-08	-0.554909	0.000241872	0.000578246	0	0	0	0	0	0
BCKDHB	0	0	0	-2.39799	2.32e-22	2.59e-21	-1.4564	1.55e-12	1.41e-11	0	0	0	-1.548	2.6e-09	1.35e-08	-1.93813	1.65e-21	2.11e-20	-1.98146	7.33e-12	3.22e-11	-3.10255	2.94e-40	3.57e-39	-1.28951	8.17e-36	1.55e-34	-0.96079	1.34e-10	9.89e-10
BCKDK	2.03933	1.44e-13	9.18e-13	0	0	0	0.739323	0.00283948	0.00709307	0	0.301026	0.35767	0	0	0	1.32666	2.01e-10	1.06e-09	0	0	0	2.6581	0	0	1.45953	2.41e-12	1.58e-11	1.56991	1.27e-11	1.03e-10
BCL10	1.75523	0	0	1.0212	7.32e-05	0.000164849	0	0	0	0	0	0	0	0	0	0	0	0	0	0	0	0	0	0	0	0	0	0	0	0
BCL11A	3.21045	0.000272924	0.000541779	7.65821	0.000294956	0.000603047	0	0	0	0	0.29148	0.352736	0	0	0	0	0	0	8.76487	2.46e-07	7.53e-07	3.33582	0.00025624	0.000610738	3.3245	6.1e-05	0.000170924	3.5258	7.57e-05	0.000279307
BCL11B	1.99262	1.64e-05	3.88e-05	5.05209	5.38e-05	0.000124038	3.20217	0.000418846	0.00123181	0	0.0117645	0.0209144	0	0	0	1.89883	4.55e-05	0.000130182	0	0	0	0	0	0	3.42746	7.63e-06	2.51e-05	0	0	0
BCL2	3.03734	8.81e-11	3.58e-10	0	0	0	1.34699	1.93e-14	2.76e-13	1.08738	0	0	-2.62882	6.35e-10	3.5e-09	0.55008	8.35e-05	0.000229763	-2.39363	3e-07	9.14e-07	0.788872	5.59e-07	1.85e-06	1.12651	3.15e-13	2.41e-12	1.29012	1.7e-13	1.78e-12
BCL2A1	2.98154	1.47e-05	3.5e-05	3.98203	2.05e-05	5.07e-05	0	0	0	0	0.022611	0.0379739	0	0	0	0	0	0	0	0	0	2.60459	6.05e-07	1.99e-06	0	0	0	2.10608	2.39e-07	1.28e-06
BCL2L11	0.915334	9.35e-05	0.000198085	3.32878	3.37e-05	7.99e-05	0	0	0	2.69982	0	0	0	0	0	0.815065	6.9e-05	0.000192407	0	0	0	0	0	0	1.93748	4.03e-07	1.58e-06	0	0	0
BCL2L12	1.79944	3.51e-05	7.98e-05	0	0	0	8.98299	1.23e-05	4.87e-05	0	0.00911558	0.0166342	0	0	0	0	0	0	0	0	0	0	0	0	0	0	0	0	0	0
BCL2L13	1.52396	3.52e-08	1.13e-07	0	0	0	0	0	0	0.73038	0.000366398	0.00083303	1.6628	4.73e-13	3.52e-12	0	0	0	1.30579	1.25e-07	3.94e-07	-2.09796	1.13e-08	4.35e-08	0.995425	2.57e-07	1.03e-06	0	0	0
BCL2L2	0	0	0	0	0	0	-0.630375	0.0031465	0.00780754	0	0	0	0	0	0	-1.83817	1.51e-18	1.79e-17	1.26778	4.57e-09	1.63e-08	0	0	0	-1.07775	1.7e-05	5.3e-05	0	0	0
BCL3	1.29181	0	0	1.86585	1.14e-10	4.99e-10	-0.408085	0.000675	0.00190292	0	0	0	0.708812	0.00015001	0.000429439	-1.6324	5.41e-60	1.1e-58	1.20829	1.32e-08	4.53e-08	0	0	0	1.36049	3.98e-13	2.95e-12	0	0	0
BCL6	2.66419	3.64e-14	2.96e-13	2.64146	7.07e-09	2.63e-08	0.765535	0.00132622	0.00355161	1.56514	3.31e-05	8.8e-05	1.17497	8.86e-11	5.26e-10	1.71627	0	0	2.32676	2.18e-14	1.57e-13	1.51696	6.23e-12	3.09e-11	2.48201	5e-07	1.93e-06	-1.47166	4.36e-14	5.13e-13
BCL6B	3.32329	2.4e-11	1.04e-10	4.2938	2.05e-05	5.07e-05	1.61483	5.59e-09	3.51e-08	0	0.0759684	0.113949	1.6072	1.01e-06	4.02e-06	0	0	0	0	0	0	3.63735	1.51e-08	5.73e-08	1.54049	9.66e-07	3.6e-06	1.3555	2.99e-11	2.34e-10
BCL7B	1.14668	0	0	0	0	0	1.9751	0	0	0	0.289926	0.357501	1.54218	0	0	0	0	0	0	0	0	0	0	0	-0.837846	1.02e-08	4.74e-08	0	0	0
BCL7C	0	0	0	1.53343	4.93e-05	0.00011452	0	0	0	2.55205	1.38e-05	3.84e-05	0	0	0	0	0	0	1.49584	8.57e-11	3.48e-10	0.975338	0.000171486	0.000416984	0	0	0	0	0	0
BCL9L	2.87342	3.12e-08	1.01e-07	1.91859	1.06e-11	5.07e-11	1.33329	0.00090469	0.00249323	0	0.172927	0.230953	0	0	0	0	0	0	3.03488	0	0	2.42809	7.8e-13	4.21e-12	2.2499	1.06e-08	4.92e-08	0	0	0
BCLAF1	1.87843	1.77e-13	1.09e-12	2.75554	0	0	0	0	0	1.25584	7.44e-14	5.28e-13	0	0	0	0.746777	7.64e-07	2.8e-06	1.65563	1.37e-13	8.01e-13	0	0	0	0	0	0	0	0	0
BCMO1	0	0	0	0	0	0	0	0	0	-8.76818	4.07e-07	1.36e-06	0	0	0	1.75172	2.67e-05	7.92e-05	0	0	0	2.19298	1.02e-09	4.29e-09	2.39053	7.93e-09	3.73e-08	0	0	0
BCO2	0	0	0	-0.797351	0.000340178	0.000687918	-2.34757	0.000494226	0.00143057	1.98251	0	0	-2.04744	2.13e-09	1.12e-08	-1.95002	3.54e-05	0.000103187	-2.01033	1.92e-09	7.06e-09	0	0	0	-1.57617	2.83e-05	8.49e-05	-1.84246	0.000179125	0.000616268
BCOR	0	0	0	0	0	0	2.18729	5.54e-07	2.72e-06	0	0.824496	0.858565	0	0	0	0	0	0	3.35755	9.48e-06	2.42e-05	-2.10753	2.53e-09	1.03e-08	0	0	0	0	0	0
BCR	0	0	0	0	0	0	-1.45613	0.00186181	0.00483844	1.95939	0	0	-1.51613	5.16e-16	5.5e-15	-2.62214	7.83e-21	9.86e-20	-1.25568	4.04e-09	1.45e-08	-1.95725	1.71e-10	7.64e-10	0	0	0	0	0	0
BCS1L	1.55822	2.05e-12	9.85e-12	0	0	0	0	0	0	0	0.0264036	0.0435221	0	0	0	-1.65476	8.03e-05	0.000221431	0	0	0	0	0	0	-1.30234	2.91e-05	8.7e-05	0	0	0
BDH1	-2.94459	2.53e-15	2.44e-14	-3.97433	6.6e-40	9.24e-39	-4.65772	3.8e-27	7.55e-26	1.72134	0	0	0	0	0	-3.57956	5.33e-20	6.56e-19	-7.41641	4.38e-95	6.83e-94	-1.96019	5.61e-18	4.8e-17	-1.46692	2.27e-14	2.54e-13	-2.38272	8.38e-19	1.34e-17
BDH2	2.25751	0	0	-1.01505	5.05e-59	8.32e-58	-2.62085	5.61e-179	2.01e-177	-0.331554	0	0	-0.909222	4.54e-71	9.09e-70	-0.545602	4.71e-11	2.62e-10	-3.6494	0	0	-0.379229	4.84e-13	2.73e-12	-1.69852	5.15e-201	1.77e-199	-0.334326	2.02e-05	8.27e-05
BDKRB2	-1.42809	5.01e-17	5.22e-16	0	0	0	0	0	0	0	0.125413	0.175322	0	0	0	2.17628	0	0	-2.99585	1.79e-20	1.64e-19	-2.70018	7.44e-25	7.41e-24	-3.28185	8e-23	1.24e-21	-2.50447	4.22e-34	1.04e-32
BDNF	9.15482	1.51e-09	5.54e-09	0	0	0	0	0	0	0	0	0	0	0	0	0	0	0	0	0	0	0	0	0	8.23362	0.000212788	0.000548069	0	0	0
BDP1	2.15461	0	0	1.62486	6.96e-06	1.85e-05	1.42184	2.46e-08	1.42e-07	0	0	0	0	0	0	1.82035	1.06e-13	9.02e-13	1.16402	0.000112941	0.00024863	0	0	0	0	0	0	-0.815575	3.19e-07	1.68e-06
BECN1	2.69794	0	0	1.04583	0	0	0	0	0	0.583856	0	0	0	0	0	0	0	0	0.601232	5.41e-10	2.08e-09	0.441553	2.17e-06	6.68e-06	0.337903	2.32e-07	9.32e-07	-0.418481	2.36e-10	1.71e-09
BEND5	3.3207	1.47e-05	3.53e-05	-3.61867	1.76e-39	2.44e-38	0	0	0	-2.94288	0	0	0	0	0	1.59696	3.39e-05	9.91e-05	-2.99225	2.2e-06	6.07e-06	0	0	0	0	0	0	0	0	0
BEND7	1.20899	0.000198695	0.000399425	0	0	0	0	0	0	0	0	0	-3.76609	4.84e-12	3.17e-11	0	0	0	-3.0494	8.83e-11	3.58e-10	0	0	0	0	0	0	0	0	0
BEST1	9.49785	6.69e-12	3.06e-11	0	0	0	0	0	0	0	0	0	2.29387	4.26e-05	0.000134408	0	0	0	4.34808	9.74e-05	0.000218496	0	0	0	0	0	0	0	0	0
BET1	2.11365	0	0	1.98706	0	0	-0.579689	0.00100871	0.00275735	3.09768	0	0	0.780946	8.91e-06	3.14e-05	2.62335	0	0	2.20639	0	0	0	0	0	0.862419	1.3e-10	7.25e-10	0	0	0
BET1L	-2.92663	3.64e-72	4.87e-71	-5.03827	4.89e-196	1.12e-194	1.0205	1.5e-05	5.86e-05	-3.28401	0	0	0	0	0	0	0	0	0.717906	1.51e-06	4.24e-06	-2.56349	1.41e-53	1.89e-52	-1.06251	2.28e-07	9.19e-07	0	0	0
BEX2	0	0	0	0	0	0	-1.87688	2.61e-08	1.5e-07	2.28813	0	0	0	0	0	0	0	0	-7.82655	0.000169201	0.000364921	0	0	0	0	0	0	-1.9436	1.43e-12	1.28e-11
BEX4	0	0	0	0	0	0	-1.01107	6.09e-14	7.92e-13	2.33769	0	0	0	0	0	1.12935	1.85e-11	1.06e-10	0	0	0	-0.566868	2.74e-06	8.37e-06	0.897709	7.55e-15	8.8e-14	-0.510898	1.12e-05	4.76e-05
BGN	1.98848	4.13e-13	2.21e-12	3.70705	1.58e-13	1.05e-12	1.9624	3.6e-13	3.69e-12	-1.20702	2.87e-05	7.67e-05	-0.762903	4.78e-12	3.13e-11	-0.464103	1.86e-08	8.13e-08	1.56796	1.02e-12	4.88e-12	2.83948	0	0	0	0	0	0.242567	3.21e-06	1.48e-05
BHLHB9	0	0	0	0	0	0	0	0	0	-1.82948	0	0	-2.90543	2.12e-09	1.11e-08	0	0	0	-1.72031	4.55e-05	0.000106555	0	0	0	0	0	0	0	0	0
BHLHE40	2.33019	1.09e-13	7.57e-13	1.44075	5.53e-14	4.48e-13	0	0	0	1.84007	0	0	0	0	0	0	0	0	1.71549	2.19e-13	1.21e-12	2.18998	2.31e-13	1.4e-12	1.64748	3.22e-13	2.46e-12	0.510631	5.19e-07	2.66e-06
BHLHE41	3.18191	4.46e-09	1.56e-08	6.24755	7.77e-07	2.31e-06	5.7914	2.85e-05	0.000106399	0	0	0	6.53768	3.98e-08	1.82e-07	5.312	1.4e-11	8.15e-11	4.45943	4.98e-06	1.32e-05	3.38704	1.3e-13	8.4e-13	4.77661	1.32e-10	7.38e-10	2.21065	1.54e-13	1.64e-12
BHMT	-0.706386	1.22e-23	1.35e-22	-3.16444	0	0	-1.34025	0	0	-9.1106	0	0	-8.67571	0	0	-1.36281	4.28e-82	9.83e-81	-9.9315	0	0	-1.18952	6.08e-194	1.09e-192	-2.28949	0	0	1.78662	0	0
BHMT2	0	0	0	-1.44224	7.13e-17	7.14e-16	-0.980682	4.27e-20	7.5e-19	-7.00348	0	0	-1.58539	4.13e-14	3.98e-13	-1.32274	1.15e-19	1.4e-18	-2.05621	1.68e-21	1.57e-20	-3.07986	2.82e-77	4.23e-76	-1.67289	1.42e-57	3.37e-56	0	0	0
BICD1	0	0	0	0	0	0	0	0	0	0	0	0	0	0	0	2.80047	1.3e-05	4.04e-05	0	0	0	0	0	0	2.66838	0.000143938	0.000380582	0	0	0
BICD2	0	0	0	0	0	0	0.984885	1.09e-05	4.38e-05	0	0	0	0	0	0	0	0	0	1.88178	2.18e-13	1.21e-12	0	0	0	1.09442	1.73e-06	6.21e-06	0	0	0
BID	0	0	0	2.18392	1.05e-10	4.62e-10	2.08262	7.23e-09	4.46e-08	0	0	0	1.57832	1.14e-11	7.27e-11	0.95631	0.000126372	0.000336902	3.04969	9.68e-14	6.05e-13	2.15936	8.25e-12	4.04e-11	1.70264	8.1e-11	4.6e-10	0	0	0
BIN1	0	0	0	-1.85263	2.87e-24	3.34e-23	-0.662424	0.00212094	0.00545804	-1.56196	0	0	-0.786864	3.47e-10	1.96e-09	-1.27083	2.9e-08	1.24e-07	0	0	0	0	0	0	0	0	0	0	0	0
BIN2	0	0	0	10.1972	0	0	8.98299	1.23e-05	4.87e-05	7.98299	0.000121104	0.00029689	0	0	0	0	0	0	2.42809	2.76e-06	7.48e-06	0	0	0	2.79998	9.06e-06	2.94e-05	2.58864	1.81e-06	8.57e-06
BIN3	3.02053	4.62e-06	1.19e-05	0	0	0	0	0	0	0	0	0	0	0	0	0	0	0	0	0	0	1.82307	1.33e-11	6.45e-11	1.45655	0.000261614	0.000665223	0	0	0
BIRC2	1.99742	1.24e-14	1.12e-13	2.25555	1.78e-13	1.16e-12	0.904525	2.46e-06	1.11e-05	0	0.786884	0.828541	1.29735	1.43e-13	1.21e-12	1.38496	6.97e-14	6.26e-13	1.86304	7.15e-14	4.69e-13	-1.64196	2.47e-22	2.34e-21	0	0	0	0	0	0
BIRC3	2.57574	0	0	5.5235	0	0	0.708501	0.00380624	0.00925294	0	0	0	4.18327	0	0	5.40793	0	0	2.03158	2.15e-14	1.56e-13	2.21346	0	0	3.3711	5.57e-14	5.57e-13	1.75443	4.95e-14	5.76e-13
BIRC5	0	0	0	7.65821	0.000294956	0.000601224	0	0	0	0	0.212654	0.271208	3.45066	3.19e-05	0.000102839	0	0	0	11.4163	4.44e-16	3.54e-15	7.74819	0.000117608	0.000293479	0	0	0	0	0	0
BIRC6	1.41138	0	0	0.604151	2.66e-07	8.35e-07	0.920199	3.28e-05	0.000121104	0	0	0	0	0	0	1.16103	8.08e-09	3.64e-08	0	0	0	0.740338	4.58e-11	2.13e-10	0	0	0	0	0	0
BIRC7	12.2435	4.44e-16	4.45e-15	5.44976	0.000124197	0.000269415	9.70044	9.18e-09	5.61e-08	0	0.212654	0.274293	0	0	0	0	0	0	4.99283	3.21e-05	7.71e-05	5.17247	6.91e-05	0.000178319	0	0	0	10.1573	3e-14	3.63e-13
BLMH	1.60978	7.13e-13	3.63e-12	0	0	0	0	0	0	0	0.23933	0.300193	0	0	0	0	0	0	1.53378	4.97e-13	2.49e-12	1.88846	5.77e-15	4.46e-14	0	0	0	0	0	0
BLNK	-2.36631	1.87e-25	2.13e-24	0	0	0	0	0	0	0	0.0090405	0.0165036	0	0	0	0	0	0	0	0	0	-2.57711	1.5e-11	7.21e-11	0	0	0	-2.23185	2.77e-17	4.15e-16
BLOC1S2	1.14468	1.28e-09	4.71e-09	1.01816	7.31e-14	5.62e-13	0	0	0	1.66329	0	0	0.936461	4.78e-13	3.55e-12	0	0	0	0.548933	0.000370648	0.000766813	1.885	2.32e-13	1.4e-12	0	0	0	1.06065	5.8e-11	4.43e-10
BLVRA	-1.44931	2.49e-18	2.63e-17	-1.25841	8.37e-23	9.43e-22	1.9074	3.18e-11	2.51e-10	-2.25258	0	0	0	0	0	1.35208	2.56e-06	8.73e-06	1.20766	0	0	-1.99088	2.98e-37	3.52e-36	-0.613684	3.95e-06	1.35e-05	0	0	0
BLVRB	1.68433	1.09e-13	7.57e-13	-0.346514	3.92e-07	1.22e-06	0	0	0	0	0.0365738	0.0590472	1.18747	5.08e-13	3.76e-12	0	0	0	0.907948	0	0	0.675963	5.29e-13	2.96e-12	0	0	0	0	0	0
BMP1	3.59956	1.26e-11	5.61e-11	1.65806	0.000476452	0.000947473	5.59815	0.000136818	0.000449936	-2.55313	0.000110796	0.000273672	1.57746	3.1e-06	1.16e-05	0	0	0	2.40627	4.07e-08	1.34e-07	0	0	0	9.88264	1.62e-12	1.08e-11	1.56644	6.36e-05	0.000239683
BMP2	1.78484	0	0	3.44275	1.37e-07	4.5e-07	0	0	0	0	0	0	0	0	0	0	0	0	-3.16334	6.34e-12	2.79e-11	1.08831	2.59e-08	9.64e-08	1.77324	1.31e-12	8.84e-12	1.22153	4.71e-11	3.62e-10
BMP2K	3.71882	4.31e-05	9.65e-05	1.77805	5.59e-11	2.53e-10	0	0	0	3.5998	0	0	1.30599	1.44e-08	6.91e-08	0	0	0	0	0	0	0	0	0	0	0	0	1.56624	1.33e-07	7.33e-07
BMP4	2.32288	1.99e-12	9.59e-12	2.974	3.38e-05	8e-05	0	0	0	0	0.0206764	0.0354186	0	0	0	0	0	0	-2.31131	7.49e-08	2.41e-07	0	0	0	5.41846	4.85e-05	0.000140023	0	0	0
BMP6	2.37881	4.46e-09	1.56e-08	1.67473	1.9e-05	4.73e-05	0	0	0	0	0	0	-3.118	2.2e-11	1.37e-10	-2.83409	0.000141554	0.000375253	-5.21991	2.86e-28	3.04e-27	0	0	0	0	0	0	-2.6048	7.03e-27	1.46e-25
BMP7	-2.57375	7.95e-16	7.81e-15	1.52959	6.49e-08	2.21e-07	-2.4361	1.38e-07	7.31e-07	0	0.716886	0.762834	-1.68014	4.01e-07	1.67e-06	-3.40599	3.46e-15	3.6e-14	-3.83484	9.34e-10	3.53e-09	0	0	0	-3.07392	7.05e-20	1.02e-18	-2.15826	5.94e-08	3.4e-07
BMP8A	8.94837	2.27e-08	7.46e-08	8.65464	9.07e-08	3.03e-07	4.22471	9.69e-05	0.000329542	0	0	0	0	0	0	0	0	0	0	0	0	0	0	0	0	0	0	0	0	0
BMPR1A	0	0	0	0	0	0	0	0	0	0	0	0	0	0	0	1.9231	8.65e-07	3.14e-06	0	0	0	0	0	0	2.6119	1.23e-06	4.5e-06	-1.79613	5.56e-07	2.84e-06
BMPR1B	-2.13362	2.7e-05	6.2e-05	0	0	0	-9.27612	3.98e-06	1.73e-05	4.81264	1.57e-08	6.09e-08	-9.13443	2.88e-09	1.49e-08	0	0	0	-2.20123	5.43e-06	1.42e-05	-3.58804	2.81e-06	8.55e-06	-5.22382	8.56e-16	1.04e-14	-11.9054	8.15e-56	2.53e-54
BMPR2	1.94587	0	0	2.06896	2.31e-14	2.03e-13	0	0	0	0	0	0	0	0	0	1.13568	8.53e-13	5.71e-12	1.35333	2.04e-13	1.14e-12	0	0	0	1.38242	6.51e-14	6.31e-13	0	0	0
BMS1P5	-1.64104	6.56e-12	3e-11	3.55793	3.5e-10	1.48e-09	0	0	0	-1.55731	0	0	-2.23833	9.14e-20	1.09e-18	0	0	0	0	0	0	0	0	0	0	0	0	0	0	0
BNC2	0	0	0	0	0	0	0	0	0	0	0	0	0	0	0	0	0	0	-1.0861	5.38e-05	0.000125147	-1.75378	3.42e-10	1.5e-09	0	0	0	3.71817	7.3e-05	0.000270309
BNIP1	3.72469	7.02e-05	0.000151705	0	0	0	0	0	0	2.95719	0	0	1.02678	0.000135792	0.000390319	1.03777	0.00034214	0.00085737	0	0	0	0	0	0	0	0	0	0	0	0
BNIP2	1.60731	0	0	2.82435	3.5e-10	1.47e-09	0	0	0	0	0.000468202	0.00105106	0.872571	4.28e-06	1.58e-05	2.35579	5.9e-09	2.7e-08	2.12737	6.17e-14	4.19e-13	0	0	0	1.89411	6.08e-14	5.95e-13	0	0	0
BNIP3	1.71828	0	0	0	0	0	0.737794	4.89e-13	4.87e-12	-1.34278	1.89e-15	1.59e-14	2.22781	3.4e-13	2.62e-12	2.21337	0	0	4.23428	1.12e-13	6.7e-13	0	0	0	0.856967	0	0	1.95719	0	0
BNIP3L	1.42778	2.49e-13	1.45e-12	-0.826538	6.18e-17	6.21e-16	1.37179	5.35e-14	7.15e-13	-2.92473	1.45e-58	2.05e-57	1.37958	3.98e-13	3.03e-12	1.50074	3.77e-14	3.53e-13	1.49411	4.26e-13	2.18e-12	0.892645	1.1e-12	5.81e-12	0	0	0	0.716113	1.02e-12	9.23e-12
BOC	3.22184	1.09e-13	7.61e-13	0	0	0	0	0	0	-3.11706	3.69e-09	1.5e-08	0	0	0	-2.60925	3.48e-23	4.66e-22	0	0	0	0	0	0	0	0	0	-0.959704	5.19e-09	3.32e-08
BOD1L	2.25221	0	0	1.4084	3.6e-13	2.09e-12	0.971546	7.49e-07	3.61e-06	0.95071	0	0	0	0	0	1.30962	1.47e-14	1.44e-13	0.793725	2.1e-09	7.69e-09	1.52966	2.31e-13	1.4e-12	0.599599	0.000245002	0.000626774	-0.481255	0.00011099	0.000397078
BOK	1.59111	3.45e-13	1.9e-12	-0.640512	2.47e-08	8.69e-08	0.994626	9.25e-10	6.26e-09	0	0.00837806	0.0153782	-1.84647	9.24e-37	1.46e-35	-3.12024	2.32e-16	2.54e-15	-1.73787	2.84e-51	3.74e-50	-1.34732	3.19e-23	3.08e-22	-0.822268	1.25e-08	5.77e-08	0	0	0
BOLA1	0.966406	3.69e-10	1.43e-09	-2.15239	1.79e-87	3.35e-86	1.75496	5.4e-14	7.2e-13	-0.80084	1.88e-09	7.82e-09	0	0	0	0.676738	1.5e-05	4.61e-05	1.11782	0	0	0	0	0	-1.26434	2.65e-31	4.71e-30	0	0	0
BPHL	0	0	0	-2.20377	4.36e-15	4.09e-14	-2.45713	4.04e-120	1.35e-118	-2.13478	2.97e-18	2.69e-17	-2.15288	2.58e-20	3.12e-19	-2.84283	1.41e-156	3.76e-155	-1.53287	8.39e-19	7.45e-18	-2.00234	1.77e-30	1.93e-29	-2.75935	0	0	1.29127	3.51e-14	4.19e-13
BPI	0	0	0	0	0	0	-9.97154	1.71e-09	1.13e-08	0	0.00325806	0.00642294	0	0	0	0	0	0	-8.45533	1.56e-06	4.34e-06	0	0	0	-9.45327	5.24e-13	3.77e-12	0	0	0
BPTF	1.42555	0	0	0.993962	5.64e-07	1.71e-06	0.69835	0.000132959	0.000440441	0	0	0	0.830985	1.66e-06	6.4e-06	0.86461	8.71e-08	3.55e-07	1.853	7.15e-14	4.7e-13	0	0	0	0	0	0	-0.502063	9.75e-06	4.21e-05
BRAP	1.96963	8.02e-10	3.01e-09	1.91865	1.29e-10	5.63e-10	0	0	0	2.02135	1.54e-09	6.45e-09	0	0	0	1.98012	5.81e-11	3.19e-10	0	0	0	0	0	0	0	0	0	0	0	0
BRCC3	0	0	0	-2.23169	6.61e-31	8.45e-30	0	0	0	0	0.504152	0.563544	-2.04131	5.31e-14	5.02e-13	0	0	0	-1.18202	2.88e-06	7.78e-06	0	0	0	-1.41675	0.000348918	0.000868535	-1.78987	3.91e-06	1.78e-05
BRD1	0.963241	4.57e-07	1.31e-06	3.21738	3.5e-10	1.47e-09	0	0	0	1.82527	0	0	0	0	0	0	0	0	1.5151	0	0	0	0	0	1.85086	0.000115701	0.000310148	0	0	0
BRD2	0.774619	4.01e-08	1.28e-07	-0.904969	1.37e-14	1.23e-13	0	0	0	0	0.063619	0.0964124	-0.714379	4.06e-06	1.5e-05	0	0	0	1.35311	5.62e-14	3.86e-13	1.09204	0	0	0	0	0	0	0	0
BRD3	1.19662	2.46e-14	2.13e-13	0	0	0	0.752541	0.00017431	0.000555218	0	0.00203332	0.00415589	-1.78813	1.64e-20	2e-19	-1.8651	2.57e-23	3.46e-22	0	0	0	1.258	0	0	0.719665	7.92e-06	2.59e-05	-0.504553	0.00017369	0.000598798
BRD4	1.52011	3.6e-12	1.7e-11	-1.67513	1.81e-18	1.89e-17	1.359	5.49e-06	2.33e-05	-2.70613	0	0	0	0	0	-1.28709	2.59e-06	8.83e-06	0	0	0	0	0	0	0	0	0	0	0	0
BRD7P3	-1.43077	0.000174675	0.000353522	0	0	0	8.87652	2.74e-05	0.000102677	0	0	0	0	0	0	0	0	0	2.01971	4.66e-08	1.52e-07	0	0	0	0	0	0	0	0	0
BRD8	1.04801	6.86e-13	3.5e-12	0	0	0	1.62843	0	0	0	0.0384102	0.0617708	0	0	0	-0.927871	2.73e-07	1.06e-06	-0.897988	0.000114355	0.00025152	0	0	0	0	0	0	0	0	0
BRF1	1.80525	0.000152785	0.000310695	0	0	0	0	0	0	0	0	0	0	0	0	-1.72657	6.02e-05	0.000169456	0	0	0	0	0	0	1.6382	2.46e-07	9.86e-07	0	0	0
BRF2	0	0	0	0	0	0	1.78627	0.00017027	0.000544023	0	0	0	0	0	0	0	0	0	1.75465	8.32e-05	0.000188262	0	0	0	0	0	0	0	0	0
BRMS1	0	0	0	0	0	0	0	0	0	2.81914	1.54e-06	4.87e-06	0	0	0	0	0	0	2.1358	2.19e-08	7.36e-08	0	0	0	0	0	0	0	0	0
BRP44	0	0	0	-0.80713	5.94e-11	2.67e-10	0	0	0	-1.06586	0	0	-0.561847	8.08e-06	2.86e-05	0	0	0	-0.723315	1.44e-08	4.91e-08	-0.918386	1.43e-14	1.08e-13	-1.44667	2.38e-25	3.84e-24	0	0	0
BRP44L	-0.769055	3.18e-17	3.33e-16	-2.23803	1.27e-285	3.1e-284	-2.12896	2.07e-49	5.33e-48	0.419461	1.09e-12	5.88e-12	-1.47516	6.86e-118	1.56e-116	-2.33409	4.79e-26	6.74e-25	-2.64805	1.23e-236	2.25e-235	-0.268141	1.22e-06	3.88e-06	-2.26642	1.82e-96	5.27e-95	-1.34925	9.81e-36	2.48e-34
BRUNOL6	0	0	0	0	0	0	0	0	0	-3.9689	2.9e-22	2.86e-21	-1.76144	5.08e-11	3.08e-10	-1.32734	0.000247762	0.000635452	-3.15369	2.78e-13	1.48e-12	-1.16372	3.36e-06	1.02e-05	0	0	0	0	0	0
BRWD1	1.7321	3.77e-15	3.59e-14	1.38523	4.37e-08	1.51e-07	0	0	0	0	0.0171899	0.0297361	0	0	0	0.719667	3.86e-06	1.3e-05	0	0	0	0	0	0	0	0	0	-0.756399	3.11e-11	2.44e-10
BRWD2	1.5973	2.89e-13	1.63e-12	1.16803	1.33e-12	6.98e-12	0	0	0	-1.16926	0	0	0	0	0	0.679834	6.81e-06	2.21e-05	0	0	0	0.363101	2.35e-06	7.23e-06	0	0	0	0	0	0
BRWD3	0	0	0	0	0	0	0	0	0	2.28813	0.000368624	0.00083782	0	0	0	9.32418	2.78e-07	1.08e-06	7.82018	0.00038018	0.000784026	2.32931	0.000379858	0.000882003	8.41785	6.45e-05	0.000180011	0	0	0
BSDC1	0.728973	0.000207044	0.000415202	2.66822	2.13e-05	5.21e-05	0	0	0	2.05699	0	0	0	0	0	-0.929493	8.17e-07	2.98e-06	1.28891	1.69e-08	5.73e-08	0	0	0	0.719922	0.00037516	0.00092912	0	0	0
BSG	0	0	0	0	0	0	1.36139	0	0	2.31362	0	0	-1.61071	1.21e-92	2.61e-91	-1.66472	9.18e-63	1.91e-61	-0.986441	3.43e-36	3.98e-35	0.91944	0	0	0.63858	1.05e-10	5.9e-10	0.4233	1.61e-05	6.71e-05
BSND	0	0	0	0	0	0	-10.3095	7.94e-12	6.63e-11	0	0.090557	0.131892	0	0	0	-9.48985	2.39e-08	1.03e-07	0	0	0	-7.77479	0.000299462	0.000704644	-9.80896	2.15e-16	2.84e-15	-10.9773	1e-29	2.25e-28
BSPRY	-1.78366	5.08e-05	0.000112035	0	0	0	-9.83763	1.02e-08	6.2e-08	2.77499	5.7e-13	3.23e-12	-2.56865	7.57e-16	8.05e-15	-4.65208	4.19e-13	2.96e-12	-10.1737	9.04e-20	8.18e-19	-2.67195	0.000280618	0.000663021	0	0	0	0	0	0
BST1	2.30553	3e-06	7.86e-06	0	0	0	0	0	0	-8.56605	2.79e-06	8.57e-06	-1.6633	0.000316466	0.000863613	0	0	0	-1.97917	8.66e-05	0.000195352	0	0	0	-1.46108	3.08e-05	9.16e-05	1.71777	0.000153859	0.000535453
BST2	0	0	0	0	0	0	0.548222	0.00216066	0.00555434	0	0	0	0	0	0	2.27929	0	0	4.37885	9.74e-05	0.000217643	3.58496	0.00015268	0.000373751	2.58353	3.55e-14	3.8e-13	0	0	0
BTAF1	2.50425	0	0	3.87226	1.37e-07	4.5e-07	0.831035	6.11e-07	2.98e-06	1.94848	0	0	0.829879	6.06e-09	3.03e-08	1.22524	4.39e-13	3.08e-12	1.65462	7.15e-14	4.69e-13	0	0	0	1.24124	1.62e-12	1.08e-11	0	0	0
BTBD1	0	0	0	-1.16866	5.98e-14	4.78e-13	0	0	0	0.79655	4.62e-06	1.38e-05	1.19699	3.39e-07	1.42e-06	0.612461	3.61e-13	2.6e-12	1.00892	1.69e-08	5.73e-08	0	0	0	0.457582	2.3e-10	1.26e-09	0.578706	1.36e-12	1.22e-11
BTBD10	1.69844	4.19e-06	1.08e-05	0	0	0	0	0	0	0	0.000463634	0.00104197	0	0	0	1.433	1.23e-10	6.57e-10	1.91427	3.75e-08	1.24e-07	0	0	0	1.09311	7.32e-06	2.42e-05	0	0	0
BTBD11	-2.31939	4.72e-05	0.000104396	7.78136	0.000141411	0.000300341	-3.52182	6.23e-06	2.61e-05	0	0.00171456	0.00355293	0	0	0	0	0	0	-9.57554	2.54e-13	1.36e-12	0	0	0	0	0	0	0	0	0
BTBD16	0	0	0	0	0	0	0	0	0	0	0	0	0	0	0	9.70736	2.78e-09	1.32e-08	0	0	0	10.4615	0	0	0	0	0	0	0	0
BTBD2	2.48519	0	0	0.419402	0.00018577	0.000388983	1.12629	5.59e-11	4.3e-10	0	0.156973	0.211372	-1.7819	6.67e-59	1.27e-57	0	0	0	-1.12595	9.9e-32	1.09e-30	1.6083	0	0	0	0	0	-0.733493	7.25e-06	3.2e-05
BTBD3	0.843655	4.13e-13	2.21e-12	1.54743	8.04e-14	6.05e-13	0.639647	0.000568878	0.00163393	0	0.0214804	0.0366397	0	0	0	1.55428	0	0	-0.535379	1.46e-05	3.67e-05	1.53486	6.38e-13	3.5e-12	0	0	0	0	0	0
BTC	0	0	0	0	0	0	-8.88264	7.87e-05	0.000271373	0	0	0	0	0	0	3.00899	1.3e-05	4.03e-05	0	0	0	0	0	0	0	0	0	-2.65411	6.36e-07	3.23e-06
BTF3	0	0	0	0	0	0	3.29169	0	0	0	0.967842	0.972962	0.963405	0	0	0	0	0	2.73319	3.34e-13	1.74e-12	-1.32862	4.94e-45	6.28e-44	0.678249	9.22e-06	2.98e-05	0	0	0
BTF3L4	1.44805	1.49e-07	4.5e-07	1.68318	9.59e-14	7.05e-13	-1.40979	1.15e-08	6.94e-08	2.07073	0	0	1.55866	0	0	1.15626	1.22e-06	4.32e-06	0.756062	0.000159783	0.000346116	0.947563	4.63e-08	1.68e-07	1.20634	1.94e-08	8.78e-08	0	0	0
BTG1	0	0	0	0	0	0	0.653299	1.45e-13	1.67e-12	-0.844232	0	0	3.37589	0	0	2.12763	0	0	0.671405	3.43e-09	1.24e-08	0	0	0	1.10456	0	0	0	0	0
BTG2	1.8149	0	0	0.688094	3.56e-06	9.78e-06	-3.18728	3.75e-268	1.42e-266	-0.832787	3.49e-06	1.06e-05	-0.521278	0.000138886	0.000398828	-0.655322	5.79e-10	2.93e-09	-2.78582	7.42e-121	1.21e-119	-1.05017	6.14e-23	5.91e-22	-1.7637	1.89e-100	5.53e-99	-1.25224	9.2e-182	4.45e-180
BTG3	0	0	0	0	0	0	0	0	0	0	0.000807846	0.00175443	0	0	0	0.533204	1.87e-08	8.17e-08	1.89061	7.17e-14	4.69e-13	1.22396	8.47e-09	3.3e-08	0	0	0	-1.52958	1.29e-37	3.32e-36
BTK	0	0	0	0	0	0	3.3818	0.00020683	0.000648963	0	0	0	0	0	0	0	0	0	0	0	0	0	0	0	3.09653	0.000150713	0.000397315	9.48784	3.3e-09	2.15e-08
BTN2A1	2.17027	9.97e-14	7.16e-13	1.77159	1.28e-13	8.94e-13	1.05231	0.000233594	0.000725402	0	0	0	1.02941	4.79e-06	1.76e-05	0	0	0	1.48653	6.43e-12	2.83e-11	0	0	0	0	0	0	1.32088	1.66e-11	1.33e-10
BTN2A2	1.92374	2.75e-10	1.08e-09	3.09333	2.05e-05	5.04e-05	0	0	0	0	0.123514	0.172942	2.10012	8.73e-07	3.5e-06	1.54894	0.000197352	0.000511648	0	0	0	0	0	0	10.0967	2.09e-14	2.34e-13	1.6389	1.12e-05	4.76e-05
BTN3A1	2.1485	0	0	2.99525	1.91e-13	1.24e-12	1.71569	8.04e-14	9.98e-13	1.23949	0	0	1.51574	0	0	1.72872	9.53e-14	8.27e-13	2.91545	1.87e-13	1.05e-12	1.42185	8.22e-14	5.59e-13	4.45346	7.83e-09	3.7e-08	1.16549	1.42e-12	1.27e-11
BTN3A2	2.42421	5.93e-08	1.86e-07	4.41361	1.37e-07	4.49e-07	2.00233	0	0	2.60244	4.09e-14	3.12e-13	1.69392	0	0	1.59079	0	0	3.39039	0	0	1.0537	6.9e-11	3.17e-10	3.54957	9.71e-13	6.65e-12	1.71165	2.26e-14	2.79e-13
BTN3A3	1.99174	6.82e-12	3.08e-11	5.16461	5.38e-05	0.000124095	1.44987	1.54e-09	1.03e-08	2.61005	2.37e-05	6.4e-05	0	0	0	1.55333	3.18e-10	1.64e-09	1.78418	7.55e-15	5.64e-14	2.68347	2.14e-07	7.34e-07	3.10837	3.11e-13	2.39e-12	0	0	0
BTNL9	2.21368	3.26e-10	1.27e-09	3.86382	0.000124486	0.000267498	3.59815	1.12e-05	4.47e-05	0	0.0785246	0.117096	0	0	0	0	0	0	0	0	0	4.06764	1.2e-05	3.41e-05	2.41375	2.21e-08	9.91e-08	1.89862	1.02e-07	5.67e-07
BUB1	0	0	0	0	0	0	8.34873	0.000671168	0.00189617	0	0	0	8.24317	6.2e-05	0.000189317	3.53812	0.000114811	0.000308262	0	0	0	0	0	0	8.53138	2.91e-05	8.69e-05	0	0	0
BUB1B	0	0	0	0	0	0	0	0	0	0	0	0	0	0	0	0	0	0	3.08539	0.000406706	0.000834333	0	0	0	8.72792	5.93e-06	1.99e-05	0	0	0
BUB3	1.65688	0	0	1.87737	0	0	0	0	0	0.794626	3.31e-06	1.01e-05	0	0	0	0.819277	4.34e-06	1.44e-05	2.39907	0	0	0.445688	0.000415422	0.000960547	0.829254	7.59e-08	3.22e-07	0	0	0
BUD31	1.45575	0	0	1.87084	0	0	0	0	0	2.46108	0	0	1.7578	2.02e-13	1.66e-12	0	0	0	2.017	4.69e-13	2.37e-12	0	0	0	-0.367308	1.42e-05	4.46e-05	0	0	0
BVES	1.76157	9.32e-09	3.17e-08	2.59285	4.19e-06	1.13e-05	0	0	0	0	0	0	0	0	0	0	0	0	1.93036	5.38e-12	2.38e-11	0	0	0	-2.06813	3.94e-08	1.73e-07	0	0	0
BXDC1	2.8322	4.59e-11	1.93e-10	2.474	1.91e-10	8.24e-10	1.0162	7.05e-06	2.91e-05	0.779191	6.39e-05	0.000162602	1.15643	3.73e-12	2.47e-11	0	0	0	2.05137	6.84e-14	4.52e-13	1.16171	3.4e-09	1.37e-08	0	0	0	0	0	0
BXDC2	2.47649	3.26e-10	1.28e-09	3.5429	7.77e-07	2.33e-06	0	0	0	2.77177	0	0	0.845727	5.57e-05	0.000172749	1.10473	8.74e-06	2.78e-05	2.19602	0	0	0	0	0	0	0	0	0	0	0
BYSL	0	0	0	3.38286	8.32e-05	0.000184568	0	0	0	0	0.00357946	0.00698991	1.72947	6.47e-07	2.64e-06	0	0	0	2.44002	5.85e-13	2.9e-12	0	0	0	2.72208	1.15e-05	3.66e-05	0	0	0
C10orf10	5.353	3.61e-12	1.69e-11	4.14699	2.45e-07	7.77e-07	1.90367	0	0	1.09007	0	0	2.41676	0	0	1.83823	1.16e-13	9.79e-13	2.7682	6.46e-14	4.33e-13	2.15964	0	0	0.869854	3.29e-14	3.53e-13	1.50028	0	0
C10orf116	1.36957	6.63e-13	3.39e-12	0	0	0	-0.929047	7.2e-09	4.45e-08	0	0.0235048	0.0390922	-4.4309	3.33e-262	8.61e-261	1.74457	0	0	-3.28984	2.28e-208	4.08e-207	3.02085	0	0	0.506055	1.66e-05	5.17e-05	1.13019	3.26e-14	3.95e-13
C10orf118	0	0	0	3.09649	1.37e-07	4.51e-07	-9.27612	3.98e-06	1.74e-05	0	0.126234	0.176434	0	0	0	0	0	0	0	0	0	0	0	0	0	0	0	-1.78368	2.97e-09	1.94e-08
C10orf119	2.39035	0	0	0	0	0	0.819314	1.05e-05	4.22e-05	-1.58074	5.66e-17	4.97e-16	0.648376	2.48e-05	8.16e-05	0.761976	2.69e-06	9.16e-06	1.51049	5.66e-14	3.87e-13	-0.424805	0.000136936	0.000338936	0.779815	8.53e-09	4e-08	0	0	0
C10orf125	-1.83007	0.000295278	0.000582973	-1.58103	4.26e-06	1.15e-05	-2.93751	3.36e-12	2.95e-11	-3.51658	3.55e-08	1.32e-07	0	0	0	0	0	0	-1.14719	5.04e-05	0.00011768	0	0	0	-1.1902	5.86e-07	2.24e-06	0	0	0
C10orf137	2.53912	4.46e-09	1.57e-08	1.53255	1.14e-05	2.94e-05	0	0	0	0	0.28052	0.346723	0	0	0	1.14659	2.57e-05	7.63e-05	1.05691	4.18e-05	9.83e-05	1.25413	4.17e-05	0.000110627	1.25873	0.000205926	0.000532935	-0.93541	0.000127571	0.000451256
C10orf140	0	0	0	0	0	0	0	0	0	0	0	0	0	0	0	-3.48956	1.71e-05	5.18e-05	0	0	0	-3.4357	1.36e-05	3.83e-05	0	0	0	0	0	0
C10orf18	2.50194	7.62e-14	5.78e-13	2.00939	1.82e-12	9.37e-12	0	0	0	1.15111	4.2e-06	1.26e-05	1.50218	0	0	1.24621	0	0	2.35913	0	0	0	0	0	0.988037	1.08e-07	4.52e-07	0	0	0
C10orf25	0	0	0	0	0	0	0	0	0	0	0.871326	0.895788	2.47805	4.39e-05	0.000138087	8.49985	0.000200044	0.000517381	0	0	0	0	0	0	0	0	0	0	0	0
C10orf26	1.64091	0	0	3.10888	2.45e-07	7.78e-07	0	0	0	2.36844	5.7e-13	3.23e-12	0	0	0	0	0	0	1.50493	1.67e-13	9.54e-13	0	0	0	1.7879	1.24e-07	5.13e-07	0	0	0
C10orf28	2.20883	2.55e-13	1.47e-12	1.53354	0	0	0	0	0	1.32455	0	0	0	0	0	0.768095	2.4e-05	7.13e-05	0.681199	5.01e-05	0.000117053	1.34869	1.47e-14	1.11e-13	0	0	0	-0.748886	2.99e-05	0.000119532
C10orf32	0	0	0	-0.746609	2.31e-08	8.2e-08	-1.21273	5.02e-16	7.9e-15	-0.588599	7.61e-06	2.21e-05	-1.8966	5.38e-22	6.8e-21	0.879682	6.43e-09	2.92e-08	0	0	0	-0.528794	2.44e-05	6.67e-05	0.469983	3.68e-07	1.44e-06	0	0	0
C10orf4	1.66557	0	0	0.989468	4.47e-13	2.55e-12	0	0	0	0	0	0	0	0	0	0	0	0	-1.15306	8.41e-12	3.65e-11	2.1985	2.22e-16	1.81e-15	0	0	0	0	0	0
C10orf41	0	0	0	-3.91211	6.22e-18	6.41e-17	0	0	0	-2.9981	5.04e-14	3.71e-13	0	0	0	0	0	0	0	0	0	0	0	0	0	0	0	0	0	0
C10orf46	1.59311	1.35e-05	3.25e-05	0	0	0	0	0	0	2.27955	0	0	1.68806	1.41e-06	5.52e-06	0	0	0	2.34118	8.28e-08	2.64e-07	0	0	0	1.07033	7.11e-06	2.36e-05	0	0	0
C10orf57	2.00964	5.61e-09	1.95e-08	0	0	0	-1.04835	1.11e-06	5.21e-06	0	0.623428	0.6767	-1.08634	1.41e-10	8.25e-10	1.54634	8.22e-13	5.51e-12	-0.750193	4.21e-06	1.12e-05	1.66953	0	0	1.28313	1.27e-10	7.11e-10	0	0	0
C10orf72	3.66168	3.61e-12	1.69e-11	-0.703139	2.87e-07	9e-07	-0.706514	0.00124941	0.00335771	0	0	0	-1.95351	5.35e-20	6.41e-19	0	0	0	-0.748901	5.28e-08	1.72e-07	0.978242	3.01e-13	1.77e-12	0	0	0	1.15995	4.98e-08	2.88e-07
C10orf76	3.38951	1.38e-06	3.77e-06	1.04698	1.73e-05	4.31e-05	0	0	0	1.15237	0.000190449	0.000449722	0	0	0	0	0	0	0	0	0	1.00931	1.54e-06	4.85e-06	0	0	0	0	0	0
C10orf78	0	0	0	2.08472	3.46e-06	9.52e-06	0	0	0	0	0.670684	0.718729	0	0	0	0	0	0	2.0215	3.05e-10	1.19e-09	1.35573	0.000257724	0.000613492	0	0	0	0	0	0
C10orf79	0	0	0	0	0	0	0	0	0	-8.7039	0	0	-9.57743	2.5e-12	1.69e-11	0	0	0	-8.17493	1.62e-05	4.05e-05	0	0	0	0	0	0	-9.26679	1.17e-09	7.97e-09
C10orf88	2.99262	2.56e-05	5.89e-05	0	0	0	0	0	0	0	0.402794	0.462261	0	0	0	0	0	0	2.15155	6.32e-11	2.58e-10	1.47904	7.59e-07	2.47e-06	1.24576	0.000167933	0.000440332	0	0	0
C10orf99	0	0	0	11.7818	0	0	8.49985	0.000301586	0.00091193	0	0	0	8.04985	0.00021039	0.000587436	5.76421	0.000107719	0.000292557	0	0	0	0	0	0	11.3896	6.66e-16	8.16e-15	0	0	0
C11orf1	0	0	0	0	0	0	-1.6898	7.75e-08	4.21e-07	1.42151	0	0	0	0	0	0	0	0	0	0	0	0	0	0	-1.06785	1.41e-06	5.13e-06	0	0	0
C11orf10	3.57237	1.17e-13	7.86e-13	1.38339	6.59e-13	3.65e-12	-0.449724	0.000608732	0.00173568	2.83193	1.04e-13	7.09e-13	0	0	0	1.13108	1.04e-11	6.11e-11	0.2991	2.73e-05	6.6e-05	1.9728	2.5e-13	1.51e-12	0.996256	1.44e-13	1.25e-12	-0.465011	2.77e-06	1.29e-05
C11orf17	1.71224	2.33e-07	6.88e-07	1.30968	0.000309838	0.000629913	0	0	0	3.60928	7.85e-06	2.28e-05	2.02297	3.14e-09	1.62e-08	0	0	0	1.5638	4.22e-06	1.12e-05	0	0	0	1.82812	2.72e-09	1.35e-08	0	0	0
C11orf2	-2.29459	4.48e-41	5.54e-40	-2.90616	1.19e-64	2.03e-63	1.39538	1.05e-07	5.64e-07	-2.15374	1.46e-38	1.77e-37	0	0	0	0	0	0	0	0	0	-2.37867	4.63e-42	5.7e-41	-1.42933	2.89e-15	3.45e-14	0	0	0
C11orf24	2.80131	0	0	1.463	0	0	1.42189	1.51e-06	6.92e-06	0	0.564352	0.622035	1.26308	3.8e-14	3.68e-13	0	0	0	1.52684	0	0	0	0	0	0.944446	0.00035903	0.000891653	0	0	0
C11orf31	0	0	0	-1.57731	1.57e-38	2.18e-37	1.7149	0	0	-0.74144	4.43e-08	1.64e-07	1.41696	0	0	0	0	0	2.39659	0	0	-0.808311	1.91e-11	9.1e-11	0	0	0	0.510767	8.74e-10	6.04e-09
C11orf45	0	0	0	8.51964	3.95e-07	1.22e-06	0	0	0	0	0	0	3.29387	9.39e-06	3.29e-05	10.1586	2e-12	1.28e-11	0	0	0	0	0	0	0	0	0	0	0	0
C11orf46	0	0	0	1.97347	2.02e-10	8.66e-10	0	0	0	2.90382	3.88e-13	2.27e-12	0	0	0	1.13003	3.53e-05	0.00010296	1.38615	1.37e-10	5.43e-10	0	0	0	0	0	0	-1.4284	1.03e-11	8.46e-11
C11orf49	-3.6342	7.97e-160	1.13e-158	-3.89712	3.41e-161	7.47e-160	1.70862	0	0	-2.9206	4.11e-133	7.02e-132	1.07362	0.000145048	0.000415798	0.995928	2.54e-07	9.9e-07	0	0	0	-4.31764	2.28e-182	4.04e-181	-1.34738	2.4e-27	4e-26	-0.993686	1.11e-06	5.42e-06
C11orf51	1.62341	7.56e-07	2.11e-06	0	0	0	0	0	0	3.45988	0	0	-1.31786	1.97e-05	6.55e-05	0	0	0	0	0	0	0	0	0	0	0	0	0	0	0
C11orf52	0	0	0	0	0	0	-0.610125	0.00243812	0.00620052	0	0.00433616	0.00838261	-3.01726	1.61e-23	2.11e-22	-0.897098	2.33e-07	9.1e-07	-4.70426	3.33e-31	3.65e-30	-2.53573	1.45e-15	1.15e-14	-1.64666	8.65e-32	1.55e-30	-1.66214	4.08e-25	8.03e-24
C11orf54	0	0	0	-2.89741	1.09e-127	2.27e-126	0	0	0	-3.51852	0	0	-3.42659	3.92e-44	6.71e-43	-1.23222	1.15e-13	9.68e-13	-2.80211	7.83e-46	9.85e-45	-2.13432	1.64e-67	2.36e-66	-0.881703	1.4e-23	2.19e-22	0.913463	1.28e-06	6.21e-06
C11orf57	2.1376	2.55e-13	1.47e-12	0	0	0	0.6005	0.00221372	0.00567966	0	0	0	0	0	0	1.20067	1.87e-13	1.48e-12	0	0	0	0	0	0	0.670742	3.46e-07	1.37e-06	0	0	0
C11orf59	2.64862	0	0	0.401236	3.52e-08	1.23e-07	0.437245	0.000328456	0.000984349	1.31995	0	0	0	0	0	0	0	0	-0.694661	7.04e-22	6.68e-21	0	0	0	-0.434179	1.1e-05	3.5e-05	0	0	0
C11orf61	1.669	5.97e-10	2.29e-09	0	0	0	0	0	0	0	0.0371794	0.0599354	-1.95142	0.000303692	0.000830129	0	0	0	0	0	0	0	0	0	2.05435	6.12e-07	2.33e-06	-0.840047	4.63e-05	0.000178406
C11orf67	1.49341	1.44e-05	3.46e-05	0	0	0	2.03829	1.29e-07	6.85e-07	1.83718	0.00032772	0.000747874	0	0	0	0	0	0	0	0	0	2.39054	3.02e-12	1.54e-11	-2.4124	1.56e-19	2.24e-18	0	0	0
C11orf68	2.53642	0	0	1.20574	3.09e-13	1.85e-12	0	0	0	1.40845	0	0	0.434476	0.000186681	0.00052589	0	0	0	0.408554	8.45e-05	0.000190855	1.50202	4.46e-13	2.53e-12	1.15069	3.44e-13	2.59e-12	0	0	0
C11orf70	0	0	0	3.56717	0.00013216	0.000282149	0	0	0	0	0	0	0	0	0	3.21551	6.8e-05	0.000189834	3.93362	3.21e-05	7.69e-05	-8.13955	2.86e-05	7.74e-05	0	0	0	-2.45372	0.000190521	0.00065235
C11orf71	0	0	0	0	0	0	0	0	0	2.19975	0	0	0	0	0	0	0	0	0	0	0	1.24324	0.000203772	0.000490934	0	0	0	0	0	0
C11orf73	1.157	6.65e-05	0.000144974	0	0	0	0.670196	0.00205516	0.00529817	2.63184	5.06e-08	1.86e-07	1.08846	4.36e-05	0.000137234	0	0	0	1.63452	1.16e-09	4.34e-09	0	0	0	0	0	0	0	0	0
C11orf75	0	0	0	0	0	0	1.8267	3.63e-07	1.81e-06	0	0.0408168	0.065439	2.12873	1.79e-06	6.89e-06	1.56097	4.95e-08	2.07e-07	0	0	0	0	0	0	0	0	0	0	0	0
C11orf80	0	0	0	9.05528	5.28e-10	2.19e-09	1.15566	1.22e-05	4.87e-05	3.47146	0	0	0	0	0	0	0	0	0	0	0	0	0	0	0	0	0	-2.42501	7.42e-56	2.32e-54
C11orf83	-2.82152	5.47e-37	6.66e-36	-2.62924	3.75e-21	4.09e-20	0	0	0	-2.01831	6.24e-25	6.44e-24	0	0	0	0	0	0	0	0	0	-2.2383	8.34e-16	6.71e-15	-0.824484	4.79e-05	0.000139207	0	0	0
C11orf84	0	0	0	0	0	0	0	0	0	8.56605	1.37e-06	4.36e-06	0	0	0	0	0	0	0	0	0	8.19967	4.57e-06	1.37e-05	0	0	0	0	0	0
C11orf9	0.697725	0.000125106	0.000258353	-1.4982	0.000340748	0.000688882	1.5947	0.000146382	0.000471651	-10.1762	0	0	1.29808	4.3e-07	1.79e-06	0	0	0	5.60726	6.66e-07	1.95e-06	0	0	0	4.28936	1.16e-06	4.25e-06	0	0	0
C11orf92	0	0	0	-9.83289	5.1e-16	4.97e-15	0	0	0	2.22714	0	0	0	0	0	-8.71081	3.53e-05	0.000103017	-9.85798	4.89e-16	3.9e-15	0	0	0	-2.0362	3.61e-07	1.42e-06	-2.38322	9.08e-15	1.16e-13
C12orf10	1.10078	1.36e-08	4.58e-08	0	0	0	0	0	0	1.54697	0	0	0	0	0	1.06648	5.94e-05	0.000167293	0	0	0	1.29539	0	0	0	0	0	0	0	0
C12orf11	0	0	0	0	0	0	0	0	0	9.30378	1.75e-10	7.9e-10	1.78943	1.98e-07	8.48e-07	1.38785	1.89e-10	9.93e-10	1.86406	1.8e-08	6.1e-08	0	0	0	0	0	0	0	0	0
C12orf23	0.937105	1.57e-12	7.65e-12	1.00692	1.09e-12	5.78e-12	0	0	0	1.9256	0	0	0.591971	2.28e-06	8.7e-06	1.51022	0	0	0.96981	2.55e-13	1.36e-12	0.850249	9.79e-11	4.46e-10	0	0	0	0	0	0
C12orf24	5.7321	0.000112033	0.000233751	1.23094	8.79e-06	2.29e-05	0	0	0	0	0	0	2.13272	1.61e-13	1.35e-12	2.5192	1.62e-07	6.45e-07	1.43786	5.47e-05	0.000127203	2.62917	7.68e-14	5.27e-13	0	0	0	0	0	0
C12orf29	0	0	0	0	0	0	0	0	0	1.60733	0	0	0	0	0	2.68771	3.11e-07	1.19e-06	0	0	0	0	0	0	0	0	0	1.11402	1.15e-05	4.88e-05
C12orf30	2.4834	4.59e-11	1.94e-10	2.81951	1.91e-10	8.26e-10	0.850126	0.00103822	0.00283429	0	0	0	1.78528	1.17e-13	1.01e-12	1.84424	0	0	1.69534	3.04e-12	1.38e-11	1.25361	8.86e-09	3.44e-08	1.34889	1.24e-09	6.36e-09	0	0	0
C12orf34	-3.16146	5.73e-06	1.45e-05	0	0	0	0	0	0	0	0	0	0	0	0	0	0	0	-7.94837	7.74e-05	0.000175967	0	0	0	0	0	0	0	0	0
C12orf36	0	0	0	1.49789	4.88e-13	2.75e-12	0	0	0	0	0.00731222	0.0135581	0	0	0	2.21801	4e-10	2.05e-09	0	0	0	1.64128	2.28e-13	1.39e-12	0	0	0	0	0	0
C12orf39	0	0	0	-2.07818	4.69e-13	2.66e-12	-10.2761	1.44e-11	1.18e-10	2.35244	0	0	-3.30788	3.23e-22	4.1e-21	0	0	0	-10.5362	3.36e-25	3.4e-24	0	0	0	-1.90169	1.54e-07	6.34e-07	-1.4675	8.17e-05	0.000299083
C12orf4	2.29409	3.12e-08	1.01e-07	1.77352	1.92e-09	7.58e-09	0	0	0	1.84117	1.4e-05	3.91e-05	0	0	0	1.50398	1.02e-05	3.22e-05	1.57258	1.9e-05	4.67e-05	0	0	0	2.01453	2.15e-09	1.07e-08	0	0	0
C12orf44	-2.61919	2.31e-18	2.45e-17	-2.42196	4.84e-14	4e-13	-1.07874	0.000120868	0.000402967	0	0	0	8.76487	8.63e-07	3.47e-06	0	0	0	0	0	0	-2.31947	1.25e-09	5.22e-09	0	0	0	-0.965029	3.51e-07	1.84e-06
C12orf47	0	0	0	2.0152	0.000354676	0.000716064	1.37265	0.000586424	0.00168033	0	0.101404	0.144121	0	0	0	0	0	0	2.51341	1.32e-06	3.73e-06	0	0	0	0	0	0	0	0	0
C12orf48	0	0	0	0	0	0	0	0	0	0	0.615118	0.669955	2.03405	0.000155522	0.000444362	2.53812	0.00016977	0.000443573	3.41431	5.63e-05	0.000129833	0	0	0	0	0	0	0	0	0
C12orf49	1.26227	1.07e-06	2.96e-06	0	0	0	1.22064	0.00170054	0.00444884	2.55887	4.09e-14	3.11e-13	2.67713	0	0	0	0	0	0	0	0	0	0	0	0	0	0	0	0	0
C12orf5	1.26377	0.00011502	0.000238417	3.08242	2.45e-07	7.78e-07	0	0	0	2.62204	0	0	1.81884	2.87e-12	1.93e-11	0	0	0	0	0	0	1.14615	0.000384232	0.000891051	0	0	0	0	0	0
C12orf51	2.2641	3.15e-14	2.66e-13	1.4673	2.58e-13	1.57e-12	0	0	0	0	0	0	0	0	0	0	0	0	0	0	0	1.31364	3.39e-10	1.48e-09	0	0	0	-1.2577	1.99e-12	1.76e-11
C12orf57	2.03384	5.33e-15	4.94e-14	0	0	0	0.494918	1.85e-06	8.39e-06	0.704461	8.88e-07	2.85e-06	0.341341	6.74e-05	0.00020453	1.6753	1.6e-13	1.29e-12	0.492515	1.7e-05	4.22e-05	1.87277	0	0	0	0	0	0	0	0
C12orf59	-1.96069	6.36e-19	6.79e-18	-5.3527	9.17e-272	2.2e-270	-14.3914	2.52e-189	9.15e-188	-3.61924	0	0	-6.90132	4.1e-225	1.04e-223	-13.8789	3.77e-160	1.01e-158	-7.05537	3.95e-253	7.3e-252	-7.0384	6.9e-279	1.3e-277	-6.59447	0	0	-3.33487	3.98e-11	3.08e-10
C12orf60	0	0	0	0	0	0	0	0	0	0	0	0	0	0	0	9.25974	5.37e-07	2e-06	8.51175	2.84e-06	7.69e-06	0	0	0	0	0	0	0	0	0
C12orf62	1.09855	4.43e-13	2.35e-12	0	0	0	-1.05682	2.28e-18	3.8e-17	1.68294	0	0	0	0	0	0.384502	1.68e-05	5.11e-05	-1.09042	2.29e-15	1.77e-14	0.917178	1.84e-11	8.82e-11	-1.25665	9e-66	2.23e-64	0	0	0
C12orf72	0	0	0	0	0	0	0	0	0	-1.71429	1.97e-05	5.4e-05	0	0	0	0	0	0	0	0	0	-1.93796	1.58e-05	4.43e-05	0	0	0	0	0	0
C12orf73	1.41596	7.75e-05	0.000165763	1.37294	1.64e-09	6.52e-09	0	0	0	1.34947	5.52e-10	2.39e-09	1.24836	3.99e-13	3.02e-12	0	0	0	0	0	0	0	0	0	0	0	0	0	0	0
C13orf1	1.07006	4.15e-05	9.33e-05	1.16476	3.5e-06	9.63e-06	0	0	0	0	0	0	0	0	0	0.650749	3.43e-07	1.31e-06	1.62952	0	0	0	0	0	0	0	0	0.495556	0.000191818	0.000656493
C13orf15	4.38137	0	0	2.15654	9.55e-15	8.71e-14	3.63302	1.23e-13	1.45e-12	0	0.247948	0.310476	0.983327	4.82e-06	1.77e-05	-1.44601	2.52e-21	3.2e-20	-1.83007	8.59e-11	3.48e-10	1.72444	7.37e-14	5.12e-13	0	0	0	1.58034	0	0
C13orf18	8.64024	6.73e-07	1.91e-06	8.2854	3.58e-06	9.84e-06	10.0835	3.4e-11	2.67e-10	0	0	0	0	0	0	0	0	0	2.86917	0.000115267	0.000253489	0	0	0	0	0	0	0	0	0
C13orf27	1.82859	1.75e-14	1.56e-13	1	1.64e-05	4.1e-05	0	0	0	0	0.0152682	0.0265917	0	0	0	0	0	0	0	0	0	0	0	0	0.690887	9.3e-08	3.91e-07	0.614513	0.000171238	0.000591156
C13orf31	3.63306	1.47e-05	3.51e-05	2.81386	1.37e-07	4.48e-07	0	0	0	0	0	0	0	0	0	1.99866	1.44e-11	8.34e-11	2.01913	6.9e-06	1.79e-05	0	0	0	0	0	0	1.97138	1.05e-12	9.52e-12
C13orf33	4.173	4.31e-05	9.67e-05	9.84078	0	0	3.99541	0.000136927	0.000446846	0	0	0	0	0	0	-3.81962	1.26e-79	2.86e-78	0	0	0	0	0	0	0	0	0	0	0	0
C13orf34	2	0.000108568	0.00022844	9.65642	8.22e-15	7.6e-14	8.34873	0.000671168	0.00190099	0	0	0	0	0	0	3.75132	0.000108382	0.000293037	2.06125	1.24e-09	4.61e-09	0	0	0	8.77479	3.99e-06	1.36e-05	0	0	0
C13orf37	1.42063	6.51e-12	2.98e-11	0	0	0	0	0	0	1.77444	7.09e-05	0.000179043	0	0	0	1.6329	2.56e-08	1.1e-07	1.88559	4.44e-16	3.62e-15	0	0	0	0	0	0	0	0	0
C14orf1	0	0	0	0	0	0	1.29305	5.9e-10	4.1e-09	0	0	0	0	0	0	-1.18793	5.6e-05	0.000158361	-1.62777	7.65e-08	2.47e-07	0	0	0	-1.45762	5.04e-33	9.28e-32	0	0	0
C14orf101	1.75229	9.92e-08	3.06e-07	1.4079	7.64e-06	2e-05	0	0	0	1.58645	4.1e-05	0.000106997	-1.04033	0.000175969	0.000497131	0	0	0	0	0	0	0	0	0	1.0454	1.4e-08	6.43e-08	-1.04264	9.64e-12	7.91e-11
C14orf105	0.66869	7.89e-05	0.000168501	-1.88173	1.3e-22	1.46e-21	0	0	0	-2.32525	4.2e-26	4.42e-25	-2.35484	6.05e-22	7.62e-21	0	0	0	-6.37603	3.93e-45	4.93e-44	0.585888	0.000106923	0.000268386	1.12866	2.55e-13	2.03e-12	-1.4955	7.36e-32	1.72e-30
C14orf106	4.41596	2.55e-05	5.92e-05	3.62323	1.37e-06	3.98e-06	1.44628	0.000241224	0.000747655	2.24659	0	0	0	0	0	1.54012	2.94e-10	1.53e-09	1.19391	6.52e-07	1.92e-06	0	0	0	2.00268	3.47e-13	2.62e-12	0	0	0
C14orf119	0	0	0	1.12746	1.99e-09	7.84e-09	-0.634385	3.02e-05	0.000112321	0	0	0	0.734967	5.93e-05	0.00018231	0	0	0	1.68172	0	0	0	0	0	0	0	0	0	0	0
C14orf126	9.37938	5.11e-11	2.13e-10	0	0	0	0	0	0	0	0	0	0	0	0	0	0	0	1.92311	5.12e-07	1.52e-06	0	0	0	0	0	0	0	0	0
C14orf129	0.846362	0.000358708	0.000701425	1.25855	3.33e-08	1.16e-07	0	0	0	1.16811	9.6e-06	2.75e-05	1.00595	3.96e-07	1.65e-06	1.05843	4.49e-05	0.000128654	0	0	0	0	0	0	0	0	0	-0.820993	0.000182038	0.000624863
C14orf135	0.698323	1.65e-05	3.9e-05	2.43278	1.09e-12	5.81e-12	-1.17921	2.63e-07	1.34e-06	2.43502	0	0	0	0	0	0.792118	6.09e-05	0.000171254	0.632035	0.000116641	0.000256283	0	0	0	1.37578	2.16e-13	1.76e-12	0	0	0
C14orf138	2.18314	3.16e-08	1.02e-07	2.7868	2.07e-05	5.06e-05	0	0	0	0	0.106947	0.151403	0	0	0	1.10665	0.000180264	0.000469446	0	0	0	0	0	0	1.03642	0.000191992	0.000499695	0	0	0
C14orf145	0	0	0	1.77968	6.14e-05	0.000139571	0	0	0	0	0	0	0	0	0	0	0	0	0	0	0	2.70612	5.37e-05	0.000140243	0	0	0	0	0	0
C14orf147	4.04495	3.98e-07	1.16e-06	1.83716	0	0	-0.967645	5.64e-05	0.00020072	2.15822	0	0	2.20612	0	0	0	0	0	2.7886	6.35e-14	4.3e-13	0	0	0	0	0	0	0	0	0
C14orf149	3.64934	5.93e-08	1.87e-07	0	0	0	-1.00064	0.000792654	0.00220967	-1.91514	5.45e-14	3.99e-13	0.646515	2.57e-06	9.72e-06	0	0	0	0	0	0	1.19788	3.06e-13	1.8e-12	0	0	0	0	0	0
C14orf166	2.44016	0	0	-0.540276	2.6e-05	6.31e-05	1.42329	3.3e-13	3.43e-12	0	0.000486426	0.0010866	1.03529	0	0	-0.760556	8.86e-10	4.39e-09	0	0	0	-1.10905	4.02e-22	3.79e-21	-0.512815	7.13e-09	3.39e-08	0	0	0
C14orf167	0	0	0	0	0	0	-1.63416	3.49e-15	5.24e-14	-1.52034	7.81e-12	3.87e-11	0	0	0	-1.07117	3.98e-05	0.000114859	0	0	0	-0.842349	2.2e-06	6.78e-06	-1.01401	2.95e-09	1.45e-08	0	0	0
C14orf179	3.27626	1.17e-13	7.92e-13	1.10192	2.84e-13	1.72e-12	-1.04136	2e-07	1.04e-06	0	0.0017188	0.00354707	0	0	0	0	0	0	-0.727845	1.18e-07	3.72e-07	0.705539	2.26e-09	9.28e-09	0	0	0	0	0	0
C14orf2	-1.10246	8.53e-35	1.03e-33	-2.0548	5.38e-203	1.23e-201	0.495211	1.67e-05	6.5e-05	-1.65453	1.85e-188	3.33e-187	0.672277	1.58e-12	1.1e-11	-1.18693	9.45e-10	4.68e-09	-0.91477	6.07e-20	5.52e-19	-2.33681	0	0	-1.2462	3.76e-42	7.79e-41	0	0	0
C14orf23	0	0	0	3.40395	1.37e-07	4.49e-07	0	0	0	0	0.00808408	0.0148794	0	0	0	-4.68249	2.1e-13	1.62e-12	-2.13535	0.000127654	0.000278956	1.74866	2.53e-07	8.62e-07	-2.56726	5.33e-07	2.05e-06	0	0	0
C14orf28	4.38882	1.47e-05	3.51e-05	0	0	0	0	0	0	0	0.608638	0.664906	0	0	0	0	0	0	0	0	0	1.17894	2.93e-08	1.08e-07	0	0	0	0	0	0
C14orf37	-2.43857	4.35e-10	1.68e-09	0	0	0	-3.74787	3.71e-13	3.79e-12	0	0.81651	0.850879	0	0	0	-2.52018	5.21e-06	1.71e-05	-7.94837	7.74e-05	0.000175779	-9.61102	1.98e-13	1.23e-12	-2.46612	5.98e-07	2.28e-06	-3.87092	1.77e-17	2.67e-16
C14orf4	2.39913	3.77e-15	3.54e-14	0	0	0	-1.85683	1.12e-62	3.1e-61	1.00738	4.4e-14	3.3e-13	-1.17243	5.32e-23	6.86e-22	-1.34396	6.01e-30	9.22e-29	-1.14997	7.02e-29	7.53e-28	0.661668	0	0	-0.674065	7.29e-16	8.9e-15	-2.06555	2.07e-212	1.06e-210
C14orf43	0	0	0	2.11901	1.92e-10	8.23e-10	2.33773	5.62e-14	7.35e-13	0	0.0863746	0.126337	1.0728	2.45e-06	9.34e-06	-0.930353	5.27e-06	1.73e-05	1.90222	1.02e-13	6.3e-13	0	0	0	0	0	0	0	0	0
C14orf45	0	0	0	0	0	0	0	0	0	-2.40002	0	0	-1.7329	1.51e-09	8.02e-09	0	0	0	-2.93827	1.61e-14	1.19e-13	0	0	0	0	0	0	0	0	0
C14orf64	3.06572	8.25e-05	0.000175684	0	0	0	0	0	0	-8.41785	1.01e-05	2.88e-05	-8.49185	3.31e-06	1.24e-05	0	0	0	-8.27146	7.43e-06	1.93e-05	0	0	0	0	0	0	0	0	0
C14orf73	3.13245	0.000401426	0.000781167	0	0	0	1.8178	0.00109755	0.00298501	0	0.0807226	0.119802	0	0	0	0	0	0	0	0	0	3.54476	3.01e-05	8.12e-05	1.55283	7.53e-07	2.84e-06	2.94084	5.17e-05	0.000197642
C14orf79	0	0	0	0	0	0	2.61073	6.28e-05	0.000221335	0	0.68682	0.733561	0	0	0	0	0	0	-1.55434	1.2e-05	3.03e-05	0	0	0	2.01123	1.59e-05	4.97e-05	0	0	0
C14orf82	0	0	0	3.6939	8.28e-05	0.000183949	0	0	0	0	0.615118	0.670526	0	0	0	-3.5992	2.05e-08	8.91e-08	0	0	0	2.89924	7.7e-05	0.000197485	-2.09475	3.23e-05	9.57e-05	0	0	0
C14orf93	0	0	0	0	0	0	0	0	0	-1.6076	0	0	-1.58835	0.000142701	0.000409387	0	0	0	0	0	0	0	0	0	0	0	0	0	0	0
C15orf17	2.48257	0	0	1.22078	2.28e-09	8.87e-09	1.13179	1.54e-10	1.14e-09	1.78251	0	0	0	0	0	0	0	0	0	0	0	0.950874	2.67e-10	1.18e-09	0	0	0	0	0	0
C15orf24	0	0	0	1.70939	1.12e-13	7.97e-13	0	0	0	2.39121	4.93e-14	3.64e-13	0.772863	6.26e-13	4.54e-12	0.474163	2.21e-06	7.59e-06	0.766922	0	0	0.467474	2.96e-05	8e-05	0	0	0	-0.354233	9.04e-05	0.000328909
C15orf29	1.14758	2.7e-10	1.06e-09	0	0	0	0	0	0	0	0.0485304	0.0751166	0	0	0	1.25947	4.58e-06	1.51e-05	0	0	0	0	0	0	0	0	0	0	0	0
C15orf39	3.78753	3.12e-08	1.01e-07	1.78462	3.16e-13	1.88e-12	1.63353	2.76e-08	1.58e-07	0	0	0	1.73125	1.57e-12	1.09e-11	0	0	0	2.2852	6.46e-14	4.32e-13	0.879689	2.62e-07	8.9e-07	1.15671	2.13e-05	6.46e-05	-0.899147	4.11e-07	2.13e-06
C15orf42	9.74147	5.86e-14	4.55e-13	7.89482	6.78e-05	0.000153116	0	0	0	0	0	0	8.99718	7.51e-08	3.35e-07	0	0	0	0	0	0	10.1749	0	0	0	0	0	9.24793	6.85e-08	3.88e-07
C15orf43	0	0	0	-7.66534	0.00041232	0.000826144	0	0	0	-8.56605	0	0	-3.56585	1.16e-05	4.01e-05	0	0	0	0	0	0	0	0	0	0	0	0	0	0	0
C15orf44	1.69256	2.52e-06	6.71e-06	0	0	0	-0.994404	0.00286476	0.00715006	1.69729	0	0	0	0	0	0	0	0	1.3116	1.3e-06	3.7e-06	1.32432	1.24e-08	4.78e-08	0	0	0	0	0	0
C15orf52	0	0	0	0	0	0	0	0	0	7.98299	0	0	0	0	0	0	0	0	2.21071	9e-05	0.000202744	0	0	0	0	0	0	0	0	0
C15orf57	1.47323	0	0	0.878142	1.56e-07	5.07e-07	0	0	0	1.28892	0	0	0	0	0	0	0	0	0	0	0	0	0	0	0	0	0	0	0	0
C15orf59	0	0	0	-8.16491	1.58e-05	3.94e-05	-3.23734	8.74e-05	0.000299083	5.33265	8.54e-05	0.000214009	0	0	0	-8.48784	0.000151761	0.00039999	0	0	0	0	0	0	0	0	0	0	0	0
C15orf61	1.09894	0.000176906	0.000357892	-1.55594	3.98e-06	1.09e-05	0	0	0	2.14106	2.5e-12	1.3e-11	0	0	0	0	0	0	1.2865	1.16e-06	3.33e-06	0	0	0	-1.7468	2.47e-11	1.47e-10	0	0	0
C15orf63	0	0	0	2.08472	3.46e-06	9.52e-06	1.22683	0.000915674	0.00251967	1.82012	0	0	0	0	0	0	0	0	0	0	0	0	0	0	0	0	0	0	0	0
C16orf11	-9.61655	4.74e-13	2.5e-12	-10.5048	4.31e-25	5.07e-24	0	0	0	-10.2228	2.87e-18	2.6e-17	-10.6996	6.23e-26	8.56e-25	0	0	0	-10.7237	1.36e-28	1.45e-27	-10.668	3.37e-27	3.49e-26	-8.97728	1.28e-09	6.53e-09	-10.3619	1.08e-19	1.79e-18
C16orf13	-1.50684	5.42e-33	6.51e-32	-1.15676	8.79e-10	3.57e-09	3.84479	1.54e-10	1.14e-09	-2.03909	4.51e-44	5.78e-43	1.78258	1e-08	4.87e-08	0	0	0	2.1732	0	0	-0.651635	0.00036219	0.000843603	0	0	0	0	0	0
C16orf14	1.07519	5.72e-05	0.000125565	-3.40872	1.7e-53	2.67e-52	-0.749604	0.00237188	0.00604905	0	0	0	0	0	0	-2.16415	1.73e-07	6.86e-07	-1.95505	1.3e-09	4.84e-09	0	0	0	-1.08599	5.69e-10	2.99e-09	0	0	0
C16orf35	1.18314	1.08e-08	3.65e-08	-1.29688	6.5e-08	2.22e-07	1.26538	1.1e-07	5.88e-07	1.03939	4.18e-06	1.26e-05	0	0	0	-1.37335	2.08e-09	1e-08	0.907823	6.9e-07	2.01e-06	0	0	0	0	0	0	0	0	0
C16orf42	1.09529	0	0	0	0	0	1.14561	2.99e-05	0.000110978	0.884914	3.3e-06	1e-05	0	0	0	-1.58045	1.72e-06	6e-06	0	0	0	-1.05449	1.83e-07	6.31e-07	0	0	0	0	0	0
C16orf45	1.29353	3.64e-06	9.44e-06	0	0	0	0	0	0	-2.72835	0	0	-1.9576	3.87e-11	2.36e-10	-1.65697	9.4e-17	1.05e-15	-1.85719	3.19e-07	9.69e-07	0	0	0	0	0	0	-0.807355	4.46e-05	0.000172412
C16orf5	0	0	0	-3.31552	1.82e-62	3.05e-61	0	0	0	-0.699834	0	0	0	0	0	-1.01855	5e-06	1.64e-05	-0.904899	0.000435812	0.000891093	-0.744097	1.07e-05	3.04e-05	0	0	0	0	0	0
C16orf53	1.02732	6.42e-07	1.82e-06	0	0	0	0	0	0	0	0.350986	0.410374	0	0	0	0	0	0	1.27479	7.5e-07	2.18e-06	0	0	0	0	0	0	0	0	0
C16orf57	1.70205	4.32e-13	2.3e-12	1.15141	5.23e-08	1.79e-07	0	0	0	1.48482	0	0	0	0	0	0	0	0	0	0	0	1.19418	3.43e-09	1.38e-08	1.06062	1.98e-05	6.04e-05	0	0	0
C16orf58	0	0	0	-1.02058	1.88e-07	6.07e-07	0	0	0	0.60861	2.66e-05	7.16e-05	0	0	0	-1.43231	2.29e-16	2.51e-15	0.507317	0.000206784	0.00043973	0.604042	5.48e-05	0.000142963	0	0	0	0	0	0
C16orf61	0	0	0	1.09782	3.75e-13	2.17e-12	-0.682123	0.00270038	0.00680186	2.1543	0	0	0.653198	5.04e-11	3.06e-10	0	0	0	0	0	0	0	0	0	-0.63923	3.04e-05	9.05e-05	-0.722873	0.000211212	0.000716685
C16orf62	1.69634	1.77e-09	6.46e-09	0	0	0	0	0	0	0	0	0	0	0	0	0	0	0	1.3858	8.34e-09	2.91e-08	0	0	0	1.10546	9.91e-08	4.16e-07	0	0	0
C16orf63	-1.58575	1.06e-08	3.6e-08	-2.66356	4.06e-08	1.42e-07	1.83175	8.22e-08	4.46e-07	0	0.00982264	0.0178665	0	0	0	0	0	0	4.66389	1.77e-05	4.38e-05	-1.34792	9.45e-07	3.04e-06	0	0	0	0	0	0
C16orf68	0	0	0	1.45897	0.000218884	0.000453962	0.954349	0.00348738	0.00852497	0	0	0	1.1059	5.79e-06	2.08e-05	0	0	0	0	0	0	0	0	0	1.56884	1.56e-05	4.89e-05	0	0	0
C16orf72	2.08835	7.73e-14	5.84e-13	0	0	0	0	0	0	0	0.224192	0.283506	0	0	0	0	0	0	0.775808	3.29e-06	8.85e-06	1.06341	7.2e-12	3.55e-11	0	0	0	0	0	0
C16orf73	0	0	0	-8.7211	8.5e-08	2.86e-07	-9.20457	7.24e-06	2.98e-05	0	0	0	0	0	0	0	0	0	0	0	0	0	0	0	0	0	0	0	0	0
C16orf74	0	0	0	4.35755	0.000124198	0.000268395	5.75353	0.000136818	0.000448207	0	0	0	3.97235	9.39e-06	3.29e-05	0	0	0	2.14336	1.03e-07	3.25e-07	0	0	0	0	0	0	0	0	0
C16orf75	0	0	0	0	0	0	0	0	0	2.18948	9.56e-06	2.74e-05	0	0	0	0	0	0	0	0	0	0	0	0	2.68149	1.62e-07	6.61e-07	-1.84246	0.000179125	0.000616549
C16orf80	0	0	0	0.791881	0.000295868	0.000603	0	0	0	2.01834	0	0	0	0	0	0	0	0	1.47618	0	0	0.773256	7.65e-07	2.49e-06	0	0	0	0	0	0
C16orf87	0	0	0	0	0	0	0	0	0	0	0.832844	0.865783	-1.58637	3.59e-09	1.83e-08	0	0	0	0	0	0	0	0	0	-1.6685	1.56e-08	7.12e-08	0	0	0
C16orf88	0	0	0	1.74193	9.83e-05	0.000216031	0	0	0	3.02354	0	0	1.69587	4.17e-05	0.000131718	0	0	0	1.90767	1.79e-08	6.06e-08	0	0	0	2.28936	4.02e-07	1.57e-06	0	0	0
C16orf89	0	0	0	0	0	0	-3.02298	1.13e-05	4.52e-05	1.05325	6.45e-07	2.11e-06	-11.7478	8.48e-53	1.56e-51	-10.5479	1.38e-16	1.52e-15	-9.88874	2.24e-16	1.88e-15	-2.63644	3.71e-05	9.9e-05	-9.97871	2.49e-18	3.46e-17	0	0	0
C17orf28	0	0	0	0	0	0	0	0	0	0	0.871326	0.895722	0	0	0	-3.41906	3.27e-05	9.58e-05	-3.14218	0.000368898	0.000766498	0	0	0	0	0	0	0	0	0
C17orf37	0	0	0	1.55943	0	0	-1.91534	7.08e-08	3.86e-07	2.61518	2.8e-14	2.19e-13	0.851661	4.31e-11	2.62e-10	0	0	0	0.744367	7.95e-07	2.3e-06	1.06755	2.4e-12	1.23e-11	-1.20856	3.58e-07	1.41e-06	0	0	0
C17orf39	1.66683	4.7e-08	1.49e-07	0	0	0	1.55013	6.06e-05	0.00021506	-1.32875	4.64e-05	0.000120664	0	0	0	0	0	0	-1.32013	2.01e-06	5.57e-06	0	0	0	0	0	0	0	0	0
C17orf42	0	0	0	1.06264	0.000105626	0.00023174	0	0	0	0	0.00146122	0.00305087	0.885291	1.05e-06	4.18e-06	0	0	0	1.16773	1.09e-09	4.09e-09	0	0	0	0	0	0	0	0	0
C17orf49	2.7173	4.46e-09	1.57e-08	3.06264	2.41e-06	6.76e-06	0	0	0	0	0	0	0	0	0	0	0	0	0.915028	1.42e-05	3.56e-05	1.5865	7.56e-10	3.22e-09	1.11103	2.09e-05	6.37e-05	0	0	0
C17orf55	0	0	0	2.39707	4.53e-05	0.000105512	0	0	0	3.02509	0	0	0	0	0	0	0	0	2.12262	0.000209172	0.000444364	0	0	0	0	0	0	0	0	0
C17orf58	0	0	0	0	0	0	2.1742	3.68e-08	2.08e-07	0	0	0	2.25186	6.22e-05	0.000189754	2.66734	5.92e-07	2.19e-06	2.25029	4.11e-08	1.35e-07	0	0	0	0	0	0	2.18743	1.46e-08	8.84e-08
C17orf60	0	0	0	0	0	0	0	0	0	0	0	0	0	0	0	8.60733	0.000103614	0.00028212	3.51896	0.000104533	0.000231526	0	0	0	0	0	0	0	0	0
C17orf62	0	0	0	0	0	0	2.8178	1.51e-06	6.94e-06	0	0.29148	0.350264	0	0	0	0	0	0	0	0	0	0	0	0	2.13711	9.74e-09	4.54e-08	0	0	0
C17orf70	1.37881	0.000190261	0.000383661	0	0	0	3.83033	9.69e-05	0.000328852	0	0.0424804	0.0675746	0	0	0	-2.05267	0.000229184	0.000589509	3.59664	3.21e-05	7.71e-05	0	0	0	0	0	0	0	0	0
C17orf71	0	0	0	1.61645	2.48e-05	6.04e-05	0	0	0	1.53122	0	0	1.68643	3.09e-11	1.89e-10	1.73421	1.67e-05	5.09e-05	2.73408	1.22e-13	7.22e-13	0	0	0	1.9266	1.48e-05	4.65e-05	0	0	0
C17orf75	0	0	0	0	0	0	-0.977826	0.00158935	0.00417528	0	0	0	0	0	0	0.824838	6.22e-05	0.000174632	2.34141	0.000123718	0.000270951	-8.87344	2.49e-08	9.3e-08	0	0	0	-1.43149	6.6e-12	5.51e-11
C17orf79	0	0	0	1.28501	2.35e-07	7.5e-07	-0.595166	0.00382464	0.00929455	2.74142	0	0	1.35274	2.04e-14	2.02e-13	0.873863	4.77e-05	0.000136149	0.917004	4.46e-10	1.72e-09	0	0	0	0	0	0	0	0	0
C17orf80	1.86495	1.45e-05	3.48e-05	0	0	0	0	0	0	0	0.0456468	0.0718797	0	0	0	0	0	0	2.10792	2.34e-06	6.43e-06	0	0	0	0	0	0	0	0	0
C17orf81	1.22477	2.45e-13	1.43e-12	-1.34778	5.33e-33	7.02e-32	-0.498591	0.00130598	0.00349936	0	0	0	-0.613754	0.000228076	0.000633715	0	0	0	-0.883415	2.91e-08	9.69e-08	1.71504	2.24e-13	1.37e-12	0	0	0	0	0	0
C17orf89	1.25648	5.36e-13	2.8e-12	0.782346	2.55e-05	6.19e-05	0	0	0	1.78763	0	0	0	0	0	0	0	0	-0.728926	1.35e-08	4.63e-08	1.4363	0	0	0	0	0	0	0	0
C17orf90	0	0	0	0	0	0	1.75738	2.07e-09	1.36e-08	0	0	0	1.35592	5.14e-05	0.000160042	-2.40817	3.76e-13	2.69e-12	2.58626	2.33e-09	8.52e-09	0	0	0	-1.21576	2.92e-08	1.3e-07	0	0	0
C17orf91	3.00741	0	0	0	0	0	-2.71451	8.38e-51	2.18e-49	1.5947	0	0	0	0	0	0	0	0	-0.947723	2.27e-08	7.6e-08	-1.71707	1.97e-33	2.24e-32	-2.08439	2.71e-34	5.06e-33	0	0	0
C18orf1	2.84624	1.79e-13	1.09e-12	2.75835	3.88e-09	1.48e-08	1.87806	3.71e-08	2.09e-07	0	0	0	0	0	0	1.82877	6.26e-09	2.85e-08	1.42375	1.71e-05	4.26e-05	0	0	0	0	0	0	0.68215	0.000225102	0.000758524
C18orf10	0	0	0	1.91931	0	0	0	0	0	2.95903	0	0	0.510016	1.3e-05	4.46e-05	0.562939	9.46e-07	3.42e-06	1.05577	2.12e-13	1.18e-12	0	0	0	1.06203	1.2e-13	1.06e-12	-0.570158	1.58e-09	1.07e-08
C18orf19	1.81216	2.63e-09	9.39e-09	0.986061	0.00038769	0.000780379	1.23055	2.62e-05	9.86e-05	0.977809	3.04e-05	8.12e-05	2.34767	0	0	0	0	0	2.72849	6.17e-14	4.2e-13	0	0	0	0.906612	0.000381732	0.000944777	0	0	0
C18orf21	1.57403	1.34e-07	4.07e-07	0	0	0	0	0	0	1.17204	4e-05	0.000104611	0	0	0	0	0	0	0	0	0	0	0	0	0	0	0	0	0	0
C18orf22	0	0	0	-3.03793	7.65e-16	7.4e-15	0	0	0	-1.73423	0	0	0	0	0	1.17915	1.35e-05	4.17e-05	0	0	0	-2.54264	2.66e-10	1.18e-09	0	0	0	0	0	0
C18orf25	5.69152	4.31e-05	9.67e-05	1.61366	5.35e-14	4.36e-13	0	0	0	1.21655	1.33e-07	4.68e-07	0	0	0	2.64238	1.15e-08	5.12e-08	1.91193	3.35e-14	2.36e-13	0	0	0	2.61951	3.64e-10	1.96e-09	0	0	0
C18orf32	-1.97743	7.3e-15	6.68e-14	-2.56986	1.93e-07	6.2e-07	1.72006	1.56e-05	6.08e-05	0	0.283684	0.350419	2.98376	7.77e-05	0.000233627	0	0	0	4.0949	9.8e-09	3.41e-08	-3.27422	8.32e-38	9.92e-37	-3.84153	2.19e-51	4.93e-50	3.51156	3.56e-05	0.000139438
C18orf34	0	0	0	0	0	0	-8.79116	0.000142923	0.000462664	0	0	0	-8.3966	7.24e-06	2.58e-05	0	0	0	-8.06609	3.55e-05	8.42e-05	0	0	0	0	0	0	-2.71338	1.8e-06	8.53e-06
C18orf54	0	0	0	0	0	0	8.17493	0.00149366	0.00395833	0	0.0477278	0.0743161	0	0	0	2.18293	4.71e-06	1.56e-05	3.627	5.62e-05	0.000129744	0	0	0	2.55313	0.000353238	0.000878422	0	0	0
C18orf56	0	0	0	-2.00714	5.31e-16	5.17e-15	0	0	0	0	0	0	-9.24555	6.01e-10	3.31e-09	0	0	0	-3.36565	9.74e-07	2.8e-06	3.92103	1.01e-06	3.24e-06	0	0	0	4.36591	3.56e-05	0.000139513
C18orf8	0	0	0	2.03965	0	0	0	0	0	1.60206	0	0	1.27668	1.33e-13	1.15e-12	1.34926	0	0	0	0	0	0	0	0	0	0	0	0	0	0
C19orf10	4.60541	6.28e-10	2.4e-09	2.5297	2.25e-13	1.41e-12	1.76953	0	0	2.02896	0	0	1.28867	0	0	1.81409	8.44e-15	8.52e-14	1.24853	0	0	1.91693	1.61e-13	1.02e-12	1.27117	4.45e-10	2.36e-09	0	0	0
C19orf2	1.54025	5.53e-11	2.3e-10	1.10134	3.51e-09	1.35e-08	0	0	0	0	0.00282874	0.00563743	0	0	0	1.06868	0	0	1.25911	6.18e-10	2.36e-09	0.877427	1.24e-10	5.59e-10	0	0	0	0	0	0
C19orf20	0	0	0	0	0	0	0	0	0	0	0.250234	0.313088	-1.31358	8.52e-06	3.01e-05	-3.1565	6.49e-06	2.11e-05	0	0	0	-2.43296	1.2e-11	5.84e-11	0	0	0	0	0	0
C19orf21	-2.922	6.37e-05	0.000139138	0	0	0	-1.6639	0.000867294	0.00239838	-8.41785	1.01e-05	2.88e-05	-10.9337	2.36e-30	3.46e-29	-3.42453	1.62e-19	1.97e-18	-10.4315	1.67e-23	1.63e-22	-9.09803	1.32e-09	5.52e-09	-3.47669	2e-09	1e-08	0	0	0
C19orf22	0	0	0	1.54615	4.23e-08	1.46e-07	0.896767	0.000425166	0.00124888	1.42151	4.95e-05	0.0001283	0	0	0	0	0	0	0	0	0	1.62385	3.93e-10	1.71e-09	1.03642	0.000191992	0.000499781	0	0	0
C19orf25	0	0	0	0	0	0	0	0	0	0	0	0	-1.1957	0.000254576	0.000703392	-1.93239	6.54e-09	2.97e-08	0	0	0	0	0	0	0	0	0	0	0	0
C19orf28	0	0	0	1.68296	1.87e-13	1.21e-12	0	0	0	0	0	0	-1.30149	2.84e-17	3.15e-16	-1.52399	6.41e-09	2.91e-08	0	0	0	0	0	0	0	0	0	1.61303	6.01e-07	3.06e-06
C19orf29	2.82529	8.81e-11	3.6e-10	0.764916	8.26e-07	2.43e-06	0	0	0	0	0.395548	0.454576	0	0	0	0	0	0	0	0	0	1.15789	3.42e-14	2.51e-13	0	0	0	0	0	0
C19orf33	3.21976	2.55e-05	5.89e-05	5.01582	0.000124197	0.000269297	9.56986	4.55e-08	2.54e-07	0	0	0	1.91966	0.000168607	0.000477699	0	0	0	0	0	0	3.98372	4.62e-05	0.000121899	0	0	0	0	0	0
C19orf36	0	0	0	0	0	0	0	0	0	0	0.993072	0.993991	0	0	0	-8.48784	0.000151761	0.00040055	-7.6865	0.000369648	0.000766664	0	0	0	0	0	0	0	0	0
C19orf43	-0.630285	3.55e-06	9.22e-06	-2.05952	1.81e-27	2.21e-26	1.29344	7.81e-06	3.2e-05	-1.00427	0	0	0	0	0	0	0	0	1.07308	2.14e-07	6.59e-07	-2.29994	8.92e-38	1.06e-36	0	0	0	0	0	0
C19orf46	-2.47999	5.7e-09	1.98e-08	0	0	0	-10.0126	9.39e-10	6.36e-09	1.57189	0	0	-4.56478	2.5e-17	2.77e-16	0	0	0	-3.92338	1.05e-16	8.9e-16	-3.32562	3.84e-05	0.000102178	0	0	0	-9.05528	1.88e-08	1.13e-07
C19orf48	1.38178	7.13e-09	2.46e-08	-0.830248	0.00032682	0.000663347	2.83846	2.4e-09	1.57e-08	1.43418	9.27e-08	3.3e-07	1.62523	0	0	0	0	0	1.81386	0	0	1.39868	0	0	0	0	0	-1.15391	6.41e-05	0.000241135
C19orf50	1.30033	1.01e-11	4.52e-11	0	0	0	1.07085	0.000373222	0.00111161	0	0.021147	0.036106	0	0	0	1.02791	3e-05	8.84e-05	0	0	0	0	0	0	1.25344	1.35e-05	4.24e-05	0	0	0
C19orf53	0.536955	5.93e-05	0.000129812	1.71272	7.17e-14	5.52e-13	0	0	0	1.7951	0	0	0	0	0	0	0	0	0.826408	2.58e-12	1.18e-11	0	0	0	-0.585323	8.07e-06	2.63e-05	0	0	0
C19orf56	1.33456	0	0	0.852797	1.04e-12	5.53e-12	0	0	0	1.07523	0	0	0	0	0	0	0	0	0	0	0	0.949546	0	0	0	0	0	-0.74835	1.61e-14	2.01e-13
C19orf6	1.90576	4e-14	3.19e-13	-0.944745	0.000214858	0.000446049	1.06665	3.8e-12	3.29e-11	0	0.652998	0.70063	0	0	0	-1.84969	4.97e-54	9.61e-53	0	0	0	-0.890756	7.07e-05	0.000181894	1.21086	1.61e-12	1.08e-11	0	0	0
C19orf60	1.54886	1.18e-13	7.87e-13	0	0	0	1.6905	0.000468876	0.00136592	1.10092	2.44e-05	6.58e-05	0	0	0	0	0	0	1.18455	2.12e-12	9.71e-12	1.49379	0	0	0	0	0	0	0	0
C19orf61	-3.85273	3.01e-07	8.83e-07	0	0	0	0	0	0	0	0	0	0	0	0	0	0	0	0	0	0	0	0	0	0	0	0	-1.34211	9.55e-05	0.000346313
C19orf62	1.74124	0	0	0.641679	1.82e-11	8.56e-11	0	0	0	1.10671	6.62e-14	4.77e-13	0	0	0	0	0	0	0	0	0	1.49982	3.12e-13	1.83e-12	0	0	0	0	0	0
C19orf66	-1.02972	3.5e-05	7.96e-05	2.11839	1.62e-05	4.05e-05	2.15216	2.4e-09	1.57e-08	0	0	0	2.28557	7.3e-07	2.95e-06	0	0	0	3.35943	5.85e-13	2.9e-12	0	0	0	0	0	0	0	0	0
C19orf69	-8.75489	1.65e-07	4.99e-07	-11.9237	6.42e-66	1.11e-64	-2.94417	1.04e-13	1.26e-12	-10.4939	6.81e-22	6.66e-21	-11.4331	1.35e-42	2.27e-41	-9.60548	5.55e-09	2.55e-08	-11.4954	2.8e-48	3.6e-47	-5.46363	1.27e-25	1.28e-24	-10.9174	2.68e-34	5.01e-33	0	0	0
C19orf70	0.648793	0.000176239	0.00035659	1.05625	0.000327684	0.000663919	-0.720764	0.0036431	0.00888764	2.05802	0	0	0	0	0	0	0	0	0	0	0	0	0	0	0	0	0	0	0	0
C1GALT1C1	1.76157	9.32e-09	3.17e-08	2.08381	2.14e-09	8.36e-09	0	0	0	2.0529	0	0	0	0	0	0	0	0	0.981401	1.86e-05	4.55e-05	0	0	0	0	0	0	0	0	0
C1orf106	1.3632	1.62e-05	3.83e-05	0	0	0	1.05215	2.13e-05	8.12e-05	-3.17374	0	0	-10.1624	4.14e-18	4.7e-17	0	0	0	-1.70203	0.000201386	0.000429418	0	0	0	0	0	0	1.48343	8.4e-07	4.18e-06
C1orf107	2.52484	5.93e-08	1.86e-07	0	0	0	1.66122	8.02e-09	4.92e-08	0	0	0	0	0	0	1.76732	3.2e-13	2.34e-12	1.83515	1.85e-12	8.57e-12	0	0	0	1.95368	9.22e-08	3.88e-07	0	0	0
C1orf109	2.25476	2.16e-07	6.39e-07	0	0	0	0	0	0	0	0.00333872	0.00656539	0	0	0	1.45746	3.55e-05	0.000103314	-0.932447	0.000151693	0.000329214	1.33295	2.62e-12	1.34e-11	0	0	0	0	0	0
C1orf115	-0.761205	3.96e-05	8.93e-05	-1.67504	7.31e-05	0.000164641	-0.900366	5.6e-07	2.75e-06	-3.25182	4.26e-23	4.29e-22	-3.51716	4.25e-31	6.29e-30	-2.5826	7.36e-63	1.53e-61	-3.48816	3.38e-28	3.59e-27	-1.39837	2.61e-14	1.94e-13	-2.05442	8.23e-57	1.93e-55	0	0	0
C1orf116	0	0	0	0	0	0	-8.97154	4.33e-05	0.000157923	0	0	0	-10.014	2.08e-16	2.24e-15	0	0	0	-3.52177	6.79e-10	2.58e-09	-3.81263	1.96e-07	6.76e-07	-9.39446	1.6e-12	1.07e-11	-9.89482	1.79e-14	2.23e-13
C1orf122	0.751431	1.64e-08	5.45e-08	0	0	0	0	0	0	0.368056	0.000437784	0.000986241	1.2615	2.72e-13	2.16e-12	0	0	0	-1.44553	1.7e-40	2.06e-39	-0.716308	1.68e-07	5.81e-07	-1.21257	2e-24	3.18e-23	-0.571755	4.55e-06	2.06e-05
C1orf123	1.4566	0	0	0.698948	0.000192403	0.000401737	1.29333	8.37e-09	5.13e-08	0	0	0	0	0	0	0	0	0	0	0	0	0	0	0	-1.12724	9.08e-13	6.27e-12	0.72932	1.11e-05	4.72e-05
C1orf131	3.03342	6.28e-10	2.4e-09	1.06178	6.08e-09	2.28e-08	0	0	0	0	0	0	0	0	0	1.00909	0.000299832	0.000760584	1.13591	8.05e-09	2.81e-08	0.983532	2.08e-08	7.81e-08	0	0	0	0	0	0
C1orf133	2.12393	7.62e-14	5.84e-13	0	0	0	1.87772	2.87e-06	1.27e-05	2.72627	8.75e-09	3.46e-08	-2.61022	4.99e-08	2.26e-07	0	0	0	-5.36557	1.27e-21	1.19e-20	1.64128	2.28e-13	1.39e-12	0	0	0	0	0	0
C1orf144	-0.836885	2.22e-10	8.79e-10	-0.904851	1.78e-14	1.58e-13	1.12333	3.15e-13	3.29e-12	-1.25024	0	0	1.02983	2.17e-11	1.35e-10	0	0	0	0.602576	2.53e-05	6.13e-05	-0.735712	3.98e-09	1.6e-08	0	0	0	0.51672	3.81e-06	1.75e-05
C1orf151	-0.35933	0.00040298	0.000783578	1.81482	5.62e-13	3.14e-12	0	0	0	1.92266	6.88e-15	5.66e-14	1.28129	4.51e-13	3.38e-12	0.327474	1.02e-06	3.67e-06	-0.364514	1.07e-06	3.08e-06	0	0	0	-0.759971	1.3e-39	2.59e-38	-0.397019	1.68e-08	1.01e-07
C1orf162	3.02053	4.62e-06	1.18e-05	3.59793	7.77e-07	2.31e-06	2.03124	4.56e-06	1.95e-05	0	0.0424804	0.067346	0	0	0	0.798855	0.000155711	0.000408897	1.87908	1.64e-05	4.08e-05	0	0	0	5.39385	7.63e-06	2.51e-05	1.2267	1.92e-11	1.53e-10
C1orf168	0	0	0	0	0	0	0	0	0	2.77102	5.03e-07	1.67e-06	0	0	0	-8.48784	0.000151761	0.00040027	-8.6865	1.49e-07	4.66e-07	-9.05528	2.38e-09	9.75e-09	0	0	0	-3.22842	2.89e-20	4.84e-19
C1orf172	-1.23938	7.49e-08	2.33e-07	0	0	0	-2.00181	2.37e-06	1.07e-05	1.32413	0	0	-2.4786	1.88e-24	2.5e-23	0	0	0	-3.3136	5.47e-38	6.48e-37	0	0	0	0	0	0	-1.64165	3.43e-09	2.23e-08
C1orf183	0	0	0	2.75586	4.38e-07	1.34e-06	0	0	0	0	0.59314	0.649236	0	0	0	0	0	0	0	0	0	1.64728	0.000145512	0.000357318	-3.63743	5.2e-05	0.000147443	0	0	0
C1orf186	4.0958	1.8e-14	1.59e-13	2.90018	9.77e-14	7.16e-13	0.980078	2.74e-08	1.57e-07	-4.53546	3.39e-18	3.07e-17	-0.93999	9.09e-14	8.1e-13	3.35586	4e-15	4.14e-14	-4.70426	3.33e-31	3.65e-30	1.54196	9.31e-13	4.97e-12	3.56812	6e-14	5.93e-13	2.1773	1.49e-14	1.87e-13
C1orf198	2.80421	0	0	2.65806	1.37e-06	3.97e-06	1.45172	8.94e-06	3.63e-05	0	0	0	0	0	0	-1.87839	1.67e-05	5.1e-05	0	0	0	0	0	0	0	0	0	0	0	0
C1orf21	0	0	0	0	0	0	0	0	0	-2.82869	0	0	0	0	0	0	0	0	2.21536	0	0	-1.30538	4.5e-08	1.64e-07	0	0	0	-1.29793	3.32e-13	3.26e-12
C1orf210	0	0	0	-9.46964	1.29e-12	6.75e-12	0	0	0	0	0	0	-10.3977	3.6e-21	4.44e-20	-4.00322	4.5e-08	1.89e-07	-10.5943	3.22e-26	3.31e-25	1.28122	1.47e-05	4.12e-05	0	0	0	0	0	0
C1orf216	0	0	0	0	0	0	3.0282	6.86e-06	2.85e-05	0	0	0	0	0	0	0	0	0	2.00218	7.01e-05	0.000160034	0	0	0	0	0	0	0	0	0
C1orf220	0	0	0	8.58871	1.89e-07	6.08e-07	9.26444	1.12e-06	5.25e-06	0	0	0	0	0	0	0	0	0	0	0	0	0	0	0	0	0	0	0	0	0
C1orf226	0	0	0	-8.47168	1.16e-06	3.39e-06	0	0	0	0	0.21284	0.270978	0	0	0	0	0	0	0	0	0	-8.55459	8.44e-07	2.74e-06	0	0	0	0	0	0
C1orf38	10.9498	4.44e-16	4.49e-15	5.50188	8.27e-05	0.000184825	1.44777	1.3e-06	6.09e-06	4.39773	0.00012661	0.000308132	0	0	0	2.14695	0	0	3.21374	3.34e-07	1.01e-06	2.92357	3.6e-07	1.21e-06	4.31331	1.88e-05	5.81e-05	1.02204	9.05e-07	4.48e-06
C1orf43	2.3137	1.67e-13	1.04e-12	0.333983	2.06e-05	5.05e-05	0	0	0	0.965361	0	0	0.429071	1.86e-09	9.81e-09	0	0	0	0.827457	0	0	1.16812	0	0	0	0	0	0.636858	0	0
C1orf50	2.82497	3.12e-08	1.02e-07	0	0	0	0	0	0	0	0	0	0	0	0	0	0	0	-1.26841	1.07e-08	3.69e-08	1.00423	3.89e-08	1.43e-07	0	0	0	0	0	0
C1orf52	2.00133	1.28e-13	8.45e-13	1.50665	1.45e-13	9.86e-13	0	0	0	0.791611	0.000141937	0.0003413	0.610791	1.67e-05	5.64e-05	0	0	0	0	0	0	1.70403	9.28e-14	6.22e-13	0	0	0	-0.656756	3.83e-05	0.000149476
C1orf54	2.71638	8.55e-09	2.92e-08	1.68646	6.02e-14	4.79e-13	0	0	0	0	0	0	0	0	0	0	0	0	0	0	0	1.37754	3.7e-11	1.73e-10	0	0	0	2.20301	1.39e-08	8.48e-08
C1orf55	0	0	0	2.31148	1.17e-09	4.7e-09	0	0	0	0	0.0823324	0.120663	0	0	0	0	0	0	2.2175	4.44e-16	3.63e-15	0	0	0	0	0	0	0	0	0
C1orf56	-0.992113	2.23e-07	6.59e-07	-2.39088	2.66e-29	3.34e-28	0	0	0	-1.22275	0	0	0	0	0	0	0	0	0	0	0	0	0	0	-0.939327	0.000350012	0.000871115	0	0	0
C1orf59	8.83289	8.81e-08	2.72e-07	2.66297	4.14e-05	9.68e-05	0	0	0	0	0.294282	0.351141	0	0	0	0	0	0	0	0	0	0	0	0	0	0	0	0	0	0
C1orf63	1.5096	1.81e-13	1.1e-12	3.16416	0	0	0	0	0	1.40621	0	0	0.572944	5.91e-10	3.27e-09	0	0	0	0.497645	3.46e-08	1.15e-07	-1.26559	9.05e-30	9.7e-29	0	0	0	0	0	0
C1orf64	0	0	0	-9.32643	1.75e-11	8.29e-11	-8.3443	0.00155447	0.00409108	-7.94837	0	0	0	0	0	0	0	0	0	0	0	-7.87652	0.00016648	0.000405606	0	0	0	0	0	0
C1orf66	1.9846	1.86e-10	7.4e-10	-1.8685	4e-21	4.35e-20	0	0	0	-1.5263	7.69e-07	2.5e-06	0	0	0	-1.08541	6.85e-05	0.000191113	1.20102	0.000207708	0.000441569	0	0	0	0	0	0	0	0	0
C1orf71	2.41389	1.69e-10	6.77e-10	1.01666	3.3e-05	7.9e-05	0	0	0	0	0.000773718	0.00168343	0	0	0	1.60374	9.94e-10	4.91e-09	0	0	0	1.45793	7.1e-13	3.86e-12	0	0	0	0	0	0
C1orf77	1.64964	0	0	2.52022	6.33e-14	4.99e-13	0	0	0	1.2947	0	0	0.548395	0.000107105	0.000313452	0	0	0	1.63708	2.04e-13	1.14e-12	-0.768944	1.71e-06	5.33e-06	0	0	0	0	0	0
C1orf85	3.21976	2.55e-05	5.89e-05	0	0	0	0.86831	0.00125279	0.00336616	1.68849	3.32e-09	1.35e-08	1.88853	9.57e-14	8.5e-13	-0.881473	8.89e-05	0.000243483	0	0	0	0	0	0	0	0	0	1.23451	4.29e-05	0.000166246
C1orf88	0	0	0	0	0	0	0	0	0	0	0.21284	0.270954	0	0	0	2.28663	6.28e-06	2.05e-05	-3.57336	6.23e-08	2.02e-07	0	0	0	3.09296	7.83e-09	3.71e-08	0	0	0
C1orf9	0	0	0	0	0	0	2.44628	6.3e-08	3.47e-07	0	0.0103173	0.0187324	1.52512	1.24e-12	8.68e-12	1.11907	0.000114631	0.00030811	4.49537	7.17e-14	4.68e-13	-2.78616	3.95e-27	4.08e-26	0	0	0	0	0	0
C1orf91	1.84654	3.4e-06	8.84e-06	0	0	0	0	0	0	0	0.264458	0.328372	0	0	0	0	0	0	0	0	0	0	0	0	1.45655	0.000261614	0.000665	0	0	0
C1orf93	0	0	0	2.28349	1.17e-09	4.68e-09	0	0	0	0	0	0	0	0	0	0	0	0	0	0	0	1.54591	7.04e-14	4.9e-13	0	0	0	0	0	0
C1orf96	0	0	0	4.23897	0.000124199	0.000267929	0	0	0	0	0	0	0	0	0	2.74129	2.44e-05	7.25e-05	3.15618	3.22e-05	7.69e-05	0	0	0	0	0	0	0	0	0
C1QA	5.95744	2.55e-13	1.48e-12	4.55088	1.97e-13	1.26e-12	2.75939	5.06e-13	5.02e-12	1.80029	0	0	0.574355	3.56e-12	2.37e-11	1.39718	4.89e-13	3.4e-12	2.78611	9.47e-13	4.56e-12	2.15725	2.46e-13	1.49e-12	3.54844	3.1e-13	2.4e-12	1.5963	1.72e-13	1.81e-12
C1QB	5.54451	1.12e-07	3.44e-07	5.29105	6.85e-13	3.77e-12	3.10658	0	0	3.92881	1.54e-06	4.87e-06	1.513	0	0	2.45572	0	0	4.65956	0	0	2.93416	7.79e-14	5.33e-13	4.81401	3.55e-14	3.8e-13	2.34991	4.22e-13	4.08e-12
C1QBP	1.66174	5.46e-13	2.85e-12	-1.87247	1.66e-165	3.66e-164	0	0	0	-2.79381	0	0	-0.395394	6.53e-06	2.33e-05	0.416239	7.95e-07	2.91e-06	-0.972713	1.98e-16	1.66e-15	-2.35039	1.87e-249	3.49e-248	-0.292854	1.49e-06	5.38e-06	0	0	0
C1QC	1.92021	0	0	2.97281	0	0	3.34718	1.74e-11	1.42e-10	0	0.0434658	0.0687996	1.3859	0	0	1.26771	1.29e-13	1.07e-12	3.82453	0	0	0	0	0	4.27433	2.16e-13	1.77e-12	2.53914	1.8e-13	1.88e-12
C1QL4	9.05528	5.86e-09	2.04e-08	0	0	0	0	0	0	0	0	0	0	0	0	0	0	0	0	0	0	3.50933	0.00016713	0.00040679	0	0	0	0	0	0
C1QTNF1	0	0	0	4.1964	8.27e-05	0.000185328	0	0	0	0	0.645092	0.693682	0	0	0	0	0	0	-1.69637	0.000425874	0.000871492	1.43788	0.000276482	0.000654284	0	0	0	2.04885	7.19e-05	0.000268634
C1QTNF3	3.63376	1.09e-13	7.58e-13	3.40414	4.38e-07	1.35e-06	2.43874	5.86e-13	5.71e-12	1.58623	8.87e-06	2.55e-05	0	0	0	4.24432	1.15e-12	7.53e-12	-1.27844	1.49e-06	4.19e-06	1.72548	9.44e-14	6.3e-13	2.47125	7.59e-14	7.2e-13	0	0	0
C1QTNF6	2.66262	1.8e-14	1.59e-13	3.11777	7.07e-09	2.64e-08	1.75867	3.35e-07	1.68e-06	0	0.033779	0.0550151	0	0	0	0	0	0	2.72955	1.1e-13	6.62e-13	2.07507	2.14e-13	1.32e-12	2.71149	3.25e-06	1.12e-05	1.3738	0.000281992	0.000935382
C1QTNF7	2.13037	1.99e-12	9.57e-12	0	0	0	0	0	0	-10.1033	7.1e-17	6.22e-16	-3.49016	2.33e-05	7.66e-05	0	0	0	-10.3197	8.31e-22	7.85e-21	-3.10746	3.99e-11	1.87e-10	-3.48543	5.76e-08	2.49e-07	0	0	0
C1R	2.30086	2.81e-13	1.59e-12	6.2813	1.37e-07	4.49e-07	2.59529	1.76e-13	1.97e-12	0	0.0146296	0.025546	3.01357	0	0	-0.394104	1.26e-05	3.93e-05	3.89864	6.31e-14	4.27e-13	-1.55379	1.07e-11	5.2e-11	3.45046	7.83e-09	3.7e-08	0	0	0
C1RL	2.27501	1.13e-07	3.44e-07	4.18479	1.23e-05	3.15e-05	0	0	0	0	0	0	0	0	0	2.6026	3.02e-09	1.43e-08	0	0	0	0	0	0	2.20895	1.47e-08	6.73e-08	0	0	0
C20orf108	0	0	0	1.2998	4.83e-09	1.82e-08	0	0	0	2.38083	0	0	0	0	0	0	0	0	0	0	0	0	0	0	0	0	0	0	0	0
C20orf11	2.5037	0	0	1.29442	1.58e-13	1.05e-12	0	0	0	1.44065	0	0	0	0	0	0	0	0	0.513519	4.41e-06	1.17e-05	0	0	0	0.623258	1.19e-06	4.35e-06	-0.856776	1.07e-15	1.45e-14
C20orf111	0	0	0	1.90374	9.55e-15	8.7e-14	0	0	0	4.00295	0	0	1.18197	1.82e-12	1.25e-11	1.943	0	0	1.43323	0	0	0.869729	1.7e-07	5.89e-07	0.822666	4.17e-08	1.82e-07	-0.427561	0.00023541	0.000789377
C20orf117	2.96692	1.44e-13	9.11e-13	0	0	0	3.21867	3.13e-07	1.58e-06	-3.47967	3.78e-17	3.33e-16	0	0	0	1.5983	0.00034713	0.000868863	0	0	0	0	0	0	0	0	0	0	0	0
C20orf118	0	0	0	0	0	0	0	0	0	-8.05528	0.0001315	0.000318435	0	0	0	0	0	0	0	0	0	-4.00462	1.33e-08	5.09e-08	0	0	0	0	0	0
C20orf194	0.781233	6.13e-12	2.81e-11	-0.579124	0.000209896	0.000436849	0	0	0	-1.46049	0	0	0	0	0	-1.2309	3.34e-09	1.57e-08	0	0	0	0	0	0	0	0	0	0	0	0
C20orf199	2.57176	0	0	2.82616	5.11e-15	4.76e-14	0	0	0	1.4549	0	0	1.92168	4.4e-13	3.3e-12	0	0	0	2.60858	4.51e-13	2.29e-12	1.29317	0	0	0	0	0	0	0	0
C20orf20	-2.90436	4.06e-06	1.05e-05	0	0	0	1.63405	9.03e-05	0.000308553	0	0.149718	0.206283	0	0	0	0	0	0	4.09322	1.77e-05	4.39e-05	0	0	0	0	0	0	0	0	0
C20orf24	2.47768	0	0	-0.611359	4.31e-11	1.96e-10	0.799744	2.14e-09	1.4e-08	0	0.0101888	0.0185133	1.4085	6.37e-13	4.61e-12	0.697137	1.12e-06	4e-06	0.681988	3.02e-10	1.18e-09	-0.48029	4.2e-07	1.4e-06	0	0	0	0	0	0
C20orf26	0	0	0	-7.78136	0.00021464	0.000445971	0	0	0	0	0	0	0	0	0	0	0	0	-7.82655	0.000169201	0.000365186	0	0	0	0	0	0	0	0	0
C20orf27	0	0	0	1.42821	2.57e-09	9.94e-09	2.75827	4.15e-09	2.64e-08	1.26202	0	0	0	0	0	0	0	0	1.43579	8.28e-12	3.59e-11	2.0474	0	0	1.40421	4.53e-08	1.97e-07	0	0	0
C20orf3	0.504933	1.47e-05	3.51e-05	1.26237	0	0	0	0	0	0.92166	0	0	0.550734	3.03e-09	1.56e-08	1.62113	1.95e-13	1.52e-12	0.813259	0	0	1.10426	1.34e-13	8.65e-13	1.02635	6.41e-13	4.51e-12	-0.784524	2.25e-25	4.46e-24
C20orf4	1.02274	6.7e-09	2.32e-08	1.41706	1.24e-07	4.1e-07	0	0	0	2.46016	1.57e-08	6.07e-08	0	0	0	0	0	0	0	0	0	1.932	3.89e-13	2.23e-12	0	0	0	0	0	0
C20orf43	1.00341	0.000119309	0.000246758	1.04084	9.52e-07	2.8e-06	0	0	0	2.36714	0	0	0	0	0	0	0	0	0.939012	3.34e-11	1.39e-10	0	0	0	0.76133	1.29e-07	5.37e-07	0	0	0
C20orf46	2.82472	0.000190838	0.000384719	8.58871	1.89e-07	6.1e-07	5.84868	0.000136818	0.000449528	0	0	0	1.68806	1.41e-06	5.52e-06	2.65992	2.7e-05	8e-05	0	0	0	8.37938	9.02e-07	2.91e-06	9.72962	2.62e-11	1.55e-10	4.88787	7.27e-05	0.000271316
C20orf54	0	0	0	-8.24793	8.21e-06	2.14e-05	0	0	0	1.93309	0	0	-8.29921	1.58e-05	5.37e-05	0	0	0	-8.06609	3.55e-05	8.4e-05	0	0	0	-8.80735	1.19e-08	5.48e-08	-4.86876	1.6e-32	3.84e-31
C20orf72	1.53932	1.39e-06	3.77e-06	1.43306	4.27e-07	1.32e-06	0	0	0	1.10525	0	0	0	0	0	1.41843	2.04e-08	8.88e-08	1.86291	1.02e-13	6.29e-13	1.09279	9.26e-07	2.98e-06	1.00262	4e-06	1.36e-05	0	0	0
C21orf130	-7.75489	0.000403542	0.000783751	0	0	0	0	0	0	2.36468	2.85e-07	9.68e-07	0	0	0	0	0	0	-7.6865	0.000369648	0.000766023	0	0	0	-8.39232	1.02e-06	3.8e-06	0	0	0
C21orf2	0	0	0	0	0	0	0	0	0	7.85798	0.000255628	0.000590835	-2.50429	5.01e-05	0.00015657	-1.81708	2.13e-09	1.02e-08	0	0	0	0	0	0	-1.16194	5.03e-07	1.94e-06	0	0	0
C21orf33	-0.973156	1.49e-13	9.37e-13	-0.612838	0.000395424	0.000795407	-1.41476	8.5e-29	1.74e-27	0	0	0	-1.08092	5.98e-22	7.55e-21	-1.01512	3.08e-12	1.93e-11	-1.01202	9.25e-13	4.45e-12	-1.45218	1.88e-36	2.2e-35	-1.03977	2.23e-27	3.72e-26	0	0	0
C21orf34	0	0	0	0	0	0	0	0	0	2.78108	3.72e-05	9.77e-05	-10.1046	1.98e-17	2.21e-16	0	0	0	-4.79107	3.82e-14	2.68e-13	0	0	0	-3.026	1.62e-05	5.05e-05	0	0	0
C21orf45	0	0	0	0	0	0	2.43205	4.21e-06	1.81e-05	0	0.471092	0.530426	0	0	0	0	0	0	3.36048	4.98e-06	1.32e-05	0	0	0	0	0	0	0	0	0
C21orf56	0	0	0	0	0	0	3.16089	0.000106749	0.000358286	0	0.3015	0.358052	0	0	0	-2.86558	7.9e-06	2.53e-05	2.41128	6.47e-06	1.69e-05	0	0	0	0	0	0	0	0	0
C21orf59	1.73409	8.13e-14	6.02e-13	-1.47911	2.88e-16	2.85e-15	-0.542604	0.00336826	0.00826164	-1.57894	0	0	-1.01614	9.44e-05	0.000280444	0.90412	3.57e-07	1.36e-06	0.915277	0.000107472	0.000237682	-1.12578	8.34e-11	3.81e-10	0	0	0	0	0	0
C21orf63	0	0	0	0	0	0	1.56276	8.14e-05	0.000279779	-8.49185	0	0	-2.76609	2.82e-05	9.17e-05	0	0	0	-8.45533	1.56e-06	4.35e-06	1.69096	2.3e-07	7.85e-07	0	0	0	0	0	0
C21orf66	1.85498	3.15e-14	2.65e-13	1.79137	1.51e-13	1.02e-12	0	0	0	0	0	0	0	0	0	1.25304	4.93e-08	2.06e-07	1.48115	0	0	1.04781	3.3e-11	1.55e-10	0	0	0	0	0	0
C21orf7	10.3365	4.44e-16	4.45e-15	4.27886	8.27e-05	0.000184575	4.32396	1.51e-06	6.95e-06	0	0	0	0	0	0	4.8009	3.91e-06	1.31e-05	0	0	0	0	0	0	4.00643	1.62e-07	6.63e-07	1.69632	5.48e-10	3.85e-09
C22orf13	2.75243	0	0	1.24596	0	0	0.933696	4.11e-13	4.17e-12	0.489452	0	0	0.373105	2.31e-10	1.33e-09	0	0	0	0.606276	3.04e-12	1.38e-11	-0.541704	4.67e-11	2.17e-10	0	0	0	0	0	0
C22orf25	0	0	0	0	0	0	0	0	0	3.89843	0	0	2.27196	6.09e-11	3.65e-10	0	0	0	0	0	0	0	0	0	0	0	0	0	0	0
C22orf29	0	0	0	0	0	0	0	0	0	0	0.415756	0.474619	-1.16809	4.3e-05	0.000135356	0	0	0	0	0	0	0.778555	0.000413184	0.00095552	-1.56373	1.56e-08	7.11e-08	0	0	0
C22orf30	1.8853	0	0	0	0	0	2.00222	1.41e-05	5.51e-05	0	0	0	0	0	0	0	0	0	0	0	0	0	0	0	0	0	0	0	0	0
C22orf32	0	0	0	0	0	0	-0.99121	1.55e-24	2.96e-23	1.38776	0	0	-1.2473	1.56e-59	3e-58	0	0	0	-1.82683	2.64e-111	4.27e-110	-0.684019	5.37e-17	4.48e-16	0	0	0	-1.03793	4.91e-34	1.21e-32
C22orf36	2.10443	0	0	0	0	0	0	0	0	-10.4939	6.81e-22	6.66e-21	-1.33848	3.87e-09	1.97e-08	0	0	0	-1.24429	3.44e-09	1.24e-08	0.75225	4.1e-07	1.37e-06	0	0	0	0	0	0
C22orf9	2.83268	1.34e-13	8.65e-13	2.60114	0	0	2.04965	1.02e-13	1.23e-12	0	0	0	2.44267	0	0	0	0	0	2.51598	0	0	1.27984	7.28e-14	5.06e-13	1.09037	1.19e-07	4.97e-07	1.125	6.37e-10	4.45e-09
C2CD2	0	0	0	4.41454	7.21e-06	1.91e-05	0.86708	0.0026377	0.00666018	0	0	0	0	0	0	0	0	0	0.836788	1.54e-05	3.85e-05	0	0	0	1.73743	2.76e-05	8.29e-05	0	0	0
C2orf18	1.40541	3.39e-09	1.2e-08	0	0	0	1.33593	0	0	0	0.16558	0.221899	1.6941	0	0	-1.44601	5.07e-19	6.05e-18	0	0	0	-0.747877	0.000118577	0.00029565	0.84997	5.34e-07	2.05e-06	2.26961	0	0
C2orf24	0.792249	3.41e-09	1.21e-08	-1.20901	1.2e-06	3.5e-06	1.77531	0	0	0	0.283684	0.350388	-1.35582	5.57e-23	7.18e-22	-2.49004	3.43e-21	4.34e-20	-2.52439	7.64e-38	9.04e-37	-1.43049	1.31e-07	4.57e-07	0	0	0	0	0	0
C2orf27A	0	0	0	0	0	0	9.93221	3.74e-10	2.65e-09	0	0	0	0	0	0	9.8009	7.46e-10	3.73e-09	0	0	0	0	0	0	0	0	0	0	0	0
C2orf28	0.52888	0.000126737	0.000261686	1.51601	0	0	1.23442	1.95e-13	2.16e-12	2.06856	0	0	0	0	0	0	0	0	0.76877	5.97e-13	2.94e-12	1.49869	0	0	0	0	0	0	0	0
C2orf29	0	0	0	0	0	0	0.828578	0.00179389	0.00467618	0	0	0	0	0	0	0	0	0	1.38951	3.8e-08	1.26e-07	1.26397	2.99e-10	1.31e-09	1.82288	5.51e-14	5.53e-13	0	0	0
C2orf34	0	0	0	0	0	0	0	0	0	-3.66161	7.29e-12	3.64e-11	0	0	0	0	0	0	0	0	0	-1.64589	6.71e-05	0.000173363	0	0	0	-2.00919	1.68e-07	9.15e-07
C2orf40	2.08876	0	0	-2.43575	1.89e-133	3.97e-132	-3.28634	9.58e-96	3.03e-94	-12.0532	3.71e-63	5.35e-62	-9.84862	1.04e-14	1.05e-13	-4.47505	6.14e-32	9.72e-31	-7.19067	5.78e-81	8.56e-80	-2.54534	5.4e-31	5.92e-30	-3.94743	7.71e-151	2.51e-149	-0.585405	1.16e-05	4.93e-05
C2orf54	1.71638	9.96e-12	4.45e-11	-1.61886	3.13e-11	1.45e-10	0	0	0	-3.20615	0	0	-1	4.11e-07	1.71e-06	-3.0193	6.29e-19	7.5e-18	-1.82953	9.01e-21	8.32e-20	-1.6381	4.37e-12	2.19e-11	-4.54414	5.42e-73	1.41e-71	-1.87489	1.91e-06	9.01e-06
C2orf56	0	0	0	0	0	0	-1.06002	0.000809816	0.00225535	0	0	0	0	0	0	1.4283	1.69e-06	5.92e-06	1.81614	2.62e-07	8.01e-07	0	0	0	0	0	0	0	0	0
C2orf63	1.66833	3.84e-06	9.95e-06	2.83846	1.23e-05	3.12e-05	1.16164	0.00148894	0.00396031	0	0	0	0	0	0	0	0	0	0	0	0	1.95848	0.000135729	0.000336226	0	0	0	0	0	0
C2orf64	1.967	2.02e-12	9.72e-12	0	0	0	-0.382182	0.000435134	0.00127428	0	0	0	0	0	0	0	0	0	1.13294	1.59e-12	7.44e-12	0	0	0	-0.683541	1.52e-18	2.11e-17	0	0	0
C2orf69	-1.136	5.3e-06	1.34e-05	0	0	0	0	0	0	0	0	0	0	0	0	0	0	0	0	0	0	-1.13499	6.95e-05	0.000179145	0	0	0	0	0	0
C2orf7	0	0	0	0	0	0	1.26724	2.51e-08	1.44e-07	0	0	0	1.99415	3.43e-06	1.28e-05	-1.04559	0.000206646	0.000533632	0	0	0	0	0	0	-1.957	4.74e-29	8.09e-28	0	0	0
C2orf79	1.30033	0	0	0.639195	3.5e-11	1.6e-10	1.03818	1.6e-09	1.06e-08	0	0.3375	0.396353	0	0	0	0	0	0	-0.923488	1.35e-12	6.33e-12	0	0	0	0	0	0	-0.570951	0.000229656	0.000771456
C2orf88	0	0	0	0	0	0	0	0	0	3.17322	0	0	0	0	0	0	0	0	-9.68825	2.43e-14	1.75e-13	-1.5037	2.69e-05	7.3e-05	-1.36883	3.96e-06	1.35e-05	0	0	0
C3AR1	3.22327	7.23e-05	0.0001555	9.75154	4.44e-16	4.34e-15	0	0	0	0	0.100745	0.143243	0	0	0	0	0	0	2.79655	8.25e-08	2.64e-07	0	0	0	3.96743	4.85e-05	0.000138998	1.12795	5.93e-05	0.000224369
C3orf14	0	0	0	-2.30933	0.000168582	0.000354295	0	0	0	-8.41785	0	0	0	0	0	0	0	0	0	0	0	-1.83059	0.000159123	0.000389013	0	0	0	0	0	0
C3orf15	0	0	0	0.84213	0.00029877	0.000608663	0	0	0	-2.2943	1.99e-08	7.58e-08	0	0	0	1.95815	8.46e-14	7.52e-13	0	0	0	0	0	0	2.33298	1.02e-09	5.25e-09	-2.5616	2.57e-14	3.14e-13
C3orf21	1.11918	0.000337412	0.000660822	0	0	0	1.8009	3.56e-05	0.000131037	0	0.0366964	0.0592043	1.40391	3.8e-05	0.000120524	0	0	0	1.32386	6.36e-06	1.66e-05	-2.03529	4.63e-09	1.84e-08	0	0	0	0	0	0
C3orf23	-1.31336	6.35e-06	1.6e-05	0	0	0	-1.28071	1.02e-07	5.46e-07	0	0.565788	0.62352	0	0	0	0	0	0	0	0	0	-1.68146	2.89e-19	2.56e-18	0	0	0	0	0	0
C3orf33	0	0	0	0	0	0	-3.23734	8.74e-05	0.000299154	2.62771	1.34e-05	3.74e-05	-2.87302	8.36e-15	8.46e-14	0	0	0	-2.2854	3.7e-11	1.54e-10	0	0	0	0	0	0	0	0	0
C3orf36	7.83289	0.00029917	0.000588708	0	0	0	0	0	0	0	0	0	0	0	0	0	0	0	0	0	0	7.61471	0.000264842	0.000628831	0	0	0	0	0	0
C3orf37	-1.8379	1.12e-05	2.72e-05	0	0	0	0	0	0	0	0	0	0	0	0	0	0	0	1.75465	2.02e-08	6.78e-08	0	0	0	0	0	0	-1.10874	9.51e-05	0.000345156
C3orf38	1.16036	2.98e-05	6.81e-05	2.01215	1.09e-12	5.78e-12	0	0	0	1.81913	6.06e-12	3.05e-11	0	0	0	0	0	0	0	0	0	0	0	0	0.818904	6.03e-05	0.000169104	-1.20744	4.59e-09	2.95e-08
C3orf43	4.36257	2.55e-05	5.9e-05	0	0	0	0	0	0	0	0	0	0	0	0	0	0	0	0	0	0	1.00472	9.34e-07	3e-06	0	0	0	0	0	0
C3orf45	0	0	0	-3.03847	0.000441278	0.000880478	0	0	0	-2.24587	1.53e-05	4.25e-05	0	0	0	0	0	0	0	0	0	-8.55459	8.44e-07	2.74e-06	0	0	0	0	0	0
C3orf52	0	0	0	0	0	0	0	0	0	3.07375	4.86e-09	1.96e-08	0	0	0	0	0	0	0	0	0	-2.75215	3.46e-09	1.39e-08	0	0	0	-2.65411	6.36e-07	3.23e-06
C3orf54	0	0	0	2.39707	4.53e-05	0.000105529	2.03025	0.00108748	0.00296095	0	0	0	0	0	0	0	0	0	0	0	0	1.66264	6.53e-05	0.000169001	0	0	0	0	0	0
C3orf55	0	0	0	0	0	0	0	0	0	0	0.212654	0.276499	11.2527	0	0	8.49985	0.000200044	0.000517737	0	0	0	0	0	0	0	0	0	-3.50479	4.55e-05	0.000175597
C3orf58	2.36059	6.6e-13	3.38e-12	3.46387	1.23e-05	3.13e-05	0	0	0	0	0.147479	0.203359	2.65218	1.84e-12	1.26e-11	2.35208	1.15e-12	7.52e-12	2.29772	1.92e-12	8.87e-12	0	0	0	1.51107	7.78e-08	3.3e-07	0.9089	3.29e-07	1.73e-06
C3orf59	2.17762	8.59e-09	2.92e-08	-1.35705	4.64e-05	0.000107979	0	0	0	0	0	0	-2.12588	1.6e-05	5.42e-05	0	0	0	-2.20073	1.98e-05	4.84e-05	1.16087	1.93e-05	5.33e-05	0	0	0	1.40794	2.33e-07	1.25e-06
C3orf62	-0.864284	6.24e-08	1.95e-07	2.55528	0	0	0	0	0	0	0.70076	0.747031	-1.05918	1.3e-05	4.47e-05	-1.4466	2.33e-06	7.99e-06	0	0	0	2.00142	0	0	0	0	0	0	0	0
C3orf64	2.33252	1.79e-13	1.1e-12	3.54065	6.39e-10	2.62e-09	1.64499	2.75e-10	1.98e-09	0	0	0	1.21756	2.91e-06	1.09e-05	1.19803	1.68e-06	5.88e-06	1.15513	1.03e-06	2.97e-06	1.04612	6.33e-06	1.87e-05	1.51274	2.86e-11	1.69e-10	0	0	0
C3orf67	0	0	0	0	0	0	0	0	0	0	0	0	0	0	0	0	0	0	8.5812	1.54e-06	4.32e-06	0	0	0	8.72792	5.93e-06	1.99e-05	0	0	0
C3orf70	1.78032	0.00040093	0.000780508	0	0	0	3.29478	0.00027771	0.000848942	0	0.0807226	0.119373	0	0	0	0	0	0	0	0	0	0	0	0	0	0	0	9.01123	8.58e-07	4.27e-06
C3orf75	1.24816	4.87e-12	2.25e-11	-1.96685	5.5e-44	7.95e-43	0	0	0	-0.915245	0	0	0	0	0	0	0	0	-1.0861	5.38e-05	0.000125127	-0.750293	4.76e-07	1.58e-06	0	0	0	0	0	0
C4orf10	0	0	0	0	0	0	1.21187	0.00317242	0.00786647	0	0.391262	0.449871	1.36126	0.000164105	0.000467624	0	0	0	0	0	0	0	0	0	1.62011	1.41e-05	4.44e-05	0	0	0
C4orf12	0	0	0	0	0	0	0	0	0	-7.94837	0	0	0	0	0	0	0	0	0	0	0	-2.83846	6.51e-05	0.000168652	0	0	0	0	0	0
C4orf14	2.52484	5.93e-08	1.86e-07	1.92555	5.27e-05	0.000122107	0	0	0	2.62132	1.54e-06	4.86e-06	0	0	0	0	0	0	1.22508	3.42e-08	1.13e-07	2.27014	1.51e-08	5.72e-08	0	0	0	0	0	0
C4orf16	3.47376	2.12e-07	6.32e-07	1.0054	3.32e-07	1.04e-06	-1.15372	2.03e-06	9.22e-06	2.29047	0	0	0	0	0	1.41193	7.05e-13	4.75e-12	0	0	0	0	0	0	0	0	0	-0.604154	2.93e-05	0.000117433
C4orf18	4.23385	6.73e-12	3.05e-11	0.995125	4.54e-07	1.38e-06	1.99158	7.62e-14	9.62e-13	3.58237	2.69e-09	1.11e-08	0	0	0	0	0	0	0	0	0	1.50346	0	0	1.48884	1.4e-13	1.22e-12	2.30842	4.9e-13	4.71e-12
C4orf19	0	0	0	0.758538	0.00026768	0.000550468	0.830854	0.00140143	0.00373715	1.88944	7.37e-14	5.26e-13	1.76653	0	0	0	0	0	-10.4533	7.65e-24	7.55e-23	0	0	0	0.649078	5.26e-05	0.000149057	-1.2452	8.61e-13	7.9e-12
C4orf21	2.42196	0.000463326	0.00089381	4.06482	0.000124217	0.000267695	0	0	0	0	0	0	0	0	0	2.32073	5.36e-06	1.76e-05	1.65323	0.000272982	0.000573937	3.29144	1.92e-05	5.3e-05	2.24068	1.77e-05	5.48e-05	0	0	0
C4orf27	2.8126	3.12e-08	1.01e-07	1.64409	5.04e-14	4.14e-13	0	0	0	1.91823	0	0	0	0	0	1.26881	5.17e-06	1.7e-05	0	0	0	0.908916	1.65e-06	5.17e-06	2.19948	1.2e-13	1.06e-12	0	0	0
C4orf3	1.83949	1.05e-12	5.24e-12	1.00758	5.52e-13	3.08e-12	0.549558	7.65e-06	3.13e-05	0	0.946308	0.954316	0.352408	5.96e-05	0.000183052	-0.668232	6.36e-07	2.34e-06	1.79163	7.99e-14	5.15e-13	-1.37563	7.23e-63	1.02e-61	0.592378	9.46e-10	4.89e-09	0.860221	6.58e-13	6.17e-12
C4orf31	-11.5613	3.73e-48	4.74e-47	-5.45965	9.85e-96	1.9e-94	-11.3592	9.55e-24	1.81e-22	-11.697	0	0	-10.599	3.13e-24	4.15e-23	-10.3309	2.27e-14	2.21e-13	-3.75946	5.19e-12	2.31e-11	-5.1822	1.51e-40	1.84e-39	-11.1662	1.37e-40	2.78e-39	0	0	0
C4orf32	1.22607	3.13e-13	1.74e-12	4.37264	3.88e-09	1.48e-08	0	0	0	1.68077	1.05e-12	5.73e-12	0	0	0	0	0	0	0	0	0	1.34426	0	0	1.22714	1.15e-06	4.23e-06	-1.53478	1.96e-42	5.4e-41
C4orf34	0	0	0	0	0	0	0	0	0	0	0.67817	0.725093	0	0	0	1.39075	4.2e-05	0.00012076	0	0	0	-2.05418	3.01e-06	9.14e-06	0	0	0	-1.55069	2.85e-06	1.32e-05
C4orf39	0	0	0	0	0	0	0	0	0	8.48382	2.89e-06	8.83e-06	0	0	0	9.50184	3.86e-08	1.64e-07	0	0	0	0	0	0	0	0	0	0	0	0
C4orf41	-1.99457	3.56e-07	1.04e-06	0	0	0	0	0	0	-1.43204	1.47e-07	5.14e-07	0	0	0	2.96963	7.18e-06	2.32e-05	1.35355	3.28e-07	9.93e-07	0	0	0	1.2163	9.13e-06	2.96e-05	-1.27308	2.96e-06	1.37e-05
C4orf42	0	0	0	3.19794	0.000327328	0.000664105	0	0	0	0	0	0	0	0	0	0	0	0	1.6645	0.000126491	0.00027674	0	0	0	1.98706	6.33e-06	2.11e-05	0	0	0
C4orf43	0	0	0	0	0	0	0	0	0	1.76318	6.91e-07	2.25e-06	0	0	0	0	0	0	1.48853	3.41e-09	1.23e-08	0	0	0	0	0	0	0	0	0
C4orf46	1.69363	1.79e-05	4.23e-05	8.51964	3.95e-07	1.22e-06	0	0	0	0	0.0702288	0.105904	1.68701	3e-06	1.12e-05	0	0	0	1.91334	1.53e-11	6.54e-11	0	0	0	3.30117	1.16e-06	4.26e-06	0	0	0
C4orf6	8.05528	7.72e-05	0.000165215	0	0	0	0	0	0	0	0	0	8.41363	1.83e-05	6.11e-05	0	0	0	8.02791	0.000111792	0.00024654	7.99435	2.32e-05	6.34e-05	0	0	0	0	0	0
C5	0	0	0	-3.236	1.55e-15	1.49e-14	0	0	0	-3.75997	0	0	0	0	0	0	0	0	-2.24169	4.08e-05	9.62e-05	-3.51182	1.87e-08	7.03e-08	1.43356	1.3e-05	4.12e-05	0	0	0
C5AR1	1.97438	0	0	3.90309	2.33e-08	8.26e-08	0	0	0	0	0	0	0.832946	0.000162229	0.000462634	0	0	0	1.07117	8e-06	2.07e-05	1.35101	8.6e-13	4.61e-12	0	0	0	0.783606	0.000233472	0.000783402
C5orf13	2.97081	8.95e-14	6.54e-13	0.875162	0	0	0	0	0	-0.966867	0	0	0	0	0	1.96972	0	0	0	0	0	0.702686	0	0	0.645021	9.01e-11	5.1e-10	-0.419745	2.67e-09	1.75e-08
C5orf15	1.69607	0	0	1.2669	2.73e-14	2.36e-13	0	0	0	0	0.0199227	0.0341858	0	0	0	1.16655	1.17e-13	9.86e-13	2.64428	0	0	-0.430843	5.54e-05	0.000144257	1.1449	9.32e-13	6.42e-12	0.291356	0.000108307	0.000388123
C5orf22	2.26262	6.28e-10	2.39e-09	0	0	0	0	0	0	1.44571	8.86e-09	3.48e-08	0	0	0	0	0	0	0	0	0	0	0	0	0	0	0	-1.00095	1.83e-06	8.66e-06
C5orf23	1.89178	0	0	-2.90604	2.11e-102	4.15e-101	-1.67579	1.27e-95	4.01e-94	-1.56002	0	0	-4.48113	9.91e-165	2.41e-163	-4.46418	1.38e-213	3.9e-212	-5.88648	4.45e-167	7.67e-166	-1.20658	1.5e-62	2.11e-61	-0.422356	1.72e-16	2.27e-15	3.07133	1.36e-13	1.47e-12
C5orf24	2.15218	1.67e-13	1.04e-12	1.62458	7.12e-13	3.89e-12	0	0	0	-0.658194	1.54e-09	6.45e-09	0	0	0	1.22275	2e-13	1.55e-12	0.536359	4.57e-07	1.36e-06	0	0	0	0	0	0	0	0	0
C5orf28	1.43053	9.69e-10	3.63e-09	0	0	0	0	0	0	1.20457	0	0	0	0	0	2.24631	6.57e-07	2.41e-06	0	0	0	0	0	0	0	0	0	0	0	0
C5orf32	-2.23214	1.67e-59	2.18e-58	-3.51546	5.36e-243	1.26e-241	-0.825463	3.21e-15	4.83e-14	0	0	0	0	0	0	-0.483132	0.000201114	0.000519792	-0.467764	0.000132213	0.000288495	-1.00363	7.97e-26	8.05e-25	-1.05691	9.66e-34	1.8e-32	-2.40321	2.31e-150	1.07e-148
C5orf33	-1.41248	6.79e-23	7.47e-22	-1.20604	5.98e-14	4.78e-13	0	0	0	-1.19062	0	0	-0.761599	0.000116075	0.000336778	0.814489	1.49e-07	5.96e-07	0	0	0	-1.37831	1.18e-21	1.11e-20	0	0	0	-1.29388	4.63e-27	9.66e-26
C5orf35	4.42368	0.000112033	0.000233556	0	0	0	0	0	0	1.61707	0	0	0	0	0	0	0	0	0	0	0	0	0	0	0	0	0	0	0	0
C5orf37	0	0	0	1.94217	2.19e-10	9.39e-10	0	0	0	0	0.00125676	0.00264916	0	0	0	2.8806	1.12e-06	4e-06	1.38887	1.65e-06	4.58e-06	0	0	0	0	0	0	0	0	0
C5orf41	0	0	0	1.36712	2.53e-13	1.55e-12	0	0	0	2.21176	0	0	0	0	0	1.38666	3.76e-12	2.32e-11	1.00602	4e-06	1.07e-05	-1.2476	2.23e-06	6.86e-06	1.70938	0	0	-1.21726	5.93e-18	9.07e-17
C5orf43	1.79429	7.11e-15	6.55e-14	0.953682	3.93e-10	1.64e-09	0	0	0	1.7585	0	0	0	0	0	1.63639	1.31e-14	1.3e-13	1.19214	2.62e-13	1.4e-12	0.58257	9e-07	2.91e-06	1.34682	1.31e-13	1.15e-12	0	0	0
C5orf44	0.823274	0.000212688	0.000426004	2.16062	1.38e-13	9.49e-13	-0.84128	0.00156616	0.00411959	1.52179	1.34e-09	5.65e-09	0	0	0	0	0	0	1.11682	5.75e-06	1.51e-05	0	0	0	0	0	0	0	0	0
C5orf45	1.95795	3.93e-06	1.02e-05	0	0	0	1.59174	1.62e-06	7.39e-06	1.90436	0.000391918	0.000888465	0	0	0	0	0	0	0	0	0	0	0	0	0	0	0	0	0	0
C5orf49	0	0	0	-4.15528	1.65e-13	1.09e-12	0	0	0	0	0	0	0	0	0	0	0	0	-3.70895	7.7e-09	2.7e-08	0	0	0	0	0	0	0	0	0
C5orf53	0	0	0	-2.42116	3.17e-22	3.53e-21	0	0	0	-1.888	1.25e-11	6.13e-11	0	0	0	1.87288	0	0	0	0	0	-2.80113	1.51e-27	1.57e-26	0	0	0	-1.03787	1.44e-11	1.16e-10
C5orf54	0	0	0	1.6862	9.77e-14	7.15e-13	1.13633	0.000166289	0.000531891	1.32819	6.02e-08	2.19e-07	0	0	0	0	0	0	1.13407	1.82e-08	6.18e-08	1.56735	0	0	1.30826	1.93e-06	6.91e-06	0	0	0
C6	11.7004	4.44e-16	4.46e-15	7.89482	6.78e-05	0.000153303	6.6519	0.000136818	0.000448308	0	0.153392	0.208385	0	0	0	0	0	0	-9.12153	6.28e-10	2.39e-09	4.06012	9.95e-05	0.000251787	13.1715	6.66e-16	8.37e-15	5.55568	7.27e-05	0.000270579
C6orf1	2.03631	1.15e-13	7.85e-13	0	0	0	0	0	0	0	0	0	1.42737	7.99e-15	8.11e-14	0	0	0	1.0104	4.38e-06	1.17e-05	0	0	0	0	0	0	0	0	0
C6orf105	0	0	0	0	0	0	0	0	0	0	0.046701	0.0734328	-7.81378	0.00036317	0.000982387	0	0	0	0	0	0	0	0	0	0	0	0	-3.14177	1.01e-14	1.29e-13
C6orf106	0	0	0	-0.606795	1.49e-06	4.27e-06	1.26143	1.24e-13	1.46e-12	0	0.00048189	0.00107663	1.03631	3.33e-06	1.24e-05	0	0	0	0.670523	2.47e-05	6e-05	0.52683	9.7e-05	0.000246266	0	0	0	0	0	0
C6orf108	0	0	0	0	0	0	-0.502368	0.00398184	0.00964746	-1.37831	1.64e-28	1.78e-27	-1.28734	3.17e-48	5.63e-47	-1.225	2.18e-05	6.54e-05	-1.56452	3.24e-61	4.48e-60	-0.426577	8.25e-06	2.39e-05	0	0	0	1.05394	7.54e-06	3.32e-05
C6orf115	0	0	0	0	0	0	0	0	0	-1.65574	0	0	0.704373	9.14e-05	0.000272185	0	0	0	-1.40636	1.81e-23	1.77e-22	-1.75922	2.72e-30	2.95e-29	0	0	0	0	0	0
C6orf129	1.50404	0.000367138	0.000717345	0	0	0	0	0	0	0	0.143866	0.198688	0	0	0	0	0	0	0	0	0	1.2684	3.36e-06	1.02e-05	0	0	0	0	0	0
C6orf130	-1.01493	4.78e-05	0.000105787	1.1686	6.83e-06	1.82e-05	0	0	0	1.23183	0	0	0	0	0	0	0	0	0	0	0	0	0	0	0	0	0	0	0	0
C6orf145	1.73398	2.67e-12	1.27e-11	2.02647	0.000115069	0.000251342	0	0	0	0	0.153392	0.208768	0	0	0	-2.63826	2.23e-10	1.17e-09	1.78111	2.64e-06	7.18e-06	0	0	0	2.11944	8.71e-07	3.26e-06	0	0	0
C6orf153	1.31942	2.33e-08	7.63e-08	0	0	0	-0.720472	0.0023031	0.0058975	0	0.000920858	0.00197546	0	0	0	0	0	0	0	0	0	1.31108	5.46e-09	2.16e-08	0	0	0	0	0	0
C6orf162	1.83257	2.26e-05	5.27e-05	0	0	0	0	0	0	0	0.124501	0.174133	0	0	0	0	0	0	0	0	0	1.26319	3.04e-07	1.03e-06	0	0	0	-1.34211	9.55e-05	0.00034623
C6orf167	0	0	0	0	0	0	2.51362	6.91e-06	2.85e-05	0	0.492878	0.552876	0	0	0	0	0	0	2.5638	6.66e-07	1.94e-06	0	0	0	2.15843	1.77e-10	9.79e-10	0	0	0
C6orf168	0	0	0	0	0	0	0	0	0	2.32003	1.09e-05	3.1e-05	0	0	0	0	0	0	0	0	0	0	0	0	2.42626	0.000107285	0.000288867	0	0	0
C6orf173	0	0	0	8.58871	1.89e-07	6.09e-07	0	0	0	0	0.000539586	0.00119868	0	0	0	0	0	0	2.50603	5.34e-06	1.4e-05	0	0	0	8.23362	0.000212788	0.000548536	0	0	0
C6orf203	0	0	0	1.27987	0.000457576	0.000910913	0	0	0	1.70326	4.02e-09	1.63e-08	0	0	0	-1.51905	0.000251254	0.00064386	1.03216	1.43e-07	4.47e-07	-1.69893	2.04e-10	9.07e-10	0	0	0	0	0	0
C6orf211	0	0	0	0	0	0	0	0	0	-1.41131	0	0	0	0	0	0	0	0	1.70916	5.57e-11	2.3e-10	-3.79964	1.64e-82	2.52e-81	0	0	0	1.22648	0	0
C6orf223	6.19817	8.3e-06	2.07e-05	9.00562	1.1e-09	4.46e-09	5.57986	0.000136818	0.000449426	8.79116	1.46e-07	5.09e-07	4.76475	9.39e-06	3.3e-05	3.80047	0.000108083	0.000292545	4.25526	5.62e-05	0.000130504	8.28609	9.95e-05	0.000252001	12.0831	6.66e-16	8.6e-15	9.29002	4.13e-08	2.4e-07
C6orf225	-1.31729	1.44e-06	3.91e-06	2.31979	5.52e-12	2.71e-11	0	0	0	0	0.201028	0.265432	-1.95717	1.79e-08	8.52e-08	-3.67022	1.63e-16	1.8e-15	0	0	0	2.74583	6.05e-07	1.99e-06	0	0	0	0	0	0
C6orf48	1.01926	2.32e-13	1.36e-12	2.07888	0	0	0	0	0	1.62328	0	0	0.832209	8.91e-09	4.38e-08	-0.869327	3.36e-07	1.28e-06	0.782475	2.47e-13	1.34e-12	-0.770941	9.92e-06	2.85e-05	0	0	0	0	0	0
C6orf58	0	0	0	0	0	0	-0.485483	0.000114046	0.000381189	1.76702	0	0	0	0	0	1.54049	0	0	0	0	0	0	0	0	-0.706598	2.93e-14	3.18e-13	0	0	0
C6orf62	2.5907	0	0	2.25351	5.11e-15	4.75e-14	0.661487	2.87e-12	2.54e-11	1.36629	0	0	0.995649	5.42e-14	5.09e-13	0.399949	0	0	2.78977	3.79e-13	1.95e-12	0.431981	5.23e-07	1.73e-06	0.293096	1.16e-11	7.13e-11	0.369754	1.51e-11	1.21e-10
C6orf64	1.82152	1.06e-11	4.73e-11	0	0	0	0	0	0	0	0.0139197	0.0244398	0	0	0	0	0	0	0	0	0	1.03094	9.18e-08	3.26e-07	0	0	0	0	0	0
C6orf70	0.806917	0.000106866	0.000225176	1.78324	1.25e-08	4.57e-08	0.972028	0.000320962	0.000965083	-1.52975	1.19e-06	3.81e-06	0	0	0	0	0	0	1.23566	5.21e-09	1.84e-08	0	0	0	0	0	0	0	0	0
C7	-0.380797	1.93e-09	7.01e-09	-0.778175	4.29e-15	4.03e-14	-1.72673	8.01e-68	2.27e-66	-7.16792	0	0	-7.46246	0	0	-14.262	1.23e-208	3.45e-207	-4.81039	5.63e-255	1.04e-253	-6.89393	0	0	-9.3912	0	0	-3.04399	8.68e-212	4.41e-210
C7orf10	0	0	0	-2.25188	2.41e-15	2.29e-14	-3.14459	2.28e-11	1.82e-10	-9.49386	2.68e-11	1.28e-10	-5.37183	3.52e-42	5.85e-41	-2.36999	1.21e-08	5.36e-08	-3.39275	2.04e-18	1.8e-17	0	0	0	-2.84927	1.6e-40	3.22e-39	0	0	0
C7orf11	0	0	0	-0.661761	6.36e-05	0.000144513	0	0	0	0	0	0	0.581392	1.17e-05	4.05e-05	0	0	0	0.759598	7.25e-09	2.54e-08	-1.31494	3.87e-22	3.66e-21	-1.18745	2.24e-15	2.69e-14	-0.809147	2.56e-06	1.19e-05
C7orf20	0	0	0	-0.77203	5.4e-10	2.24e-09	-0.424541	0.00156682	0.00412057	1.47551	0	0	0	0	0	0	0	0	0	0	0	1.99363	5.62e-13	3.12e-12	0	0	0	-0.677391	3.55e-07	1.85e-06
C7orf23	0	0	0	0	0	0	1.3791	7.62e-14	9.6e-13	0	0.772868	0.815126	0	0	0	1.03457	5.41e-13	3.72e-12	2.35847	1.92e-12	8.85e-12	-1.76173	6.28e-15	4.83e-14	0.422184	1e-05	3.21e-05	0	0	0
C7orf26	0	0	0	0	0	0	0	0	0	2.80695	1.4e-10	6.36e-10	0	0	0	0	0	0	0	0	0	1.3463	3.34e-10	1.47e-09	0	0	0	0	0	0
C7orf27	1.70331	1.04e-14	9.51e-14	0	0	0	0.927488	0.00172593	0.00450876	0.841987	0.0002542	0.000589472	0	0	0	0	0	0	0.984609	6.87e-09	2.41e-08	0	0	0	1.18345	4.22e-07	1.65e-06	-1.30485	5e-07	2.57e-06
C7orf29	0	0	0	2.67195	1.23e-05	3.13e-05	2.90327	6.86e-06	2.84e-05	3.03284	7.85e-06	2.28e-05	1.80229	0	0	0	0	0	0	0	0	2.21643	6.42e-06	1.89e-05	1.65962	1.63e-05	5.08e-05	0	0	0
C7orf30	2.35768	1.44e-13	9.09e-13	0	0	0	-0.879578	1.3e-07	6.88e-07	2.84319	3.51e-14	2.7e-13	0	0	0	1.02014	3.82e-09	1.78e-08	0	0	0	1.41109	0	0	0	0	0	0	0	0
C7orf31	0	0	0	0	0	0	0	0	0	8.3966	0	0	0	0	0	0	0	0	8.11894	6.06e-05	0.000138857	0	0	0	0	0	0	0	0	0
C7orf36	0	0	0	0	0	0	1.10023	0.00101484	0.00277306	2.22781	7.48e-06	2.18e-05	-1.10529	0.00012998	0.000374703	0	0	0	0	0	0	1.4224	2.16e-09	8.85e-09	0	0	0	0	0	0
C7orf38	0	0	0	4.06482	0.000124217	0.000267734	0	0	0	2.57544	7.91e-06	2.29e-05	0	0	0	0	0	0	0	0	0	0	0	0	0	0	0	0	0	0
C7orf40	2.3632	2.12e-07	6.29e-07	0	0	0	0	0	0	0	0.00104758	0.00223232	2.95936	2.54e-06	9.67e-06	3.13124	7.18e-06	2.32e-05	3.64293	9.48e-06	2.43e-05	2.61164	1.21e-05	3.43e-05	0	0	0	0	0	0
C7orf41	-0.815151	2.42e-18	2.56e-17	-2.4976	1.35e-129	2.83e-128	-3.30818	2.33e-115	7.71e-114	0.39967	3.62e-08	1.35e-07	-6.01825	0	0	-1.34424	2.74e-26	3.9e-25	-3.08109	4.4e-164	7.58e-163	-1.30281	8.87e-40	1.07e-38	-3.21878	4.97e-278	1.78e-276	-1.93493	2.44e-162	1.15e-160
C7orf42	1.9724	0	0	1.15216	2.66e-12	1.35e-11	0.52368	2.91e-06	1.29e-05	1.65965	0	0	0	0	0	0.426667	3.78e-07	1.43e-06	1.237	1.01e-13	6.27e-13	-0.517343	0.000104819	0.000263815	1.29042	6.73e-13	4.74e-12	0	0	0
C7orf44	3.23427	2.55e-13	1.47e-12	0	0	0	-1.02112	1.17e-11	9.59e-11	0.879177	0	0	0.539339	3.87e-08	1.78e-07	1.57456	0	0	0	0	0	0.493683	1e-06	3.22e-06	0	0	0	0	0	0
C7orf46	0	0	0	0	0	0	-9.34207	2.19e-06	9.91e-06	0	0	0	0	0	0	0	0	0	0	0	0	-2.02659	1.54e-06	4.85e-06	0	0	0	0	0	0
C7orf49	2.44617	1.03e-13	7.34e-13	1.23704	7.57e-05	0.000170346	0.812814	0.000722072	0.00202342	0	0	0	0	0	0	1.38373	6.75e-11	3.69e-10	0	0	0	0	0	0	0	0	0	-0.938266	2.83e-06	1.31e-05
C7orf50	0	0	0	-1.16864	6.24e-13	3.46e-12	0	0	0	1.52345	0	0	0.668794	4.75e-06	1.75e-05	0	0	0	0.695863	0.000227964	0.000482562	1.20561	0	0	-1.08688	3.38e-18	4.67e-17	0	0	0
C7orf55	0.586758	9.69e-06	2.37e-05	-2.02096	1.36e-68	2.37e-67	-0.744709	0.000184903	0.000585998	0.85028	0	0	0	0	0	0	0	0	-1.10869	1.18e-21	1.11e-20	0.472462	2.9e-08	1.07e-07	-0.997721	8.74e-10	4.54e-09	-0.791317	3.08e-05	0.000122398
C7orf58	2.24933	6.28e-10	2.39e-09	3.45386	2.45e-07	7.76e-07	0	0	0	0	0	0	-2.28113	1.25e-07	5.48e-07	0	0	0	0	0	0	0	0	0	0	0	0	0	0	0
C7orf59	-0.730012	1.49e-16	1.55e-15	-1.50105	5.58e-94	1.06e-92	1.31027	1.29e-12	1.19e-11	-0.790835	5.77e-26	6.05e-25	0	0	0	0	0	0	0.657107	7.4e-11	3.01e-10	0	0	0	-2.14924	1.45e-56	3.4e-55	0	0	0
C7orf60	1.9394	9.97e-14	7.13e-13	0	0	0	0	0	0	0	0	0	0.721975	3.67e-05	0.000116682	0.705968	0.000133219	0.000354217	0	0	0	0	0	0	1.14268	8.86e-14	8.23e-13	-0.74715	1.6e-09	1.08e-08
C7orf64	1.21678	5.39e-05	0.000118482	0	0	0	0	0	0	0	0	0	1.62523	4.31e-10	2.42e-09	0	0	0	0	0	0	0	0	0	0	0	0	0	0	0
C7orf68	7.62939	3.98e-07	1.16e-06	4.28981	0	0	4.84268	2.66e-10	1.93e-09	1.70211	0	0	5.23751	0	0	4.01167	0	0	4.29709	6.88e-15	5.2e-14	7.3665	7.64e-14	5.28e-13	5.55559	4.44e-14	4.6e-13	4.47455	4.26e-14	5.02e-13
C7orf70	1.86305	2e-08	6.59e-08	1.22315	8.16e-11	3.64e-10	0	0	0	1.74218	0	0	1.54732	0	0	1.62013	3.71e-07	1.41e-06	1.04605	7.38e-09	2.59e-08	1.42684	0	0	2.31107	1.67e-12	1.11e-11	0	0	0
C8orf33	2.23627	0	0	1.86978	6.99e-14	5.4e-13	0	0	0	1.64375	0	0	0.645304	2.46e-12	1.67e-11	1.80012	0	0	0.707939	4.67e-11	1.94e-10	0	0	0	0	0	0	-0.982274	7.32e-11	5.54e-10
C8orf38	0	0	0	-2.93974	3.87e-05	9.08e-05	0	0	0	-3.85324	1.8e-07	6.2e-07	0	0	0	0	0	0	0	0	0	-2.85159	3.32e-06	1e-05	-1.71013	1.97e-09	9.87e-09	0	0	0
C8orf4	1.19536	0	0	-0.781863	5.42e-21	5.9e-20	-2.40243	9.31e-107	3.05e-105	-0.477408	0	0	-3.25288	3.99e-217	1.01e-215	-1.7503	9.45e-15	9.52e-14	-5.61238	0	0	1.11538	2.5e-12	1.28e-11	0	0	0	-2.10373	0	0
C8orf44	0	0	0	2.28737	2.67e-06	7.42e-06	0	0	0	0	0	0	0	0	0	0	0	0	0	0	0	1.91209	9.56e-06	2.75e-05	-2.49576	2.78e-08	1.24e-07	0	0	0
C8orf46	0	0	0	0	0	0	-9.13186	1.31e-05	5.17e-05	-9.67243	0	0	-8.66178	6.91e-07	2.81e-06	2.10658	1.05e-13	8.95e-13	0	0	0	0	0	0	0	0	0	0	0	0
C8orf47	2.73644	8.32e-06	2.05e-05	0	0	0	1.37716	4.5e-05	0.000162879	-8.76818	4.07e-07	1.36e-06	0	0	0	0.807252	0.000162409	0.000425893	-8.36632	3.4e-06	9.14e-06	-1.54975	0.000406104	0.000939584	0.86406	7.47e-05	0.000206806	1.88787	1.94e-11	1.54e-10
C8orf55	3.86945	7.43e-07	2.09e-06	0	0	0	0	0	0	0.65973	0.000227278	0.000532753	0	0	0	-1.29726	2.06e-10	1.08e-09	-1.01139	1.23e-07	3.87e-07	1.98683	4.82e-14	3.47e-13	0	0	0	0	0	0
C8orf59	1.85344	2.81e-13	1.59e-12	2.06925	6.08e-13	3.38e-12	0	0	0	1.24941	1.37e-13	9e-13	0.369664	0.000208532	0.000583567	2.43896	5.93e-07	2.19e-06	0.405607	0.00020747	0.000441126	0.893138	6.27e-13	3.45e-12	0	0	0	0	0	0
C8orf76	2.73982	8.55e-09	2.93e-08	0.672263	7.46e-07	2.24e-06	0	0	0	0	0.606812	0.663169	0	0	0	2.28001	8.46e-08	3.45e-07	0	0	0	1.95448	0	0	0	0	0	0	0	0
C8orf81	-3.08019	1.09e-24	1.23e-23	4.46914	2.05e-05	5.05e-05	0	0	0	0	0.751278	0.795577	-2.83616	5.15e-11	3.12e-10	-6.83176	1.9e-64	3.98e-63	0	0	0	0	0	0	0	0	0	0	0	0
C8orf82	0	0	0	-2.1173	2.1e-06	5.95e-06	0	0	0	0	0.16	0.215118	-1.4005	1.3e-05	4.46e-05	0	0	0	0	0	0	0.882972	0.00030712	0.000720054	0	0	0	0	0	0
C8orf83	1.06925	0	0	0	0	0	0	0	0	0	0.051457	0.0793321	0	0	0	1.57294	6e-14	5.49e-13	0	0	0	0	0	0	0.470736	0.000300142	0.000755573	-0.716255	1.35e-11	1.1e-10
C8orf84	0	0	0	0	0	0	1.26162	0.000447786	0.00130922	-9.86109	2.29e-14	1.81e-13	-3.65696	1.48e-08	7.06e-08	2.95815	1.54e-09	7.48e-09	0	0	0	0	0	0	1.14104	1.14e-05	3.63e-05	-1.45251	2.25e-11	1.79e-10
C8orf86	0	0	0	2.76873	3.15e-12	1.59e-11	0	0	0	0	0.74971	0.794156	-1.7718	6.6e-13	4.77e-12	0	0	0	-1.34985	0.00034645	0.000721064	1.68922	1.19e-13	7.75e-13	-3.234	3.25e-14	3.51e-13	0	0	0
C9orf100	2.59868	4.63e-06	1.18e-05	1.79159	8.16e-08	2.75e-07	0	0	0	0	0.258916	0.322401	0	0	0	0	0	0	0	0	0	0	0	0	0	0	0	0	0	0
C9orf103	0	0	0	-1.34821	1.31e-15	1.26e-14	-2.3173	2.27e-14	3.21e-13	-3.9297	1.08e-92	1.73e-91	-3.83516	4.9e-58	9.28e-57	0	0	0	-4.96193	6.38e-75	9.27e-74	-1.6707	3.1e-19	2.73e-18	-2.77657	6.95e-33	1.28e-31	0	0	0
C9orf119	0	0	0	-1.39248	1.58e-09	6.27e-09	0	0	0	0	0.3444	0.403445	0	0	0	0	0	0	0	0	0	0	0	0	-1.35421	8.7e-06	2.83e-05	0	0	0
C9orf123	1.74101	0	0	-1.86392	1.76e-31	2.27e-30	0	0	0	0	0.000884858	0.00191429	0	0	0	0	0	0	0	0	0	-1.07691	6.47e-13	3.53e-12	0	0	0	0	0	0
C9orf125	3.38117	1.63e-08	5.45e-08	0	0	0	2.05987	1.87e-05	7.18e-05	-9.70563	0	0	0	0	0	0	0	0	-2.6448	1.86e-07	5.75e-07	-1.12743	4.72e-05	0.000124159	0	0	0	0	0	0
C9orf130	0	0	0	1.17598	1.3e-10	5.67e-10	-0.909627	0.00192245	0.0049853	0	0.00474608	0.00912987	-2.46199	7.9e-15	8.03e-14	-1.80062	1.01e-11	5.94e-11	-1.66655	2.98e-08	9.93e-08	0.600353	0.000179895	0.000436153	-0.915956	1.05e-05	3.38e-05	0	0	0
C9orf150	2.18012	4.74e-07	1.36e-06	0	0	0	1.93833	5.91e-07	2.89e-06	0	0	0	3.01258	4.92e-06	1.8e-05	2.27854	2.71e-06	9.21e-06	0	0	0	0	0	0	2.2343	7.62e-07	2.87e-06	0	0	0
C9orf156	1.53912	1.82e-05	4.28e-05	0	0	0	0	0	0	1.62949	7.91e-07	2.56e-06	0	0	0	0	0	0	0	0	0	1.01448	2.21e-05	6.06e-05	0	0	0	0	0	0
C9orf16	-1.12733	2.02e-06	5.43e-06	0	0	0	1.5559	1.81e-07	9.45e-07	0	0	0	0	0	0	0	0	0	0	0	0	0	0	0	0	0	0	-1.00558	7.26e-05	0.000271184
C9orf167	3.70327	3.98e-07	1.15e-06	1.14918	3.98e-06	1.09e-05	2.79412	6.86e-06	2.84e-05	0	0	0	0	0	0	0	0	0	1.94486	2.57e-13	1.38e-12	0	0	0	2.10434	0.00034726	0.000864978	0	0	0
C9orf21	3.02644	1.38e-06	3.76e-06	0	0	0	1.23789	0.00026834	0.000821859	0	0	0	0	0	0	0	0	0	2.3901	1.37e-06	3.86e-06	0	0	0	1.56666	4.19e-06	1.42e-05	0	0	0
C9orf23	1.72943	3.13e-14	2.65e-13	0	0	0	0	0	0	1.55939	0	0	-0.790189	5.3e-05	0.000164877	0	0	0	0	0	0	0	0	0	0	0	0	-0.790378	1.63e-05	6.76e-05
C9orf25	3.99837	1.99e-12	9.56e-12	2.79579	0	0	1.8576	2.42e-14	3.39e-13	1.90098	0	0	2.12132	1.37e-13	1.16e-12	0	0	0	2.59477	0	0	1.19473	1.45e-13	9.29e-13	1.70715	1.93e-14	2.17e-13	0.659041	9.79e-07	4.83e-06
C9orf3	3.47212	0	0	0.793493	6.42e-09	2.41e-08	-1.31663	1.48e-13	1.7e-12	1.16368	0	0	-2.46076	4.56e-38	7.32e-37	0	0	0	-1.61292	7.19e-22	6.82e-21	1.21618	1.92e-13	1.2e-12	0	0	0	0	0	0
C9orf30	0	0	0	0	0	0	1.98985	1.55e-10	1.15e-09	8.09803	0	0	0	0	0	0	0	0	3.1542	0.000279524	0.000586697	0	0	0	1.61183	8.09e-11	4.6e-10	0	0	0
C9orf40	0	0	0	0	0	0	0	0	0	1.62771	0	0	0	0	0	0	0	0	2.03194	2.63e-07	8.04e-07	0	0	0	0	0	0	0	0	0
C9orf45	0	0	0	0	0	0	0	0	0	1.36649	0	0	0	0	0	0	0	0	-2.78889	1.38e-12	6.48e-12	0	0	0	-2.49576	2.78e-08	1.24e-07	0	0	0
C9orf5	1.70828	0	0	0.610716	3.74e-05	8.78e-05	-0.951936	7.2e-12	6.04e-11	1.21643	4.27e-13	2.47e-12	-0.987296	4.67e-15	4.8e-14	0	0	0	1.20191	0	0	-1.01206	6.84e-27	7.01e-26	0	0	0	-1.25724	5.99e-45	1.69e-43
C9orf64	0	0	0	1.69028	3.58e-11	1.64e-10	0	0	0	1.0563	0	0	-1.11227	0.000277478	0.000762692	0.91149	0.00033397	0.00083913	1.43206	3.33e-10	1.29e-09	0.674322	0.000116001	0.000290489	1.29972	2.24e-10	1.23e-09	0	0	0
C9orf66	-3.32881	7.5e-22	8.17e-21	-2.9683	1.24e-79	2.25e-78	-1.22579	2.73e-12	2.42e-11	-4.07812	1.82e-124	3.08e-123	-5.25755	2.16e-57	4.08e-56	-4.78254	1.76e-27	2.58e-26	-11.1338	9.3e-38	1.1e-36	-4.30864	1.74e-132	2.94e-131	-2.41693	5.07e-32	9.14e-31	3.95087	7.27e-05	0.000269558
C9orf68	0	0	0	7.78136	0.000141411	0.000299484	8.49985	0.000301586	0.000911739	0	0	0	0	0	0	2.75132	5.52e-05	0.000156022	0	0	0	0	0	0	0	0	0	0	0	0
C9orf69	0.961359	0	0	2.92622	0	0	0	0	0	1.62404	0	0	-0.662425	2.78e-08	1.29e-07	0	0	0	0	0	0	0.609427	0.00023298	0.000557971	0	0	0	0	0	0
C9orf7	0	0	0	-1.92161	4.53e-08	1.56e-07	0	0	0	2.06567	2.4e-11	1.15e-10	0	0	0	-2.91321	1.45e-08	6.39e-08	0	0	0	0	0	0	0	0	0	0	0	0
C9orf71	0	0	0	0	0	0	0	0	0	-8.41785	1.01e-05	2.88e-05	-4.37229	2.48e-10	1.43e-09	-8.36194	0.000314828	0.000794611	0	0	0	0	0	0	8.29921	0.000142957	0.000378518	0	0	0
C9orf72	2.33538	0	0	2.07978	9.77e-14	7.15e-13	0	0	0	0	0.810722	0.845474	0	0	0	1.53291	2.76e-07	1.07e-06	0	0	0	1.14709	2.32e-10	1.03e-09	0	0	0	0	0	0
C9orf75	2.64063	1.44e-13	9.09e-13	-1.13415	2.63e-06	7.31e-06	0.704659	0.000254228	0.000784605	1.04368	0	0	-2.32916	3.88e-38	6.24e-37	-2.67022	1.51e-12	9.76e-12	1.02898	4.63e-05	0.000108489	0.983373	6.79e-11	3.13e-10	0.898072	2.81e-11	1.66e-10	-1.01921	1.29e-06	6.25e-06
C9orf78	1.41248	0	0	0	0	0	0	0	0	0	0.34299	0.402028	-0.647152	0.000357928	0.000970864	-1.13841	1.5e-07	5.99e-07	0	0	0	-1.45332	9.18e-13	4.91e-12	0	0	0	-1.17357	2.2e-15	2.93e-14
C9orf82	0	0	0	1.1659	1.38e-07	4.52e-07	0	0	0	2.5409	5.24e-14	3.85e-13	0	0	0	0	0	0	0	0	0	0	0	0	0	0	0	-0.998134	2.89e-14	3.51e-13
C9orf84	0	0	0	0	0	0	0	0	0	0	0.383866	0.442054	0	0	0	0	0	0	0	0	0	0	0	0	-9.26679	1.48e-11	9.03e-11	-9.33092	4.66e-10	3.29e-09
C9orf85	1.92749	2.38e-06	6.35e-06	0	0	0	0	0	0	0	0.081738	0.119942	0	0	0	0	0	0	0	0	0	1.06524	5.7e-06	1.69e-05	0	0	0	0	0	0
C9orf86	-0.895877	1.88e-05	4.43e-05	-1.14423	6.44e-09	2.41e-08	1.12381	1.92e-05	7.36e-05	0	0.0585514	0.0895529	0	0	0	-2.31284	2.95e-11	1.66e-10	0.826776	6.04e-05	0.000138656	-1.68102	3.93e-20	3.53e-19	-0.986871	1.04e-07	4.35e-07	0	0	0
C9orf89	0	0	0	0	0	0	0	0	0	3.16467	4.3e-11	2.03e-10	1.20054	1.74e-06	6.72e-06	0	0	0	0	0	0	1.20357	0.000127945	0.000317734	0	0	0	0	0	0
C9orf91	1.51376	4.56e-05	0.0001011	1.85065	1.3e-09	5.19e-09	1.95993	2.18e-07	1.12e-06	0	0.652998	0.700684	0	0	0	-2.13417	3.91e-19	4.68e-18	0	0	0	0	0	0	1.11044	0.000168773	0.000442305	0	0	0
C9orf95	1.90458	1.55e-15	1.51e-14	0	0	0	0.507322	0.00155422	0.00410158	0	0	0	-1.3388	3.81e-10	2.15e-09	0	0	0	0	0	0	-1.10809	3.89e-10	1.7e-09	-0.736059	1.66e-08	7.56e-08	0	0	0
CA10	-10.1523	1.36e-18	1.44e-17	0	0	0	-9.34207	2.19e-06	9.92e-06	0	0.153392	0.208728	-8.29921	1.58e-05	5.38e-05	0	0	0	0	0	0	-7.87652	0.00016648	0.000405804	-9.12928	1.38e-10	7.67e-10	-9.50779	2.91e-11	2.29e-10
CA11	0	0	0	0	0	0	-3.52182	6.23e-06	2.61e-05	0	0.0188979	0.0325027	-2.14818	1.21e-06	4.79e-06	0	0	0	-3.15754	2.83e-10	1.11e-09	0	0	0	-3.48543	5.76e-08	2.49e-07	0	0	0
CA12	0.695592	2.28e-13	1.34e-12	1.17819	5.94e-12	2.91e-11	-0.27906	1.58e-09	1.05e-08	3.10692	2.69e-13	1.62e-12	1.53574	0	0	1.03922	4.03e-12	2.46e-11	3.04652	2.93e-12	1.33e-11	0	0	0	-0.328372	4.01e-17	5.39e-16	0	0	0
CA2	0.615621	3.66e-10	1.42e-09	0.572997	9.37e-11	4.16e-10	-2.07537	9.08e-96	2.88e-94	1.59771	0	0	-1.52406	9.56e-38	1.53e-36	-1.14839	4.9e-27	7.14e-26	-1.80672	3.95e-52	5.24e-51	-1.58429	8.44e-110	1.39e-108	-2.8254	4.21e-276	1.5e-274	-2.3974	1.15e-209	5.79e-208
CA3	1.88314	6.23e-05	0.00013627	8.44294	8.23e-07	2.43e-06	2.00695	0.00049201	0.00142672	0	0.00090229	0.0019493	-7.81378	0.00036317	0.000982925	10.5821	0	0	-7.6865	0.000369648	0.000767413	0	0	0	0	0	0	0	0	0
CA4	-1.58496	3.84e-06	9.94e-06	-12.8094	3.31e-121	6.84e-120	-11.9495	2.09e-35	4.66e-34	-4.74153	0	0	-12.887	2.25e-115	5.08e-114	-10.927	2.43e-21	3.09e-20	-11.464	2.92e-47	3.71e-46	1.19947	7.4e-13	4.01e-12	-4.42987	7.07e-74	1.85e-72	0	0	0
CA5B	1.17617	0.00010647	0.000224469	2.41845	3.5e-10	1.47e-09	0	0	0	1.67372	0	0	-1.58191	9.87e-07	3.92e-06	-2.07573	8.23e-07	3e-06	0	0	0	1.73199	2.93e-08	1.09e-07	0	0	0	0	0	0
CA7	-3.99286	1.8e-42	2.24e-41	-4.70648	1.08e-20	1.16e-19	2.99387	0.00124628	0.00335488	-3.29068	1.55e-12	8.3e-12	0	0	0	0	0	0	0	0	0	-3.27612	1.29e-18	1.13e-17	-3.6285	1.11e-10	6.26e-10	0	0	0
CA8	0	0	0	0	0	0	-8.46761	0.000855978	0.00236799	-8.24793	3.64e-05	9.58e-05	-8.57743	1.51e-06	5.87e-06	-4.18417	3.04e-09	1.43e-08	0	0	0	0	0	0	-10.0566	2.69e-19	3.82e-18	-5.88888	1.59e-98	6.52e-97
CA9	11.4969	4.44e-16	4.53e-15	9.89785	0	0	9.42417	2.25e-07	1.16e-06	0	0	0	10.7649	0	0	0	0	0	12.9917	4.44e-16	3.67e-15	12.9784	0	0	9.44708	2.08e-09	1.04e-08	0	0	0
CAB39	2.50472	0	0	1.37753	4.77e-13	2.7e-12	0	0	0	1.19355	7.02e-14	5.03e-13	-1.17358	1.9e-21	2.37e-20	0	0	0	0	0	0	0	0	0	0	0	0	0	0	0
CAB39L	0	0	0	0	0	0	0	0	0	0	0.0146468	0.0255664	-2.80599	1.18e-09	6.33e-09	0	0	0	-1.60387	7.15e-05	0.000162904	0	0	0	0	0	0	-2.59172	2.35e-21	4.09e-20
CABC1	-3.12069	3.34e-30	3.93e-29	-4.47995	3.67e-98	7.14e-97	1.19326	0.000175784	0.000559423	-3.93574	0	0	-3.24393	0.000183083	0.000516442	0	0	0	0	0	0	-2.70668	1.59e-32	1.78e-31	-1.55747	6.99e-14	6.73e-13	0	0	0
CABIN1	0	0	0	1.26859	2.02e-11	9.46e-11	0	0	0	1.30664	1.15e-11	5.64e-11	0	0	0	0	0	0	0	0	0	0.724366	2.56e-05	6.98e-05	0.721178	4.88e-05	0.000139342	-0.565882	3.06e-05	0.000121729
CABLES1	0.947533	1.26e-08	4.26e-08	-0.64411	0.00036052	0.000726972	1.05489	8.91e-07	4.26e-06	-2.45507	0	0	-1.88788	2.71e-13	2.15e-12	-2.38672	1.71e-11	9.83e-11	-2.77746	1.17e-25	1.2e-24	1.4785	8.35e-14	5.68e-13	0	0	0	0	0	0
CABLES2	3.21045	0.000272924	0.000541635	0	0	0	0	0	0	8.7211	3.07e-07	1.04e-06	0	0	0	0	0	0	0	0	0	0	0	0	0	0	0	0	0	0
CABP1	0	0	0	0	0	0	0	0	0	-10.5498	0	0	0	0	0	0	0	0	-10.8895	5.47e-32	6.06e-31	2.83112	8.82e-09	3.43e-08	0	0	0	0	0	0
CABYR	-1.69018	1.22e-05	2.96e-05	-3.20306	1.37e-11	6.52e-11	0	0	0	-1.81028	0.000111357	0.00027467	0	0	0	0	0	0	0	0	0	-8.87344	2.49e-08	9.31e-08	-3.3744	0.00036305	0.00090075	0	0	0
CACHD1	2.63937	1.21e-09	4.48e-09	-3.37234	5.34e-82	9.74e-81	0.625294	0.000101601	0.000342595	-2.25622	0	0	0	0	0	-1.48234	1.64e-17	1.88e-16	-1.67568	0.00015599	0.000338194	0	0	0	-0.941031	2.04e-14	2.29e-13	0	0	0
CACNA1C	3.52265	1.21e-09	4.5e-09	2.08381	2.14e-09	8.36e-09	5.02199	0.000136818	0.000450038	0	0.0881836	0.128795	0	0	0	0	0	0	-8.17493	1.62e-05	4.05e-05	0	0	0	0	0	0	0	0	0
CACNA1F	-9.57932	9.64e-13	4.84e-12	-4.07826	6.38e-09	2.39e-08	0	0	0	-8.82972	2.14e-07	7.36e-07	0	0	0	0	0	0	0	0	0	-2.89214	3.98e-05	0.000105826	0	0	0	0	0	0
CACNA1H	0	0	0	0	0	0	0	0	0	0	0	0	0	0	0	0	0	0	-3.93681	1.74e-07	5.38e-07	4.03733	0.000139063	0.000342721	-8.50779	3.36e-07	1.33e-06	0	0	0
CACNA2D3	0	0	0	0	0	0	-3.46851	1.06e-05	4.27e-05	-2.66025	3.95e-05	0.000103251	0	0	0	0	0	0	-2.68552	1.28e-09	4.76e-09	-4.81131	8.46e-16	6.79e-15	0	0	0	-1.73118	1.4e-10	1.03e-09
CACNA2D4	0	0	0	0	0	0	0	0	0	0	0	0	0	0	0	4.09536	2.3e-05	6.88e-05	4.8298	9.74e-05	0.000218167	3.38205	0.000100403	0.000253427	0	0	0	0	0	0
CACNB2	1.71473	5.03e-05	0.000110899	0	0	0	-2.34757	0.000494226	0.00143086	2.2485	4.37e-05	0.000113827	-4.41207	1.19e-10	7.02e-10	0	0	0	-8.88874	1.43e-08	4.89e-08	1.2259	0.000117719	0.000293657	0	0	0	2.1332	0.000109096	0.000390579
CACNB3	-3.76888	2.38e-15	2.29e-14	-1.96523	0.000125637	0.000269229	3.3818	6.67e-05	0.000232928	0	0.210394	0.276811	0	0	0	0	0	0	2.04204	1.46e-05	3.65e-05	0	0	0	0	0	0	0	0	0
CAD	1.65837	1.71e-08	5.66e-08	2.22814	1.09e-12	5.79e-12	0	0	0	0	0	0	0	0	0	0	0	0	-0.817976	7.42e-05	0.000169066	2.16492	5.72e-13	3.17e-12	0	0	0	0	0	0
CADM1	-0.824682	7.11e-05	0.000153194	0	0	0	-0.793762	8.16e-05	0.000280587	-2.19007	0	0	0	0	0	2.89095	1.95e-13	1.52e-12	-0.878923	2.68e-05	6.48e-05	0	0	0	0.769696	2.17e-09	1.08e-08	-1.00839	6.44e-25	1.26e-23
CADM3	0	0	0	7.65821	0.000294956	0.000603297	0	0	0	0	0	0	0	0	0	0	0	0	12.3501	4.44e-16	3.61e-15	0	0	0	9.75154	1.76e-11	1.07e-10	0	0	0
CADM4	1.62133	0.0003053	0.000599821	-3.46657	7.68e-08	2.59e-07	-9.13186	1.31e-05	5.16e-05	0	0.975878	0.979151	-4.30858	1.41e-18	1.62e-17	-3.19278	5.78e-11	3.18e-10	-1.90735	1.58e-05	3.95e-05	-4.29768	9.79e-11	4.46e-10	0	0	0	0	0	0
CADPS2	0	0	0	1.78638	1.6e-06	4.58e-06	-1.40022	5.11e-10	3.58e-09	1.90391	8.86e-14	6.19e-13	0	0	0	-0.938931	2.18e-13	1.66e-12	0	0	0	-1.89882	7.64e-16	6.16e-15	-0.49962	0.000351526	0.000874596	-1.64454	4.05e-85	1.56e-83
CALB1	-14.3321	0	0	-14.713	0	0	-14.8406	2.99e-258	1.13e-256	-14.3188	0	0	-13.8891	2.54e-230	6.47e-229	-14.5519	6.61e-255	1.91e-253	-13.0972	5.28e-145	8.89e-144	-15.4216	0	0	-16.0776	0	0	-9.66534	1.82e-12	1.61e-11
CALCA	-7.75489	0.000403542	0.000783139	0	0	0	0	0	0	0	0.0771606	0.115417	0	0	0	0	0	0	0	0	0	0	0	0	-9.80896	2.15e-16	2.83e-15	-13.9646	5.18e-230	2.68e-228
CALCOCO1	3.3957	3.61e-12	1.7e-11	0.550649	0.000338632	0.000685352	-0.681891	2.17e-06	9.83e-06	0.901933	0	0	-0.884399	8.71e-07	3.49e-06	0.84068	1e-11	5.88e-11	0	0	0	1.53315	0	0	0.599061	5.9e-06	1.98e-05	0	0	0
CALCOCO2	1.16179	9.08e-14	6.61e-13	1.52645	0	0	0	0	0	0	0	0	0	0	0	0	0	0	1.65307	2.5e-13	1.35e-12	0	0	0	1.03757	2.42e-11	1.44e-10	0	0	0
CALCR	2.61521	1.56e-05	3.7e-05	0	0	0	8.17493	0.00149366	0.00396267	0	0	0	0	0	0	0	0	0	0	0	0	0	0	0	0	0	0	9.52552	1.99e-09	1.33e-08
CALCRL	4.77039	7.43e-07	2.09e-06	4.57067	1.37e-06	3.99e-06	1.00483	9.98e-08	5.37e-07	0	0.0996152	0.143848	1.72858	1.39e-11	8.77e-11	1.64208	8.88e-16	9.54e-15	0	0	0	1.94155	0	0	2.91248	4.44e-14	4.61e-13	0.744387	0	0
CALD1	3.61223	0	0	3.144	3.87e-13	2.23e-12	1.58131	6.68e-13	6.43e-12	-2.57092	1.69e-107	2.81e-106	0.708654	4.84e-12	3.17e-11	0.520107	6.01e-10	3.03e-09	0	0	0	0.758352	6.22e-12	3.08e-11	0	0	0	1.42806	2.92e-13	2.9e-12
CALHM2	2.66425	2.53e-06	6.71e-06	1.52117	1.21e-07	3.99e-07	2.31983	5.32e-07	2.62e-06	0	0	0	0	0	0	0	0	0	2.71261	1.3e-10	5.2e-10	1.76835	7.93e-14	5.41e-13	0	0	0	0	0	0
CALM1	1.15426	3.81e-13	2.08e-12	-0.160342	0.000261764	0.000538751	-0.619691	1.8e-29	3.72e-28	-0.782997	1.17e-35	1.38e-34	-0.726251	3.71e-46	6.47e-45	-1.32647	1.43e-80	3.26e-79	-1.64451	4.55e-154	7.77e-153	0	0	0	-0.308553	5.57e-16	7.27e-15	0.648245	4.88e-12	4.13e-11
CALM3	0.927163	1.88e-13	1.13e-12	1.11876	1.29e-12	6.75e-12	1.14009	2.11e-14	3e-13	1.77123	0	0	0	0	0	0	0	0	1.45105	0	0	-0.806483	6.2e-10	2.66e-09	1.43137	0	0	1.1964	0	0
CALML3	-7.87652	0.000198591	0.000399379	-8.40088	2.22e-06	6.29e-06	-11.8142	2.69e-32	5.8e-31	-8.41785	0	0	0	0	0	-11.2264	4.28e-26	6.03e-25	-3.62894	5.97e-06	1.56e-05	-8.7211	1.45e-07	5.05e-07	-12.9222	5.99e-135	1.89e-133	0	0	0
CALML4	0	0	0	-1.44224	1.81e-39	2.51e-38	0.933526	2e-08	1.17e-07	-2.89826	1e-45	1.31e-44	-1.86001	1.04e-18	1.2e-17	1.36827	3.86e-10	1.98e-09	0	0	0	0	0	0	0	0	0	1.85132	1.75e-13	1.84e-12
CALN1	-7.87652	0.000198591	0.000399325	0	0	0	0	0	0	-7.94837	0.00024988	0.000580795	0	0	0	0	0	0	0	0	0	0	0	0	0	0	0	0	0	0
CALR	0	0	0	1.28256	0	0	1.1264	3.69e-13	3.78e-12	1.95462	0	0	1.4302	1.46e-12	1.02e-11	0.227781	0.000150969	0.000399089	2.36649	1.75e-12	8.11e-12	0.277996	0.000141459	0.000347881	0.914044	8.6e-13	5.99e-12	0.805822	0	0
CALU	2.97566	0	0	2.09914	9.77e-14	7.16e-13	1.24457	0	0	2.48465	0	0	2.39065	1.35e-13	1.15e-12	1.63507	0	0	3.52138	9.15e-14	5.8e-13	0.959153	9.17e-08	3.25e-07	1.93348	1.4e-14	1.61e-13	0	0	0
CAMK1	1.24933	0.000368034	0.000718625	1.90414	3.89e-11	1.77e-10	0	0	0	0	0.0254194	0.042023	0	0	0	1.12768	7.88e-09	3.56e-08	1.22531	6.59e-10	2.51e-09	0	0	0	1.89261	0	0	0	0	0
CAMK1G	0	0	0	0	0	0	0	0	0	0	0.00090229	0.0019484	0	0	0	-8.71081	3.53e-05	0.000103037	-7.6865	0.000369648	0.000767199	0	0	0	0	0	0	-3.36257	1.26e-14	1.59e-13
CAMK2D	2.58026	0	0	0.927236	9.18e-13	4.92e-12	-0.706796	2.95e-05	0.000109831	2.11188	1.02e-13	7.01e-13	0	0	0	0	0	0	0	0	0	1.05011	0	0	1.651	3.1e-13	2.4e-12	0	0	0
CAMK2G	2.73805	3.93e-13	2.12e-12	0	0	0	-1.10484	6.47e-06	2.71e-05	-1.37544	0	0	-0.971724	9.85e-11	5.83e-10	-0.894209	3.64e-06	1.22e-05	0	0	0	-0.680111	1.89e-07	6.51e-07	-1.1345	2.9e-07	1.15e-06	0	0	0
CAMK2N1	1.05688	5.01e-13	2.64e-12	-0.710276	1.71e-11	8.09e-11	-0.743552	1.19e-08	7.14e-08	2.15759	6.11e-13	3.43e-12	-1.87158	1.43e-46	2.5e-45	0	0	0	-3.70167	2.18e-144	3.66e-143	0.720549	4.49e-14	3.25e-13	-0.446839	5.53e-05	0.000156049	0	0	0
CAMKK1	8.56986	1.32e-06	3.64e-06	2.63364	0.000129949	0.000277668	2.29478	0.0017151	0.0044837	0	0	0	0	0	0	0	0	0	3.08539	3.23e-05	7.72e-05	3.0775	1.68e-06	5.26e-06	0	0	0	0	0	0
CAMLG	1.77761	4.9e-06	1.25e-05	0.74687	1.87e-05	4.64e-05	0	0	0	1.18138	4.12e-09	1.67e-08	0	0	0	0.864375	1.98e-06	6.85e-06	0.810457	1.61e-06	4.48e-06	1.01167	2.1e-13	1.3e-12	0.975355	1.26e-08	5.78e-08	0	0	0
CAMSAP1	2.81523	3.98e-07	1.16e-06	2.48368	2.45e-07	7.74e-07	0	0	0	0	0.000551326	0.00121803	0	0	0	0	0	0	1.73368	1.71e-14	1.25e-13	0	0	0	2.28892	1.01e-05	3.24e-05	0	0	0
CAMSAP1L1	2.44148	5.93e-08	1.86e-07	0	0	0	-0.843964	0.000227456	0.000707858	0	0	0	0	0	0	1.5161	0	0	2.98946	6.66e-07	1.95e-06	-1.05299	0.000424164	0.000979547	0.896557	3.45e-08	1.52e-07	-0.745223	2.14e-14	2.64e-13
CAND1	1.53938	1.28e-13	8.47e-13	0.836922	3.46e-11	1.59e-10	0	0	0	0.718272	7.49e-05	0.000188927	0.90906	4.08e-10	2.29e-09	1.52144	1.97e-13	1.54e-12	0.955192	1.74e-09	6.42e-09	0.786829	2.94e-09	1.2e-08	0.623691	1e-07	4.22e-07	-0.563014	3.87e-09	2.5e-08
CANX	1.30452	0	0	1.78748	0	0	0.735731	0	0	0.957073	0	0	1.31708	2.4e-11	1.49e-10	1.50274	4.42e-12	2.68e-11	0.586505	9.81e-12	4.24e-11	0.586845	1.75e-11	8.39e-11	0.199964	1.05e-06	3.9e-06	0.717379	0	0
CAP1	3.64588	0	0	2.75496	2.08e-13	1.32e-12	0.502239	7.37e-06	3.03e-05	1.44919	0	0	0.622299	1.45e-13	1.22e-12	0.514385	1.13e-07	4.55e-07	0.845201	9.19e-13	4.43e-12	1.3349	2.29e-13	1.4e-12	1.24665	4.93e-14	5.02e-13	0.308788	0.000106927	0.000383726
CAP2	2.24362	2.4e-11	1.04e-10	1.25519	1.15e-07	3.81e-07	0	0	0	0	0.164717	0.220869	0	0	0	0	0	0	0	0	0	0.784773	0.000247638	0.000591085	2.4296	7.44e-14	7.1e-13	0.880021	1.43e-05	6e-05
CAPG	1.15407	5.16e-09	1.8e-08	0	0	0	0	0	0	2.00339	0	0	0	0	0	0	0	0	0	0	0	0	0	0	1.34336	9.73e-14	8.86e-13	0	0	0
CAPN1	0	0	0	1.18339	6.42e-05	0.000145907	1.09228	1.31e-05	5.17e-05	3.99101	4.61e-06	1.38e-05	-0.612681	0.000277146	0.00076192	0	0	0	0	0	0	1.76502	8.36e-13	4.49e-12	1.91698	5.51e-14	5.53e-13	0	0	0
CAPN12	1.30147	2.85e-12	1.36e-11	2.3102	3.81e-13	2.2e-12	0	0	0	0	0	0	-0.59861	2.75e-08	1.28e-07	0	0	0	-0.969921	2.65e-27	2.77e-26	0.984347	0	0	0	0	0	1.44155	1.17e-09	7.98e-09
CAPN2	0	0	0	0.778949	0.000384564	0.000774402	-0.565121	2.13e-10	1.55e-09	2.07149	2.8e-14	2.19e-13	-1.33378	4.09e-07	1.7e-06	1.44617	0	0	0	0	0	0	0	0	0.374858	1.12e-05	3.57e-05	0	0	0
CAPN3	-3.31971	1.26e-45	1.59e-44	-4.12596	4.52e-85	8.35e-84	-0.754176	3.42e-07	1.72e-06	-5.2148	0	0	0	0	0	-0.949836	7.85e-07	2.87e-06	-3.35847	2.14e-21	2e-20	-4.15349	8.2e-57	1.12e-55	-2.18251	1.95e-54	4.49e-53	0	0	0
CAPN5	0	0	0	0	0	0	-1.78354	4.87e-06	2.07e-05	0	0	0	0	0	0	-3.82238	2.08e-33	3.39e-32	0	0	0	-2.72838	0.000173049	0.000420511	0	0	0	0	0	0
CAPN6	-2.14684	7.86e-05	0.000167877	0	0	0	5.61621	6.67e-05	0.000233846	0	0	0	0	0	0	4.92061	2.3e-05	6.88e-05	-7.6865	0.000369648	0.000765916	0	0	0	0	0	0	0.932185	1.22e-06	5.94e-06
CAPNS1	1.39221	0	0	0.566682	7.16e-13	3.9e-12	0.523524	1.17e-07	6.22e-07	0.787223	0	0	-0.547294	3.85e-20	4.64e-19	-0.704381	3.3e-16	3.59e-15	-0.748597	8.39e-32	9.28e-31	1.15143	0	0	0.55313	0	0	-0.416617	2.39e-08	1.42e-07
CAPRIN1	1.78112	1.1e-13	7.6e-13	1.12868	1.09e-13	7.82e-13	0.637599	1.51e-12	1.37e-11	1.23269	0	0	0	0	0	0.815723	0	0	1.06631	1.33e-13	7.81e-13	0.488292	8.48e-08	3.01e-07	0.663656	1.99e-12	1.31e-11	-0.744254	1.65e-28	3.59e-27
CAPRIN2	-3.07355	2.6e-30	3.07e-29	-2.01758	2.27e-10	9.7e-10	2.03829	1.29e-07	6.85e-07	-2.29123	0	0	0	0	0	2.24859	3.02e-09	1.42e-08	1.51729	2.73e-05	6.6e-05	-1.98144	1.6e-08	6.05e-08	0	0	0	0	0	0
CAPS	-0.878476	0.000232372	0.000464619	0	0	0	0	0	0	0	0.58853	0.647263	-2.22138	1.06e-15	1.12e-14	-2.0129	2.28e-06	7.83e-06	0.861467	2.98e-06	8.05e-06	-1.43432	7.6e-05	0.000195006	-2.9346	5.79e-09	2.77e-08	-3.69095	4.26e-33	1.03e-31
CAPS2	0	0	0	0	0	0	-8.88264	7.87e-05	0.000271051	1.22992	1.33e-05	3.71e-05	0	0	0	0	0	0	-3.42109	4.92e-07	1.46e-06	0	0	0	0	0	0	0	0	0
CAPZA1	2.46097	2.06e-13	1.23e-12	2.24223	0	0	1.42612	0	0	0	0	0	1.05552	0	0	0.727614	3.53e-07	1.35e-06	1.25891	0	0	-0.422761	0.000358306	0.000835078	2.85115	0	0	0.494928	0.00010047	0.000362366
CAPZA2	2.10633	6.24e-14	4.83e-13	1.07545	2.04e-14	1.8e-13	0	0	0	1.28118	7.74e-13	4.28e-12	0.752152	0	0	0.551433	6.34e-13	4.32e-12	0.615849	1.84e-12	8.52e-12	0	0	0	0.668736	7.28e-13	5.11e-12	0	0	0
CARD10	2.62953	2.12e-07	6.3e-07	0	0	0	0	0	0	-4.02385	0	0	-1.06666	1.41e-07	6.1e-07	0.83592	4.21e-05	0.000120903	-1.45752	2.22e-12	1.02e-11	0.77925	1.77e-07	6.12e-07	2.4254	1.64e-14	1.86e-13	1.18442	1.11e-05	4.73e-05
CARD11	0	0	0	9.15228	1.21e-10	5.31e-10	9.34651	5.01e-07	2.48e-06	0	0.29148	0.358004	0	0	0	2.32073	5.36e-06	1.76e-05	10.7065	4.44e-16	3.68e-15	0	0	0	9.09803	1.65e-07	6.73e-07	0	0	0
CARD16	1.1774	3.82e-08	1.22e-07	2.53335	1.27e-13	8.89e-13	2.11821	4.68e-06	2e-05	-1.67181	6.94e-05	0.000175217	0	0	0	3.04367	3.91e-06	1.31e-05	1.8995	4.88e-13	2.45e-12	0	0	0	1.50371	4.24e-05	0.000124215	0	0	0
CARD8	2.61246	0	0	2.1147	3.71e-14	3.15e-13	1.20361	1.32e-07	7.01e-07	0	0	0	0	0	0	1.15188	4.26e-10	2.18e-09	0.911725	2.96e-08	9.85e-08	1.16444	7.98e-10	3.39e-09	2.0794	7.44e-14	7.11e-13	0	0	0
CARD9	8.15482	3.92e-05	8.85e-05	3.39434	5.38e-05	0.000123604	0	0	0	0	0	0	0	0	0	0	0	0	0	0	0	0	0	0	0	0	0	0	0	0
CARHSP1	2.6711	0	0	1.77745	0	0	1.08429	2.34e-13	2.55e-12	-0.805018	0.000155745	0.000371705	1.03665	1.47e-13	1.24e-12	1.21834	0	0	0	0	0	1.69386	0	0	1.89641	1.64e-14	1.87e-13	0	0	0
CARM1	1.95598	1.36e-11	5.99e-11	1.92564	3.26e-13	1.92e-12	0	0	0	0	0.0338834	0.0551596	0	0	0	0	0	0	2.15702	7.42e-14	4.8e-13	0	0	0	0.871253	6.32e-05	0.000176982	0	0	0
CARS	2.74862	7.73e-14	5.78e-13	0	0	0	0	0	0	1.07673	0	0	1.51663	6.22e-15	6.35e-14	0.677507	1.82e-05	5.5e-05	1.71592	0	0	0	0	0	0	0	0	0	0	0
CASC1	0	0	0	0	0	0	0	0	0	0	0.0881836	0.128782	-9.3966	5.73e-11	3.45e-10	2.62887	5.92e-07	2.19e-06	-8.45533	1.56e-06	4.34e-06	0	0	0	1.4808	5.18e-10	2.73e-09	-1.66795	1.24e-08	7.57e-08
CASC4	2.77998	0	0	1.26363	3.12e-13	1.86e-12	0.529873	0.00208816	0.00537846	2.6953	0	0	0	0	0	0.964919	5.04e-13	3.5e-12	0.464773	4.82e-05	0.00011263	0.700811	0	0	1.41519	0	0	0.477354	6.08e-06	2.71e-05
CASD1	0	0	0	-1.86456	5.22e-09	1.97e-08	0	0	0	0	0	0	1.80707	2.04e-12	1.39e-11	1.26504	0.000139206	0.000369354	1.16086	1.34e-05	3.37e-05	-0.898929	3.26e-05	8.75e-05	0	0	0	0	0	0
CASK	1.15236	7.8e-07	2.18e-06	0	0	0	0	0	0	0	0	0	0	0	0	0	0	0	1.26483	7.07e-07	2.06e-06	-1.2307	7.31e-08	2.62e-07	1.45403	0	0	1.03044	6.66e-15	8.6e-14
CASKIN2	0.955192	9.11e-05	0.000193338	-1.07183	6.44e-05	0.000146356	0	0	0	0	0.0931472	0.13516	0	0	0	-1.91077	3.26e-07	1.25e-06	0	0	0	0.890161	1.11e-06	3.54e-06	0	0	0	0.850285	0.00023316	0.000782529
CASP1	4.38882	7.02e-05	0.000152077	5.16835	8.27e-05	0.000184353	2.9754	1.8e-05	6.95e-05	0	0	0	0	0	0	2.10368	3.86e-12	2.36e-11	3.88811	8.25e-08	2.64e-07	0	0	0	2.65572	7.55e-12	4.7e-11	0	0	0
CASP10	1.81527	1.48e-13	9.34e-13	2.56621	2.62e-14	2.27e-13	0	0	0	0	0.00134464	0.00281877	0	0	0	0	0	0	0	0	0	1.74616	9.06e-14	6.09e-13	0	0	0	0	0	0
CASP3	2.74478	3.26e-10	1.28e-09	0	0	0	0	0	0	0	0.0525566	0.0809121	1.97362	3.95e-12	2.61e-11	1.35568	1.74e-08	7.63e-08	1.58496	2.9e-06	7.85e-06	0	0	0	2.09896	1.02e-12	6.96e-12	0.830249	1.24e-05	5.21e-05
CASP4	2.94195	1.07e-13	7.57e-13	3.37401	1.37e-07	4.5e-07	1.00542	0.000802912	0.00223741	1.54161	0	0	1.13087	0.000150321	0.000430082	1.91377	1.27e-13	1.06e-12	2.42754	6.17e-14	4.2e-13	1.38466	2.73e-08	1.01e-07	2.22824	0	0	0	0	0
CASP6	0	0	0	0	0	0	0	0	0	1.75099	4.07e-11	1.93e-10	0	0	0	0.835838	0.000182404	0.000474445	0.820317	2.99e-05	7.21e-05	0	0	0	1.07768	4.01e-07	1.57e-06	0	0	0
CASP7	2.0352	2.1e-08	6.92e-08	2.32022	2.56e-06	7.13e-06	-1.24362	0.000506328	0.00146356	0	0.046701	0.0733836	0	0	0	2.14606	4.25e-07	1.6e-06	2.59413	1.13e-09	4.24e-09	0	0	0	4.28936	4.85e-05	0.000139677	0	0	0
CASP8	2.5407	8.55e-09	2.94e-08	2.93581	6.39e-10	2.63e-09	0.985513	0.000663096	0.00188217	1.41048	3.94e-05	0.000102987	0	0	0	0	0	0	1.48249	1.6e-13	9.19e-13	0	0	0	0.975408	8.76e-05	0.000240089	0	0	0
CASP8AP2	0	0	0	-0.951023	0.000431952	0.000862334	1.48742	0.000814424	0.00226688	0	0.00129986	0.00273223	0	0	0	0	0	0	1.50103	0.000266688	0.000561498	0	0	0	1.68004	2.17e-07	8.75e-07	0	0	0
CASR	-3.30556	7.36e-27	8.51e-26	-10.3072	5.67e-22	6.28e-21	-10.2761	1.44e-11	1.18e-10	-9.91886	6.35e-15	5.24e-14	-2.60652	1.9e-21	2.37e-20	-9.90388	6.96e-11	3.81e-10	-11.1861	4.08e-39	4.88e-38	-10.5068	2.15e-24	2.13e-23	-3.77173	9.04e-08	3.81e-07	-5.68536	3.72e-25	7.34e-24
CAST	1.75015	6.71e-13	3.42e-12	2.00159	1.1e-12	5.82e-12	0.472936	6.41e-05	0.000225645	1.87574	0	0	0	0	0	1.36931	3.02e-13	2.23e-12	1.05907	6.71e-13	3.28e-12	0	0	0	1.08251	3.26e-14	3.52e-13	0	0	0
CASZ1	-1.69266	6.46e-22	7.05e-21	-1.53148	3.7e-06	1.01e-05	-2.02963	0.000143792	0.000464336	0	0.422266	0.481231	-1.53832	1.4e-08	6.73e-08	-3.75344	3.63e-12	2.25e-11	-1.66823	4.92e-06	1.31e-05	-1.80873	1.6e-09	6.61e-09	0	0	0	-2.16024	2.48e-09	1.64e-08
CAT	0	0	0	-4.0424	6.21e-183	1.4e-181	-1.61474	1.88e-81	5.68e-80	0	0	0	-1.2455	7.42e-27	1.03e-25	-0.547289	2.31e-09	1.1e-08	-1.81571	9.41e-34	1.07e-32	-1.71731	1.2e-64	1.7e-63	-1.65063	1.89e-125	5.88e-124	-1.04035	1.95e-60	6.44e-59
CAV1	2.99976	0	0	4.83742	2.8e-14	2.41e-13	3.08119	0	0	3.81551	0	0	2.36418	8.33e-14	7.47e-13	3.43335	0	0	6.27584	2.89e-15	2.23e-14	3.29766	2.22e-16	1.82e-15	4.48087	1.4e-14	1.61e-13	1.08466	0	0
CAV2	1.42778	2.49e-13	1.45e-12	4.24874	2.62e-14	2.27e-13	2.4987	0	0	3.12565	0	0	1.01421	3.6e-13	2.75e-12	2.4929	0	0	4.22711	3.34e-13	1.74e-12	2.04758	0	0	2.18144	7.55e-14	7.17e-13	1.60109	0	0
CBFA2T3	1.84472	9.77e-05	0.000206715	3.49281	2.05e-05	5.06e-05	0	0	0	0	0	0	0	0	0	0	0	0	0	0	0	1.64515	5.38e-06	1.59e-05	0	0	0	0	0	0
CBFB	3.12522	7.73e-14	5.76e-13	2.2103	3.24e-13	1.91e-12	1.31225	2.5e-11	1.99e-10	1.17351	2.38e-08	9.05e-08	1.44327	0	0	1.50671	1.98e-13	1.54e-12	2.51965	0	0	0	0	0	2.09158	9.41e-14	8.62e-13	0	0	0
CBL	4.17055	4.59e-11	1.93e-10	2.9615	0	0	1.34893	9.16e-07	4.35e-06	0	0	0	0.599026	1.44e-05	4.91e-05	0	0	0	0.962368	3.21e-12	1.45e-11	1.43782	0	0	1.68991	3.01e-09	1.48e-08	0	0	0
CBLB	3.50837	8.3e-06	2.06e-05	3.27886	5.38e-05	0.00012352	0	0	0	0	0	0	0	0	0	0	0	0	0	0	0	0	0	0	1.7751	6.38e-06	2.12e-05	1.73844	4.72e-06	2.13e-05
CBLC	0	0	0	0	0	0	-8.69	0.00025955	0.000798141	0	0	0	0	0	0	0	0	0	0	0	0	0	0	0	0	0	0	-8.50779	4.81e-06	2.16e-05
CBLL1	0	0	0	2.26232	0.000450728	0.000898125	0	0	0	1.4195	0.000362678	0.000825239	0	0	0	0	0	0	3.12173	1.32e-06	3.73e-06	0	0	0	0	0	0	0	0	0
CBLN3	0	0	0	8.00562	3.25e-05	7.79e-05	0	0	0	0	0	0	0	0	0	0	0	0	3.93477	9.74e-05	0.000217034	0	0	0	0	0	0	0	0	0
CBR3	0	0	0	2.26232	0.000450728	0.000898487	2.3818	0.00096287	0.00263952	8.92184	3.27e-08	1.22e-07	0	0	0	0	0	0	3.35035	1.32e-06	3.74e-06	0	0	0	0	0	0	0	0	0
CBR4	0	0	0	-1.71428	4.87e-18	5.04e-17	0	0	0	0.547461	0	0	0	0	0	0	0	0	0	0	0	-2.50693	1.67e-37	1.99e-36	0	0	0	-1.01276	2.17e-08	1.3e-07
CBS	1.92107	1.54e-05	3.66e-05	0	0	0	0	0	0	0	0	0	3.52604	1.3e-06	5.09e-06	2.51798	1.59e-05	4.87e-05	0	0	0	0	0	0	0	0	0	0	0	0
CBX1	0.565525	7.85e-05	0.000167716	0	0	0	0	0	0	-0.650093	0	0	0	0	0	1.98365	2.17e-09	1.04e-08	2.06414	9.24e-14	5.82e-13	0.589954	1.5e-06	4.71e-06	0	0	0	0	0	0
CBX3	2.3942	4.59e-11	1.93e-10	1.53544	2.65e-06	7.38e-06	0	0	0	1.55076	0	0	2.03845	8.06e-14	7.27e-13	1.35555	4.62e-14	4.28e-13	2.1117	7.55e-15	5.66e-14	0	0	0	0.596781	3.92e-07	1.54e-06	0	0	0
CBX4	1.81035	1.1e-13	7.58e-13	0	0	0	0	0	0	-2.66116	3.8e-07	1.27e-06	2.24658	1.45e-11	9.15e-11	0	0	0	1.74061	1.41e-08	4.83e-08	0	0	0	0	0	0	0	0	0
CBX5	2.12728	0	0	1.53596	0	0	0.869654	7.45e-07	3.6e-06	1.71252	0	0	1.23974	2.08e-13	1.7e-12	1.56845	0	0	0	0	0	0	0	0	1.23756	2.49e-13	1.99e-12	-1.39966	7.37e-46	2.1e-44
CBX6	2.17862	6.1e-08	1.9e-07	0	0	0	0	0	0	2.1501	0.000323814	0.000739801	-1.75088	4.49e-08	2.04e-07	-8.60363	7.32e-05	0.000202631	-1.26897	6.24e-05	0.000142769	0	0	0	0	0	0	0	0	0
CBX7	1.72781	0	0	-1.06339	0.00011396	0.000249067	0	0	0	0	0	0	-2.09775	2.03e-10	1.18e-09	-1.78769	2.68e-14	2.57e-13	0	0	0	-1.36725	9.17e-10	3.88e-09	0	0	0	0	0	0
CC2D2A	0	0	0	-1.44587	7.05e-15	6.54e-14	0	0	0	-4.48266	6.37e-23	6.37e-22	-1.29867	5.29e-07	2.18e-06	0	0	0	0	0	0	0	0	0	0	0	0	0	0	0
CCAR1	1.21853	1.24e-13	8.24e-13	2.6137	6.55e-14	5.12e-13	0	0	0	0	0	0	0.984523	5.18e-13	3.81e-12	0.593144	1.03e-05	3.25e-05	0.621488	1.64e-06	4.56e-06	0	0	0	0.806842	1.74e-06	6.26e-06	-0.568067	1.62e-05	6.73e-05
CCBL1	0	0	0	-2.23545	1.19e-06	3.49e-06	0	0	0	0	0	0	-2.39141	3.41e-09	1.75e-08	0	0	0	-2.33433	4.15e-11	1.72e-10	0	0	0	0	0	0	0	0	0
CCDC101	1.91177	0.000103531	0.000218395	0	0	0	0	0	0	7.98299	0	0	0	0	0	0	0	0	0	0	0	2.59111	7.35e-05	0.000188784	0	0	0	0	0	0
CCDC102B	9.67596	2.26e-13	1.33e-12	0	0	0	0	0	0	0	0	0	2.60881	8.43e-05	0.000252177	0	0	0	0	0	0	0	0	0	0	0	0	0	0	0
CCDC103	-3.27171	1.37e-36	1.67e-35	-2.9093	1.93e-48	2.91e-47	0	0	0	-3.57769	1.64e-28	1.77e-27	0	0	0	0	0	0	1.2391	1.08e-10	4.35e-10	-3.02117	9.72e-30	1.04e-28	0	0	0	0	0	0
CCDC104	0.602001	1.47e-05	3.51e-05	1.63636	0	0	1.15967	0.000113798	0.000380536	0	0.212058	0.278584	0.893662	4.94e-11	3e-10	1.81854	8.6e-08	3.51e-07	0.715877	3.03e-06	8.18e-06	0	0	0	0	0	0	1.8495	1.01e-09	6.91e-09
CCDC106	0	0	0	0	0	0	-0.948867	4.12e-05	0.000150257	0	0	0	-1.14205	0.00010945	0.000319746	-1.43793	3.38e-13	2.46e-12	0	0	0	0	0	0	0	0	0	0	0	0
CCDC107	2.59868	3.12e-08	1.01e-07	0	0	0	0	0	0	0	0.497472	0.55683	0	0	0	0	0	0	0	0	0	0	0	0	0	0	0	1.58152	1.13e-06	5.54e-06
CCDC109A	1.60763	0	0	1.05665	2.85e-11	1.32e-10	0	0	0	0.980201	2.24e-09	9.28e-09	0	0	0	1.72538	1.3e-12	8.43e-12	0.611156	0.000416846	0.00085384	0	0	0	1.88052	0	0	-1.29222	2.81e-17	4.19e-16
CCDC109B	4.10412	4.62e-06	1.18e-05	3.89854	1.91e-10	8.24e-10	0	0	0	0	0.176717	0.235522	2.63086	1.45e-11	9.16e-11	2.87319	1.04e-10	5.61e-10	3.41253	1.92e-12	8.86e-12	1.08216	8.63e-05	0.000220589	4.00322	2.17e-08	9.75e-08	2.24746	2.86e-12	2.48e-11
CCDC111	0	0	0	3.21061	2.05e-05	5.05e-05	1.44628	0.000241224	0.000747336	2.78672	4.61e-06	1.38e-05	0	0	0	0	0	0	2.87533	7.52e-12	3.27e-11	0	0	0	0	0	0	0	0	0
CCDC112	0	0	0	4.82842	8.27e-05	0.000184104	0	0	0	0	0	0	1.21146	2.07e-05	6.85e-05	1.23074	0.000314388	0.0007959	2.19597	2.67e-10	1.05e-09	0	0	0	2.84996	1.62e-07	6.61e-07	0	0	0
CCDC115	-1.58243	3.33e-08	1.07e-07	0	0	0	1.01217	9.62e-05	0.000327766	0	0.000959132	0.00205318	0	0	0	1.27764	1.14e-06	4.07e-06	2.64041	8.25e-08	2.65e-07	-2.50447	9.53e-11	4.34e-10	0	0	0	0	0	0
CCDC121	0	0	0	-2.20353	1.93e-06	5.51e-06	2.8178	8.65e-05	0.000296215	0	0	0	0	0	0	0	0	0	0	0	0	-1.71124	0.000126869	0.000315324	-2.30956	6.97e-07	2.64e-06	0	0	0
CCDC123	0	0	0	0	0	0	0	0	0	0	0.645092	0.693258	0	0	0	0	0	0	2.19724	2.74e-06	7.45e-06	2.51096	2.09e-05	5.73e-05	0	0	0	0	0	0
CCDC124	0.715601	0.000101329	0.000213872	1.09666	3.54e-10	1.48e-09	0	0	0	2.30892	5.24e-14	3.86e-13	0	0	0	0	0	0	0	0	0	1.64024	0	0	0	0	0	0	0	0
CCDC125	-1.47999	3.65e-05	8.29e-05	3.16121	7.77e-07	2.32e-06	0	0	0	0	0	0	0	0	0	-1.23541	0.0001797	0.000468222	0	0	0	2.19629	3.67e-07	1.23e-06	-1.15246	1.18e-05	3.77e-05	0	0	0
CCDC127	3.38951	2.55e-05	5.9e-05	2.52462	1.31e-05	3.31e-05	1.07961	0.000121468	0.000404876	2.43857	4.71e-06	1.4e-05	0	0	0	2.35765	3.12e-07	1.2e-06	1.48843	1.31e-06	3.74e-06	3.01819	1.26e-07	4.43e-07	1.84493	2.8e-13	2.2e-12	0.748892	0.000101402	0.00036555
CCDC132	0	0	0	-2.13903	9.98e-09	3.68e-08	0	0	0	0	0.00172635	0.00356162	0	0	0	0	0	0	0	0	0	-2.37229	8.23e-17	6.82e-16	0	0	0	0	0	0
CCDC136	0	0	0	8.10329	1.56e-05	3.92e-05	8.76155	6.09e-05	0.00021598	0	0	0	0	0	0	0	0	0	0	0	0	0	0	0	0	0	0	0	0	0
CCDC137	0	0	0	1.72392	2.59e-08	9.11e-08	0	0	0	0	0.0893572	0.130387	2.15841	6.09e-11	3.65e-10	0	0	0	3.2764	2e-08	6.75e-08	1.73199	2.93e-08	1.09e-07	0	0	0	0	0	0
CCDC14	0	0	0	0.902963	7.71e-05	0.000173223	0	0	0	0	0.907048	0.919936	0	0	0	2.71461	3.35e-14	3.18e-13	2.49065	0	0	0	0	0	1.1068	2.25e-07	9.06e-07	-1.43284	2.54e-15	3.36e-14
CCDC142	-1.14299	1.82e-09	6.64e-09	1.8286	0	0	0	0	0	0	0.792084	0.829359	-0.783204	8.66e-07	3.47e-06	-3.25487	9.01e-17	1.01e-15	0	0	0	0	0	0	-2.34766	5.46e-22	8.32e-21	0	0	0
CCDC146	0	0	0	1.77378	1.71e-05	4.26e-05	0	0	0	0	0.659926	0.707955	-1.75735	2.22e-12	1.51e-11	0	0	0	0	0	0	1.29838	0	0	0	0	0	0	0	0
CCDC150	0	0	0	0	0	0	0	0	0	-8.33539	0	0	1.50533	8.94e-05	0.000266569	0	0	0	0	0	0	0	0	0	0	0	0	4.62519	7.27e-05	0.00027145
CCDC152	1.96037	1.13e-13	7.73e-13	0	0	0	-0.442462	0.000142561	0.000462113	0.328281	3.08e-08	1.15e-07	-0.710029	1.35e-25	1.85e-24	-0.954205	7.43e-27	1.08e-25	-1.00049	2.86e-48	3.66e-47	-0.901613	2.62e-77	3.94e-76	-1.38534	4.06e-72	1.05e-70	1.18992	1.89e-13	1.97e-12
CCDC22	0	0	0	1.85536	2.2e-07	7.03e-07	0	0	0	0	0	0	0	0	0	0	0	0	0	0	0	0	0	0	1.73335	6.99e-05	0.000194268	0	0	0
CCDC23	2.64386	6.6e-13	3.39e-12	1.34757	0	0	1.41613	7.67e-06	3.14e-05	1.39509	4.82e-11	2.26e-10	0	0	0	0	0	0	0	0	0	1.47372	0	0	0	0	0	0	0	0
CCDC24	-3.17624	1.11e-07	3.42e-07	0	0	0	0	0	0	-3.09954	0	0	0	0	0	0	0	0	0	0	0	-7.87652	0.00016648	0.000405473	0	0	0	0	0	0
CCDC25	0	0	0	0	0	0	0	0	0	-1.55758	0	0	0	0	0	-1.27426	4.67e-06	1.54e-05	-0.781088	9.33e-06	2.39e-05	-1.06108	1.8e-09	7.41e-09	-1.28185	1.5e-10	8.33e-10	0	0	0
CCDC28A	1.10376	4.94e-12	2.28e-11	0	0	0	-1.07101	3.46e-05	0.00012746	1.09012	9.53e-14	6.59e-13	-0.628707	2.19e-05	7.23e-05	0	0	0	0	0	0	0.986767	9e-13	4.81e-12	0	0	0	-1.25911	5.21e-10	3.67e-09
CCDC3	3.446	4.62e-06	1.18e-05	4.50365	1.82e-12	9.4e-12	2.20344	1.74e-11	1.41e-10	0	0.28412	0.350772	0	0	0	-2.86811	6.26e-13	4.26e-12	-1.39965	2.49e-08	8.31e-08	1.84407	0	0	0	0	0	1.92139	8.06e-14	9.07e-13
CCDC34	0	0	0	1.03453	8.29e-05	0.000184045	1.12043	0.00298128	0.00742809	3.41353	6.48e-14	4.67e-13	1.32291	1.53e-07	6.63e-07	1.73507	2.71e-11	1.53e-10	0	0	0	0	0	0	0	0	0	0	0	0
CCDC41	0	0	0	7.65821	0.000294956	0.000602466	0	0	0	0	0.3015	0.35784	3.08366	6.36e-05	0.000193641	0	0	0	0	0	0	0	0	0	0	0	0	0	0	0
CCDC43	2.53953	1.03e-13	7.33e-13	1.50088	0	0	0	0	0	0.930168	1.85e-08	7.07e-08	0.769259	1.66e-08	7.89e-08	0.821579	8.86e-08	3.61e-07	0.810868	2.35e-10	9.28e-10	0	0	0	0	0	0	0	0	0
CCDC45	1.65815	0	0	2.55228	2.13e-09	8.33e-09	0	0	0	1.04492	0.000413566	0.000934227	0.986483	3.08e-06	1.15e-05	1.88098	2.58e-14	2.48e-13	2.3241	4.44e-16	3.56e-15	0	0	0	0	0	0	0	0	0
CCDC46	2.0352	2.1e-08	6.92e-08	2.28028	1.37e-07	4.49e-07	3.16089	0.000106749	0.00035812	0	0.0195523	0.0335708	0	0	0	0	0	0	1.57264	6.15e-06	1.6e-05	0	0	0	9.90388	1.09e-12	7.39e-12	0	0	0
CCDC47	1.12335	2.39e-13	1.4e-12	0	0	0	0.333083	0.00313588	0.00778252	0.834934	3.11e-09	1.27e-08	0.799825	2.98e-13	2.35e-12	0.507351	2.78e-07	1.08e-06	0.81925	2.07e-13	1.15e-12	1.28562	2.33e-13	1.41e-12	0	0	0	0	0	0
CCDC50	1.71769	2.66e-13	1.52e-12	2.1596	2.66e-15	2.52e-14	1.0501	6.24e-13	6.05e-12	1.57782	0	0	0	0	0	1.41139	2.81e-13	2.1e-12	4.00111	2.38e-13	1.3e-12	0	0	0	1.24584	2.94e-13	2.29e-12	-0.363417	8.53e-05	0.000311087
CCDC51	0	0	0	-2.08607	3.35e-06	9.25e-06	0	0	0	0	0.875778	0.899247	0	0	0	0	0	0	0	0	0	-1.67475	1.47e-06	4.65e-06	0	0	0	0	0	0
CCDC53	1.98125	0	0	1.57345	3.62e-13	2.11e-12	-0.536761	0.00278422	0.0069936	1.63517	6.47e-13	3.61e-12	1.36237	6.99e-14	6.43e-13	0.834053	4.74e-08	1.99e-07	0	0	0	0.82805	2.85e-11	1.34e-10	0	0	0	0	0	0
CCDC58	0	0	0	0	0	0	0	0	0	1.10579	0	0	0.79869	2.08e-06	7.95e-06	0	0	0	1.07308	2.14e-07	6.59e-07	0	0	0	0	0	0	0	0	0
CCDC59	1.67752	3.26e-14	2.72e-13	1.2727	0	0	0	0	0	1.10094	6.67e-08	2.42e-07	1.26087	1.55e-12	1.07e-11	2.10906	4.02e-10	2.05e-09	0	0	0	1.58339	7.68e-14	5.28e-13	0	0	0	0	0	0
CCDC6	1.79055	1.54e-13	9.67e-13	-0.63287	3.81e-10	1.6e-09	0.649246	1e-08	6.1e-08	-1.70665	8.74e-35	1.02e-33	0	0	0	1.00288	0	0	0	0	0	-1.53111	1.7e-37	2.02e-36	0	0	0	0	0	0
CCDC61	1.58496	5.06e-11	2.11e-10	0	0	0	2.64516	6.86e-06	2.84e-05	0	0	0	-1.22626	7.38e-05	0.000223091	0	0	0	0	0	0	0	0	0	0	0	0	0	0	0
CCDC64	-2.70466	9.48e-76	1.28e-74	-0.464322	3.34e-05	7.97e-05	-2.90183	6.72e-67	1.9e-65	-1.0144	9.12e-18	8.18e-17	-1.91524	1.17e-79	2.42e-78	-2.07304	4.53e-66	9.54e-65	-6.54384	1.51e-198	2.69e-197	-3.49093	7.17e-98	1.16e-96	-1.20517	8.36e-31	1.47e-29	-2.6	2.76e-76	1.01e-74
CCDC64B	0	0	0	0	0	0	0	0	0	0	0	0	8.14975	0.000114242	0.000331914	0	0	0	3.627	5.62e-05	0.000129723	3.92232	0.000139336	0.000343113	0	0	0	0	0	0
CCDC68	0	0	0	0	0	0	1.87637	0.00144371	0.00384353	4.66741	0	0	-8.07682	7.58e-05	0.000228329	3.72701	3.97e-05	0.000114668	0	0	0	0	0	0	0	0	0	0	0	0
CCDC69	-2.23934	2.28e-09	8.28e-09	-1.39799	2.01e-06	5.7e-06	0	0	0	0	0.0284014	0.0466566	0	0	0	0	0	0	0	0	0	0	0	0	0	0	0	0	0	0
CCDC74A	0	0	0	0	0	0	0	0	0	0	0	0	0	0	0	3.41729	0.000130592	0.000347846	2.67035	6.3e-05	0.000144013	0	0	0	0	0	0	0	0	0
CCDC78	0	0	0	0	0	0	0	0	0	8.20457	0	0	8.14975	0.000114242	0.000332174	0	0	0	0	0	0	0	0	0	0	0	0	0	0	0
CCDC8	0	0	0	0	0	0	0	0	0	-8.88874	1.13e-07	3.98e-07	0	0	0	1.78583	0.000168563	0.000440955	-8.82655	3.13e-08	1.04e-07	1.419	5.44e-06	1.61e-05	0	0	0	0	0	0
CCDC80	5.73572	1.63e-08	5.46e-08	5.49491	6.85e-13	3.78e-12	2.28739	0	0	3.86134	8.86e-14	6.19e-13	0	0	0	-5.56505	0	0	2.45728	0	0	0	0	0	-2.20392	7.98e-08	3.39e-07	0	0	0
CCDC82	2.03881	2.69e-14	2.32e-13	1.83268	1.4e-13	9.59e-13	0	0	0	2.28207	0	0	0	0	0	1.51891	2.63e-12	1.65e-11	2.01124	0	0	0	0	0	0.960679	1.75e-07	7.09e-07	0	0	0
CCDC83	-0.849735	0.000150325	0.000307241	0	0	0	0	0	0	1.40559	0	0	0	0	0	-1.52664	3.17e-05	9.3e-05	0.762199	6.21e-06	1.62e-05	0	0	0	0	0	0	-2.37126	5.79e-10	4.06e-09
CCDC84	2.14765	0	0	2.66215	0	0	0	0	0	1.27018	0	0	0.490544	1.5e-05	5.13e-05	1.51193	0	0	0.789194	2.51e-11	1.06e-10	0.707602	7.17e-09	2.81e-08	0	0	0	0	0	0
CCDC85B	1.14309	7.18e-06	1.8e-05	1.79382	0	0	0.868161	3.93e-06	1.71e-05	2.31889	0	0	0	0	0	0	0	0	1.17444	1.88e-06	5.21e-06	3.87378	6.99e-14	4.87e-13	1.16725	5.14e-10	2.71e-09	2.20347	1.54e-13	1.64e-12
CCDC86	0	0	0	0	0	0	2.42717	0.000165629	0.00053013	1.50407	3.32e-05	8.82e-05	0	0	0	0	0	0	1.52543	2.93e-11	1.23e-10	0	0	0	0	0	0	1.822	0.000272862	0.000906494
CCDC88A	3.11626	8.55e-09	2.93e-08	2.7185	4.21e-08	1.46e-07	1.73295	7.02e-09	4.37e-08	0	0.351932	0.41107	1.49492	6.8e-07	2.76e-06	1.1502	2.93e-11	1.65e-10	2.95141	4.78e-09	1.7e-08	1.09171	0.000194176	0.000469177	1.29428	9.55e-10	4.94e-09	1.45791	3.49e-14	4.17e-13
CCDC88B	2.14619	0	0	4.5095	2.13e-09	8.37e-09	2.22064	5.65e-06	2.38e-05	1.8226	0	0	2.44124	0	0	0	0	0	1.27387	1.1e-06	3.15e-06	1.00167	4.02e-05	0.000106779	0	0	0	0	0	0
CCDC88C	4.06718	7.02e-05	0.000152298	1.1573	3.73e-05	8.77e-05	0	0	0	-2.66079	3.84e-06	1.16e-05	0	0	0	0	0	0	0	0	0	0.786921	0.00031561	0.000739146	0	0	0	0	0	0
CCDC9	1.78403	1.07e-07	3.29e-07	0	0	0	0	0	0	0	0	0	0	0	0	0	0	0	0	0	0	2.03037	5.5e-07	1.82e-06	0	0	0	0	0	0
CCDC90A	3.31456	7.43e-07	2.09e-06	0	0	0	-1.39983	7.39e-07	3.57e-06	1.43144	0	0	0	0	0	0	0	0	-1.02304	5.8e-10	2.21e-09	0	0	0	-0.962221	2.83e-05	8.49e-05	0	0	0
CCDC90B	0	0	0	2.48924	6.39e-10	2.63e-09	1.3154	9.43e-06	3.82e-05	2.33397	2.65e-13	1.61e-12	1.4454	2.08e-11	1.29e-10	0	0	0	3.58737	1.06e-12	5.06e-12	-0.887185	3.91e-06	1.18e-05	0	0	0	0	0	0
CCDC91	0	0	0	-1.7343	4.63e-20	4.95e-19	0	0	0	0	0	0	1.13831	1.54e-08	7.38e-08	1.69516	0	0	0	0	0	0	0	0	0	0	0	0	0	0
CCDC92	0	0	0	2.94929	4.19e-06	1.14e-05	1.15052	5.02e-08	2.79e-07	1.80652	0	0	0	0	0	-0.634215	1.62e-06	5.67e-06	1.08746	0.000148226	0.000322208	0	0	0	0.801297	2.57e-08	1.15e-07	0.650834	8.49e-06	3.69e-05
CCDC94	0	0	0	0	0	0	1.68073	5.01e-11	3.89e-10	0	0	0	0	0	0	-1.4932	3.78e-19	4.54e-18	3.59664	3.21e-05	7.72e-05	0	0	0	0.860435	1.84e-05	5.7e-05	0	0	0
CCDC97	2.27707	0.000293838	0.000580745	0	0	0	1.53187	3.08e-06	1.36e-05	0	0.643014	0.692401	0	0	0	0	0	0	0	0	0	1.70398	5.56e-09	2.19e-08	1.15406	0.000112695	0.000302573	0	0	0
CCDC99	0	0	0	0	0	0	0	0	0	-2.65934	0.00041657	0.000940862	0	0	0	0	0	0	3.09837	9.48e-06	2.42e-05	-1.867	0.000106609	0.000267869	0	0	0	0	0	0
CCHCR1	0	0	0	0	0	0	0	0	0	0	0.673102	0.720606	0	0	0	-2.04178	2.97e-09	1.4e-08	0	0	0	4.09293	0.00013902	0.000342674	1.45631	1.56e-05	4.87e-05	0	0	0
CCL18	11.8564	4.44e-16	4.39e-15	9.19722	5.82e-11	2.62e-10	0	0	0	0	0.022611	0.0377441	11.286	0	0	0	0	0	0	0	0	6.36979	6.91e-05	0.000178226	0	0	0	7.07548	7.27e-05	0.000269913
CCL19	0	0	0	8.78136	2.09e-08	7.45e-08	0	0	0	0	0	0	-8.49185	3.31e-06	1.23e-05	0	0	0	-8.61471	3.26e-07	9.89e-07	0	0	0	0	0	0	0	0	0
CCL2	2.36315	0	0	1.93377	1.82e-14	1.61e-13	-3.14879	6.45e-52	1.68e-50	-2.1324	0	0	1.46684	3.08e-13	2.42e-12	-3.52581	7.44e-17	8.33e-16	0	0	0	0.385906	5.64e-07	1.86e-06	0	0	0	0	0	0
CCL20	8.24793	1.99e-05	4.67e-05	9.78136	0	0	1.062	0.00198609	0.00513654	0	0.153392	0.207983	1.71922	6.03e-05	0.000185038	0	0	0	0	0	0	2.41359	1.35e-05	3.81e-05	0	0	0	3.04496	6.76e-08	3.84e-07
CCL21	3.78927	1.8e-14	1.57e-13	5.42924	2.13e-09	8.34e-09	0	0	0	0	0	0	-11.7574	3.87e-53	7.13e-52	-10.2621	9.79e-14	8.48e-13	2.4522	0	0	-2.38569	8.4e-21	7.68e-20	0	0	0	0	0	0
CCL4	5.36978	3.98e-07	1.16e-06	3.13327	2.13e-09	8.37e-09	0	0	0	0	0.9136	0.92598	0	0	0	3.0943	3.11e-07	1.2e-06	0	0	0	0	0	0	3.7879	1.62e-07	6.65e-07	0.959668	1.35e-10	9.98e-10
CCL5	4.05054	1.21e-09	4.48e-09	6.12928	3.15e-12	1.59e-11	2.64483	2.13e-08	1.24e-07	0	0.0718962	0.108221	0	0	0	1.58437	4.8e-14	4.43e-13	3.12728	1.67e-14	1.22e-13	2.82841	0	0	5.9246	1.62e-07	6.64e-07	0.809773	2.15e-09	1.43e-08
CCL8	3.36533	1.63e-08	5.44e-08	0	0	0	-3.33778	2e-11	1.6e-10	-8.15482	0	0	0	0	0	0	0	0	2.50768	1.02e-13	6.3e-13	2.06135	1.19e-12	6.27e-12	2.2708	4.88e-07	1.88e-06	0	0	0
CCM2	2.84412	0	0	2.39291	1.58e-13	1.06e-12	1.30051	0	0	1.51483	0	0	1.40275	0	0	1.71129	4.8e-14	4.43e-13	1.414	1.23e-13	7.29e-13	1.51414	1.9e-13	1.19e-12	0	0	0	0	0	0
CCNA2	0	0	0	0	0	0	8.63662	0.000135516	0.000446565	0	0.971812	0.975698	3.08366	6.36e-05	0.000193602	2.57208	3.45e-05	0.00010088	5.0115	3.21e-05	7.7e-05	0	0	0	9.26679	2.26e-08	1.01e-07	0	0	0
CCNB1	1.76553	5.45e-05	0.000119704	2.57862	2.33e-08	8.23e-08	1.75338	5.55e-08	3.07e-07	2.44752	0	0	3.59987	1.95e-08	9.23e-08	2.43108	9.46e-14	8.26e-13	3.11516	1.22e-13	7.22e-13	0	0	0	1.87592	9.5e-14	8.69e-13	-1.54336	3.4e-10	2.45e-09
CCNB2	8.05528	7.72e-05	0.000165429	0	0	0	8.87652	2.74e-05	0.000102784	0	0.100745	0.14527	0	0	0	2.848	4.49e-05	0.000128648	10.4615	4.44e-16	3.69e-15	0	0	0	3.09653	0.000150713	0.000397453	0	0	0
CCNC	-1.17942	9.72e-05	0.000205857	0	0	0	-0.58261	2.44e-05	9.24e-05	0	0	0	0	0	0	0	0	0	2.43437	1.3e-10	5.21e-10	-3.06639	1.42e-29	1.52e-28	-0.315579	0.000299198	0.000753322	0	0	0
CCND1	0.745713	1.2e-12	5.93e-12	2.25206	0	0	2.25868	0	0	0.492307	0	0	3.16594	4.04e-14	3.9e-13	2.49708	0	0	1.85147	1.02e-12	4.88e-12	3.10844	0	0	2.96916	3.37e-13	2.54e-12	3.45458	0	0
CCND2	3.88776	1.63e-08	5.45e-08	4.95695	1.37e-06	3.98e-06	1.87822	8.44e-14	1.04e-12	0	0	0	1.93226	0	0	0	0	0	0	0	0	1.79371	0	0	2.4496	5.57e-14	5.58e-13	-0.68482	6.78e-10	4.72e-09
CCND3	3.48592	3.12e-08	1.01e-07	2.49152	4.21e-08	1.47e-07	0	0	0	0	0	0	0	0	0	0	0	0	0	0	0	1.7881	0	0	1.77411	0	0	0	0	0
CCNE1	0	0	0	0	0	0	0	0	0	0	0.100745	0.145062	3.03457	6.89e-05	0.000208855	0	0	0	9.5812	2.19e-12	1.01e-11	0	0	0	0	0	0	0	0	0
CCNE2	0	0	0	7.65821	0.000294956	0.00060363	0	0	0	0	0	0	0	0	0	0	0	0	0	0	0	3.24548	0.000376464	0.000875348	0	0	0	0	0	0
CCNG1	2.41934	0	0	0	0	0	-0.334885	0.000451796	0.00132041	1.77962	0	0	-0.308715	6.43e-05	0.000195702	0	0	0	-1.18381	2.32e-50	3.03e-49	0.328437	3.04e-07	1.03e-06	0.335824	6.68e-07	2.53e-06	0	0	0
CCNG2	1.5467	2.06e-13	1.23e-12	0	0	0	-0.62885	2.38e-22	4.43e-21	1.76508	0	0	-0.744975	9.74e-09	4.75e-08	0.884478	2.93e-12	1.84e-11	0	0	0	0.487654	3.6e-10	1.58e-09	-0.277579	1.33e-10	7.41e-10	0	0	0
CCNH	1.50518	4.93e-10	1.9e-09	1.29969	5.6e-07	1.7e-06	0	0	0	1.51395	4.45e-11	2.09e-10	0	0	0	0	0	0	0	0	0	-1.219	3.42e-09	1.38e-08	0	0	0	0	0	0
CCNI	1.02582	2.18e-13	1.29e-12	-0.924822	3.78e-15	3.55e-14	0.882325	4.8e-13	4.78e-12	0	0	0	-1.38573	2.42e-40	3.97e-39	0	0	0	-1.3266	2.5e-35	2.89e-34	0	0	0	0.513458	1.78e-06	6.38e-06	-0.749975	1.28e-22	2.34e-21
CCNI2	0	0	0	0	0	0	0	0	0	0	0.153392	0.209031	-8.07682	7.58e-05	0.000228468	-8.90388	8.19e-06	2.61e-05	0	0	0	0	0	0	0	0	0	-9.85175	4.51e-14	5.28e-13
CCNJL	0	0	0	2.33888	7.82e-07	2.32e-06	0	0	0	2.52818	1.61e-07	5.58e-07	0	0	0	0	0	0	0	0	0	0	0	0	0	0	0	-1.77434	0.000202646	0.000689481
CCNL1	-0.646981	1.48e-08	4.98e-08	1.03545	5.8e-13	3.23e-12	-1.08858	2.11e-17	3.45e-16	0	0	0	0	0	0	1.9874	0	0	0	0	0	0.396219	9.4e-06	2.7e-05	-1.69405	5.42e-49	1.21e-47	-0.830317	7.38e-20	1.23e-18
CCNL2	0	0	0	0	0	0	1.77106	1.36e-13	1.58e-12	-1.96088	2.33e-37	2.8e-36	0	0	0	0.501456	0.000176795	0.000461291	0	0	0	0.389905	9.56e-07	3.07e-06	-1.26668	1.37e-15	1.65e-14	0	0	0
CCNO	0	0	0	0	0	0	0	0	0	3.44277	0	0	2.07293	0.000332384	0.000904721	0	0	0	0	0	0	-7.77479	0.000299462	0.000705311	0	0	0	0	0	0
CCNT2	1.73805	1.77e-11	7.73e-11	1.5119	4.07e-06	1.11e-05	0	0	0	0	0	0	1.16535	6.82e-06	2.43e-05	2.04063	2.75e-11	1.55e-10	1.62118	1.08e-08	3.72e-08	0	0	0	1.85868	1.94e-13	1.62e-12	0	0	0
CCNY	1.22781	8.13e-13	4.11e-12	0	0	0	0.550429	0.000371604	0.00110748	0	0.145814	0.20122	1.37948	0	0	1.33314	0	0	0.922337	5.33e-11	2.2e-10	0	0	0	1.06526	3.05e-13	2.36e-12	0	0	0
CCPG1	1.11111	0	0	0.702438	2.34e-12	1.2e-11	0	0	0	1.57867	2.17e-13	1.35e-12	1.51806	0	0	0.401458	2.67e-05	7.92e-05	0.524979	2.06e-06	5.69e-06	0	0	0	0.336066	2.36e-05	7.13e-05	-0.484516	2.01e-13	2.08e-12
CCR1	2.82472	0.000190838	0.000384771	0	0	0	0	0	0	0	0	0	0	0	0	0	0	0	1.77706	1.24e-06	3.53e-06	0	0	0	0	0	0	2.00415	8.75e-14	9.76e-13
CCR6	0	0	0	3.68717	3.37e-05	8e-05	3.75398	0.000138808	0.000450954	0	0	0	0	0	0	0	0	0	0	0	0	0	0	0	0	0	0	0	0	0
CCR7	8.64024	6.73e-07	1.91e-06	8.36632	1.72e-06	4.91e-06	0	0	0	0	0.212654	0.277577	0	0	0	0	0	0	0	0	0	0	0	0	0	0	0	0	0	0
CCRK	1.51883	1.24e-06	3.42e-06	0	0	0	0	0	0	1.27062	0	0	0	0	0	0	0	0	0	0	0	1.52625	0	0	1.70115	1.61e-13	1.38e-12	0	0	0
CCRL1	0	0	0	8.65464	9.07e-08	3.03e-07	0	0	0	0	0	0	0	0	0	0	0	0	3.78221	5.62e-05	0.000129815	0	0	0	9.92481	7.31e-13	5.12e-12	-2.72698	6.61e-11	5.01e-10
CCS	1.24046	1.31e-06	3.59e-06	0	0	0	0	0	0	0	0	0	-1.61256	4.47e-06	1.64e-05	0	0	0	0	0	0	1.59516	1.6e-06	5.03e-06	0	0	0	0	0	0
CCT2	1.09823	1.34e-13	8.75e-13	1.57854	0	0	0	0	0	2.04336	0	0	1.27269	3.34e-13	2.58e-12	0.748537	3.34e-12	2.07e-11	1.01695	0	0	0	0	0	1.08194	2.35e-13	1.89e-12	-0.986744	2.86e-28	6.17e-27
CCT3	2.31995	1.29e-13	8.49e-13	-2.39869	2.71e-257	6.43e-256	0	0	0	-2.27102	3.17e-82	4.88e-81	0	0	0	-0.508491	1.83e-10	9.67e-10	0.584535	5.57e-08	1.81e-07	-1.30977	1.08e-67	1.56e-66	0	0	0	0	0	0
CCT4	1.35139	0	0	1.23937	3.13e-06	8.65e-06	0.915079	1.8e-13	2.02e-12	0.746731	0	0	0.768607	6.99e-07	2.83e-06	0	0	0	1.19597	2.29e-13	1.26e-12	-0.985406	4.71e-07	1.56e-06	0	0	0	-0.40108	4.95e-07	2.55e-06
CCT5	2.67531	0	0	2.13136	1.58e-13	1.06e-12	0	0	0	1.96962	0	0	1.2981	2.42e-13	1.95e-12	0.515784	0.000174477	0.000455478	1.62877	0	0	-0.409503	0.00020234	0.000487641	0	0	0	0	0	0
CCT6A	1.80803	1.81e-13	1.1e-12	0.956589	1.05e-12	5.59e-12	0	0	0	0.762299	0	0	1.39653	0	0	0	0	0	0	0	0	0	0	0	-0.761784	1.1e-06	4.07e-06	0	0	0
CCT7	2.06963	0	0	-0.713676	8.1e-05	0.000181647	1.15892	3.09e-13	3.24e-12	0	0	0	0	0	0	0.700639	7.39e-06	2.38e-05	0.794411	1.69e-07	5.21e-07	0	0	0	0	0	0	0	0	0
CCT8	1.42989	3.62e-07	1.06e-06	0	0	0	0	0	0	1.64584	1.09e-14	8.91e-14	0	0	0	0.60602	6.91e-09	3.13e-08	1.60745	3.22e-14	2.28e-13	1.23823	0	0	0.506473	8.06e-10	4.19e-09	-0.399471	1.12e-05	4.79e-05
CCT8L2	-4	0	0	-2.90478	2.36e-117	4.8e-116	3.91389	8.97e-07	4.27e-06	-3.31043	2.03e-106	3.35e-105	2.22914	2.59e-10	1.48e-09	0	0	0	0.573533	2.94e-06	7.95e-06	-3.48284	3.73e-139	6.37e-138	-3.6691	5.03e-46	1.09e-44	0	0	0
CD14	0	0	0	3.08984	1.28e-08	4.67e-08	2.58134	6.87e-06	2.84e-05	0	0.98402	0.985983	1.93499	0	0	0	0	0	3.36402	0	0	0	0	0	0	0	0	1.01937	9.73e-05	0.000352047
CD151	1.28962	0	0	1.85585	4.54e-12	2.26e-11	2.13892	0	0	1.2483	0	0	1.80934	0	0	0	0	0	0.521972	0	0	0.748398	0	0	0.980136	2.81e-12	1.83e-11	0	0	0
CD163	4.59512	1.47e-05	3.52e-05	5.63731	3.37e-05	8.02e-05	1.9745	1.56e-10	1.15e-09	0	0	0	1.613	1.03e-13	9.04e-13	1.02528	3.72e-13	2.66e-12	4.60643	7.55e-15	5.65e-14	0	0	0	2.17156	5.12e-10	2.7e-09	2.24768	0	0
CD163L1	9.86419	4.22e-15	3.93e-14	0	0	0	2.49587	4.18e-06	1.8e-05	0	0	0	3.07362	4.66e-09	2.36e-08	0	0	0	5.72924	5.62e-05	0.000130483	0	0	0	0	0	0	1.77102	5.09e-07	2.62e-06
CD164	-0.745955	1.18e-18	1.26e-17	-2.70064	0	0	0	0	0	-3.68313	0	0	0	0	0	0	0	0	0	0	0	-1.72066	9.26e-182	1.64e-180	-1.11678	4.08e-93	1.16e-91	0	0	0
CD177	0	0	0	0	0	0	0	0	0	8.48382	0	0	10.9795	9.71e-05	0.00028774	0	0	0	0	0	0	0	0	0	0	0	0	0	0	0
CD180	0	0	0	9.24079	2.79e-11	1.29e-10	8.63662	0.000135516	0.000446058	0	0	0	8.48784	9.93e-06	3.45e-05	0	0	0	3.08539	3.23e-05	7.71e-05	0	0	0	0	0	0	9.59619	7.23e-10	5.03e-09
CD19	8.33539	1.01e-05	2.47e-05	8.10329	1.56e-05	3.92e-05	0	0	0	0	0.000539586	0.00119811	0	0	0	0	0	0	0	0	0	0	0	0	0	0	0	0	0	0
CD1C	0	0	0	0	0	0	0	0	0	0	0	0	0	0	0	-9.42836	4.96e-08	2.07e-07	0	0	0	-8.29002	8.84e-06	2.55e-05	0	0	0	-2.76783	8.62e-07	4.28e-06
CD1D	3.60638	0.000116454	0.000241121	9.2854	1.34e-11	6.39e-11	4.15216	6.67e-05	0.000234072	0	0	0	0	0	0	1.67277	2.11e-10	1.1e-09	0	0	0	0	0	0	2.6885	4.87e-11	2.83e-10	1.41796	4.38e-08	2.54e-07
CD2	6.06167	0.000112033	0.000235199	5.50815	7.21e-06	1.91e-05	3.29478	6.67e-05	0.000232824	0	0	0	0	0	0	1.50637	2.37e-09	1.13e-08	1.64584	6.83e-08	2.21e-07	0	0	0	12.4331	6.66e-16	8.56e-15	0	0	0
CD200	2.27316	7.11e-15	6.53e-14	3.20079	0	0	0.807798	0.00057893	0.00166083	0	0.692284	0.738836	1.88084	3.33e-13	2.59e-12	1.46613	3.12e-07	1.2e-06	0	0	0	2.30778	0	0	2.77468	7.55e-12	4.7e-11	1.37707	1.84e-14	2.28e-13
CD200R1	9.37938	5.11e-11	2.13e-10	9.7211	1.55e-15	1.49e-14	0	0	0	0	0	0	0	0	0	2.79258	3.86e-12	2.37e-11	0	0	0	0	0	0	12.1193	6.66e-16	8.66e-15	1.09954	1.21e-05	5.11e-05
CD24	0.763931	0	0	2.07877	3.75e-12	1.88e-11	1.38126	0	0	2.04179	5.15e-13	2.94e-12	0.589909	2.66e-11	1.64e-10	2.2834	7.29e-13	4.9e-12	-2.80699	0	0	1.90821	2.51e-11	1.18e-10	2.82845	0	0	-0.576554	1.3e-144	5.92e-143
CD244	0	0	0	9.58871	3.71e-14	3.15e-13	8.63662	0.000135516	0.000447583	0	0	0	0	0	0	0	0	0	0	0	0	3.4021	6.91e-05	0.000178154	0	0	0	0	0	0
CD247	10.9076	4.44e-16	4.44e-15	5.83339	2.05e-05	5.06e-05	1.67348	0.00103422	0.00282495	0	0.0136523	0.0240093	0	0	0	2.10373	2.38e-07	9.27e-07	0	0	0	1.83295	3.21e-09	1.29e-08	11.352	6.66e-16	8.31e-15	0	0	0
CD248	1.62133	0.0003053	0.0005999	2.00639	2.07e-05	5.06e-05	3.12151	6.86e-06	2.84e-05	0	0	0	0	0	0	-3.73004	2.3e-17	2.61e-16	0	0	0	3.32528	2.79e-06	8.5e-06	0	0	0	1.17815	0.000151054	0.000526542
CD27	9.45943	1.32e-11	5.81e-11	6.89506	8.27e-05	0.000184797	3.3818	0.00020683	0.000649384	0	0	0	0	0	0	1.84139	7.4e-06	2.38e-05	0	0	0	0	0	0	11.8834	6.66e-16	8.45e-15	1.95346	2.15e-05	8.74e-05
CD276	3.05805	8.3e-06	2.05e-05	1.65228	4.44e-06	1.2e-05	2.66453	4.15e-09	2.65e-08	3.04567	4.61e-06	1.39e-05	2.56722	5.33e-10	2.97e-09	1.57198	5.77e-11	3.18e-10	3.08933	1.3e-10	5.21e-10	2.20133	7.8e-13	4.22e-12	1.75618	7.8e-11	4.44e-10	0	0	0
CD28	0	0	0	8.19476	7.47e-06	1.96e-05	0	0	0	0	0	0	0	0	0	0	0	0	0	0	0	0	0	0	3.35923	1.88e-05	5.79e-05	0	0	0
CD2BP2	1.11991	4.14e-12	1.92e-11	1.42269	2.5e-12	1.28e-11	0	0	0	2.33467	0	0	0	0	0	0	0	0	1.0141	2.52e-13	1.35e-12	0	0	0	0	0	0	0	0	0
CD300A	5.1335	4.31e-05	9.67e-05	4.0742	7.21e-06	1.9e-05	9.76155	4.13e-09	2.63e-08	0	0.0771606	0.11549	3.86786	6.09e-11	3.65e-10	3.60416	2.24e-08	9.71e-08	3.45307	9.48e-06	2.43e-05	4.38131	3.01e-05	8.11e-05	4.25334	1.88e-05	5.8e-05	1.96366	8e-08	4.49e-07
CD300LF	0	0	0	7.65821	0.000294956	0.000601803	7.98299	0.00332408	0.0081671	0	0.0477278	0.0741355	0	0	0	9.19229	1.04e-06	3.72e-06	0	0	0	0	0	0	8.5812	1.96e-05	5.97e-05	3.64386	7.35e-05	0.000271603
CD302	2.43081	0	0	3.29155	1.27e-13	8.89e-13	0	0	0	0	0.0109924	0.0197717	-0.702181	1.18e-05	4.07e-05	0.6069	3.19e-05	9.36e-05	1.37602	3.75e-14	2.63e-13	-0.950753	6.37e-12	3.15e-11	0.930191	3.31e-07	1.31e-06	0	0	0
CD320	2.77553	1.12e-07	3.45e-07	0	0	0	0	0	0	2.05585	2.12e-06	6.58e-06	1.55041	1.41e-13	1.19e-12	0	0	0	1.06125	7.22e-05	0.000164465	0	0	0	0	0	0	0	0	0
CD34	1.62021	8.82e-13	4.45e-12	2.02434	7.72e-09	2.86e-08	1.16103	0	0	0	0	0	0	0	0	-0.950458	9.28e-11	5.04e-10	-2.00259	0.000183013	0.000393114	2.88056	2.35e-11	1.11e-10	1.12679	8.86e-14	8.23e-13	1.79044	0	0
CD36	1.48304	4.41e-13	2.34e-12	2.55405	1.05e-10	4.65e-10	1.91142	3.07e-10	2.19e-09	0	0.308674	0.365399	1.12913	6.02e-14	5.6e-13	-1.98144	1.6e-17	1.83e-16	0.730135	6.6e-06	1.72e-05	2.60377	0	0	2.50389	1.19e-13	1.06e-12	1.99188	1.86e-13	1.94e-12
CD37	2.64562	2.32e-09	8.39e-09	8.10329	1.56e-05	3.92e-05	8.49985	0.000301586	0.000915367	0	0	0	0	0	0	0	0	0	2.4823	2.64e-06	7.2e-06	-8.49185	1.52e-06	4.78e-06	2.16419	4.22e-05	0.000123496	2.85514	1.55e-07	8.48e-07
CD38	0	0	0	9.75154	4.44e-16	4.36e-15	0	0	0	0	0	0	0	0	0	1.86751	1.17e-05	3.67e-05	4.31841	9.74e-05	0.00021748	0	0	0	10.218	1.78e-15	2.14e-14	0	0	0
CD3D	4.63644	0.000112033	0.000234374	6.60907	0.000124197	0.000269258	4.3818	0.000136818	0.000447702	0	0.410128	0.469147	0	0	0	1.58496	1.31e-05	4.05e-05	1.78803	2.58e-05	6.26e-05	0	0	0	12.1411	6.66e-16	8.28e-15	0.946911	0.000113326	0.000405148
CD3E	4.70607	7.02e-05	0.000152587	4.91676	5.38e-05	0.00012456	0	0	0	0	0	0	0	0	0	2.11548	0.000278424	0.000708305	0	0	0	0	0	0	10.4189	6.66e-16	8.64e-15	0	0	0
CD3EAP	0	0	0	2.4085	4.34e-06	1.17e-05	0	0	0	2.54767	1.54e-06	4.86e-06	0	0	0	-3.79751	7.74e-10	3.86e-09	0	0	0	2.61199	7.46e-06	2.18e-05	0	0	0	0	0	0
CD4	0	0	0	1.97847	1.71e-07	5.54e-07	2.04908	2.42e-09	1.58e-08	0	0.788252	0.827256	1.8657	8.06e-06	2.85e-05	0	0	0	3.96616	1.32e-06	3.73e-06	0	0	0	3.29646	2.17e-08	9.76e-08	1.60435	0	0
CD40	4.04495	3.98e-07	1.16e-06	2.70409	2.33e-08	8.24e-08	2.94934	8.97e-07	4.28e-06	2.39713	0	0	0	0	0	0	0	0	1.82935	0.000172445	0.000371381	3.23741	4.39e-08	1.6e-07	2.50876	3.64e-10	1.96e-09	1.90478	6.75e-07	3.42e-06
CD44	3.20122	1.15e-13	7.79e-13	4.07786	1.73e-14	1.55e-13	1.10071	9.89e-11	7.43e-10	0	0	0	2.91063	1.9e-13	1.56e-12	1.0322	0	0	4.34901	2.16e-13	1.2e-12	0	0	0	0	0	0	1.5613	0	0
CD46	1.69977	6.28e-13	3.24e-12	1.46703	1.8e-13	1.17e-12	0	0	0	1.2416	0	0	0	0	0	0.975958	5.48e-13	3.77e-12	1.84604	0	0	-0.794223	7.79e-24	7.59e-23	0.345319	2.47e-09	1.23e-08	-0.501669	9.58e-28	2.03e-26
CD47	0.947065	4.51e-08	1.43e-07	0.757472	8.78e-06	2.28e-05	1.14231	1.55e-13	1.77e-12	0	0.000497598	0.00111049	1.34268	0	0	0.978196	0	0	2.06402	0	0	-1.06998	1.67e-10	7.47e-10	0.675045	2.36e-07	9.47e-07	0	0	0
CD48	0	0	0	2.92953	1.23e-05	3.12e-05	4.37367	9.69e-05	0.000329233	0	0.0807226	0.118923	0	0	0	0	0	0	2.99624	4.98e-06	1.31e-05	0	0	0	11.6013	6.66e-16	8.26e-15	0.917011	0.00011926	0.000424147
CD5	0	0	0	0	0	0	8.98299	1.23e-05	4.89e-05	0	0	0	0	0	0	0	0	0	0	0	0	0	0	0	8.86109	1.8e-06	6.45e-06	0	0	0
CD52	3.23847	8.3e-06	2.06e-05	4.41735	1.28e-08	4.67e-08	0	0	0	0	0.101651	0.144371	0	0	0	0	0	0	1.42119	0.000169798	0.000365785	1.72117	0	0	8.633	1.31e-05	4.15e-05	0	0	0
CD53	1.89895	8.63e-11	3.55e-10	4.55482	7.21e-06	1.91e-05	2.76661	2.13e-08	1.24e-07	0	0.515546	0.573817	1.87378	8.58e-08	3.8e-07	1.51403	8.64e-14	7.66e-13	4.58141	6.32e-11	2.59e-10	-1.23018	1.64e-05	4.57e-05	4.12227	1.62e-07	6.65e-07	1.6138	0	0
CD55	2.64008	7.62e-14	5.78e-13	0	0	0	0	0	0	2.56728	7.37e-14	5.25e-13	0	0	0	0	0	0	0	0	0	0	0	0	0	0	0	0	0	0
CD58	0	0	0	-2.19754	0.000452196	0.000900566	2.46239	8.88e-11	6.71e-10	-9	3.12e-08	1.17e-07	2.558	1.06e-05	3.67e-05	0	0	0	2.19858	2.92e-05	7.05e-05	-3.0628	1.09e-10	4.95e-10	0	0	0	1.28199	1.22e-14	1.54e-13
CD59	2.00424	4.02e-13	2.16e-12	0.588347	1.71e-12	8.87e-12	0.264517	1.6e-08	9.41e-08	3.6109	0	0	-0.406935	6.41e-14	5.93e-13	-0.661396	2.58e-70	5.53e-69	-0.435267	6.7e-13	3.28e-12	0.447217	3.51e-12	1.77e-11	-0.275564	3.27e-14	3.52e-13	0	0	0
CD5L	0	0	0	8.51964	3.95e-07	1.22e-06	0	0	0	0	0	0	0	0	0	0	0	0	0	0	0	0	0	0	0	0	0	9.59619	7.23e-10	5.03e-09
CD6	5.48691	0.000112033	0.000234901	6.56896	8.27e-05	0.00018502	3.16089	0.000106749	0.000358203	0	0.0438788	0.0693519	0	0	0	0	0	0	0	0	0	2.53311	1.01e-06	3.24e-06	10.0417	6.77e-14	6.55e-13	1.55759	3.35e-06	1.54e-05
CD63	2.02858	0	0	3.51794	2.8e-14	2.4e-13	1.94536	3.3e-13	3.42e-12	4.05169	0	0	1.95067	5.08e-13	3.75e-12	0	0	0	0.475088	8.01e-13	3.88e-12	1.70184	1.47e-13	9.41e-13	1.47786	8.34e-13	5.81e-12	0.603083	1.28e-10	9.44e-10
CD68	0	0	0	-0.776098	9.62e-23	1.08e-21	5.23662	6.67e-05	0.000233789	-4.59817	0	0	2.95936	9.55e-09	4.67e-08	1.03392	0.00010829	0.000292946	2.77805	0	0	-0.934963	1.13e-16	9.32e-16	1.32224	1.56e-07	6.4e-07	2.99006	1.26e-08	7.7e-08
CD69	0	0	0	3.61298	8.28e-05	0.000183894	0	0	0	0	0	0	0	0	0	0.826494	1.26e-05	3.92e-05	3.51896	0.000104533	0.000231629	0	0	0	3.29961	4.17e-13	3.07e-12	0	0	0
CD70	0	0	0	10.5897	0	0	13.1712	0	0	0	0	0	0	0	0	5.64	6.59e-05	0.000184721	0	0	0	5.98171	0.000138982	0.00034343	10.9744	6.66e-16	8.54e-15	11.363	4.44e-16	6.26e-15
CD72	0	0	0	3.50125	0.000139529	0.000296939	0	0	0	0	0	0	0	0	0	9.44501	7.46e-08	3.07e-07	4.12223	9.74e-05	0.00021716	0	0	0	9.39017	4.61e-09	2.23e-08	0	0	0
CD74	-0.42189	5.67e-35	6.87e-34	0.473681	0	0	2.01604	0	0	-1.64463	0	0	0.713499	3.56e-13	2.72e-12	0.804663	0	0	2.18079	0	0	-0.610921	1.01e-103	1.64e-102	3.21125	1.21e-11	7.42e-11	0.819926	1.74e-11	1.4e-10
CD79A	0	0	0	9.15228	1.21e-10	5.29e-10	0	0	0	0	0	0	0	0	0	0	0	0	0	0	0	0	0	0	0	0	0	9.98442	1.01e-12	9.21e-12
CD79B	0	0	0	0	0	0	2.60907	0.00113167	0.00306745	0	0	0	0	0	0	0	0	0	0	0	0	2.81395	4.58e-06	1.37e-05	3.3245	6.1e-05	0.000170987	2.36591	1.1e-05	4.7e-05
CD81	2.07363	5.49e-13	2.86e-12	1.0709	0	0	0.735813	6.22e-14	8.07e-13	0	0	0	-0.774263	1.06e-15	1.12e-14	1.54876	0	0	1.15225	0	0	1.36404	0	0	1.54021	9.13e-13	6.3e-12	0	0	0
CD83	2.29023	3.26e-10	1.28e-09	0	0	0	-2.16532	3.73e-16	5.91e-15	0	0.103071	0.14627	-2.3287	9.2e-07	3.67e-06	-3.90517	1.71e-07	6.79e-07	0	0	0	1.2229	3.97e-07	1.33e-06	-1.21953	2.69e-06	9.46e-06	0	0	0
CD84	0	0	0	0	0	0	0	0	0	0	0	0	0	0	0	9.19229	1.04e-06	3.72e-06	0	0	0	0	0	0	9.16742	7.47e-08	3.18e-07	0	0	0
CD86	4.67549	4.62e-06	1.18e-05	5.35495	7.77e-07	2.31e-06	2.91826	2.85e-05	0.000106312	1.65294	0.000292668	0.000673237	0.809608	0.000234092	0.000649944	1.59971	6.61e-11	3.62e-10	2.52275	1.4e-13	8.12e-13	1.80554	7.76e-10	3.3e-09	5.8562	4.85e-05	0.000139385	0.99262	5.62e-05	0.000213534
CD8B	0	0	0	1.36751	4.87e-05	0.000113242	0	0	0	0	0	0	0	0	0	8.97154	7.46e-06	2.4e-05	0	0	0	0	0	0	2.84677	4.36e-07	1.69e-06	2.68049	3.05e-05	0.000121775
CD9	3.2854	0	0	1.71752	1.92e-13	1.24e-12	-0.377593	3.46e-07	1.73e-06	4.94169	6.77e-14	4.86e-13	-0.752863	1.91e-16	2.07e-15	2.12753	0	0	0	0	0	0.617837	0	0	0.719147	0	0	-1.02842	2.1e-136	9.53e-135
CD93	2.73513	3.77e-15	3.56e-14	2.66966	0	0	1.92464	0	0	-1.15033	0	0	1.97811	1.33e-13	1.14e-12	0	0	0	1.02158	7.43e-11	3.02e-10	1.00642	0	0	2.12956	0	0	1.41111	2.63e-13	2.64e-12
CD96	0	0	0	9.58871	3.71e-14	3.13e-13	8.17493	0.00149366	0.00395616	0	0	0	0	0	0	9.70736	2.78e-09	1.32e-08	8.02791	0.000111792	0.000246467	0	0	0	4.09653	4.85e-05	0.000139333	0	0	0
CD97	-1.67216	3.29e-13	1.82e-12	-1.8081	1.88e-11	8.81e-11	2.25998	1.76e-13	1.98e-12	-4.24612	0	0	0	0	0	0.738147	1.78e-05	5.36e-05	1.45834	2.09e-08	7.03e-08	-1.69059	4.41e-09	1.76e-08	2.27663	1.2e-13	1.07e-12	0	0	0
CD99	3.06898	0	0	1.82611	5.53e-14	4.47e-13	1.67697	1.11e-13	1.34e-12	-1.50843	0	0	1.30856	2.46e-13	1.98e-12	0	0	0	3.63462	0	0	2.2519	0	0	1.77361	0	0	0.906162	5.38e-13	5.12e-12
CD99L2	1.58745	0	0	0	0	0	0.854303	0.00030544	0.000921086	1.26725	6.23e-06	1.83e-05	0.788999	8.71e-06	3.07e-05	-0.776558	0.000235412	0.000605012	0	0	0	0	0	0	0	0	0	0	0	0
CDADC1	0	0	0	0	0	0	-1.29115	5.21e-08	2.89e-07	-1.33386	1.17e-07	4.14e-07	0	0	0	0	0	0	-0.955168	3.27e-06	8.8e-06	0	0	0	0	0	0	0	0	0
CDC14B	0	0	0	-0.898293	1.38e-11	6.56e-11	0	0	0	0	0.43883	0.496726	-2.27358	4.2e-25	5.69e-24	-1.42578	1.56e-06	5.5e-06	-1.72012	1.15e-13	6.86e-13	1.41802	0	0	-1.01726	5.32e-06	1.79e-05	0	0	0
CDC16	1.51881	9.61e-14	6.97e-13	1.67949	0	0	0	0	0	0	0.000564626	0.00124663	0.793786	2.27e-09	1.19e-08	1.96881	0	0	1.87979	2.43e-13	1.33e-12	1.63161	0	0	0	0	0	0	0	0
CDC2	2.16695	1.06e-06	2.94e-06	8.78136	2.09e-08	7.44e-08	1.46461	0.00239564	0.00610534	0	0	0	1.79326	4.18e-07	1.74e-06	3.44846	3.91e-06	1.31e-05	4.02461	1.67e-07	5.17e-07	0	0	0	3.81927	1.62e-07	6.63e-07	0	0	0
CDC20	0	0	0	0	0	0	8.63662	0.000135516	0.000447073	0	0	0	0	0	0	0	0	0	3.08539	0.000406706	0.000834103	0	0	0	3.36006	5.73e-05	0.000161257	0	0	0
CDC25B	0	0	0	2.37595	4.46e-06	1.2e-05	1.46944	4.25e-06	1.83e-05	0	0	0	3.79938	1.95e-08	9.26e-08	0	0	0	3.49887	4.78e-09	1.7e-08	0	0	0	0	0	0	0	0	0
CDC27	0.908319	0.000294164	0.00058085	0	0	0	0	0	0	0	0	0	1.44068	2.1e-07	8.98e-07	0.829994	5.29e-07	1.97e-06	2.12127	0	0	0	0	0	0.981377	2.53e-10	1.38e-09	0	0	0
CDC2L2	2.74332	3.77e-15	3.59e-14	2.02366	3.75e-14	3.16e-13	0.825733	0.000132241	0.000438264	0	0.979892	0.982547	0.650586	5.04e-10	2.81e-09	0	0	0	0	0	0	0.804593	8.48e-12	4.14e-11	0	0	0	0	0	0
CDC2L5	0	0	0	1.78638	1.6e-06	4.58e-06	0	0	0	0	0	0	1.34937	1.15e-07	5.05e-07	1.508	6.01e-09	2.74e-08	1.30755	2.74e-08	9.16e-08	0	0	0	1.16545	9.29e-06	3e-05	0	0	0
CDC2L6	1.94305	1.42e-11	6.24e-11	1.34173	1.42e-07	4.63e-07	0	0	0	0	0	0	0	0	0	0	0	0	0	0	0	3.67366	8.25e-12	4.04e-11	1.66391	0	0	0	0	0
CDC34	0	0	0	2.18194	1.8e-06	5.14e-06	0	0	0	2.52181	5.06e-08	1.86e-07	0	0	0	0	0	0	0	0	0	0	0	0	0	0	0	0	0	0
CDC37	1.32202	0	0	0	0	0	1.44732	0	0	1.31612	0	0	0	0	0	0	0	0	0	0	0	1.52011	0	0	1.13145	1.02e-10	5.74e-10	0	0	0
CDC37L1	0.684652	0.000468188	0.000901324	0	0	0	-1.3342	6.73e-05	0.000234434	0.754888	3.01e-06	9.19e-06	-0.725441	0.00013935	0.000400004	-1.59578	1.46e-07	5.82e-07	0	0	0	-0.825321	9.78e-05	0.000248029	0	0	0	0	0	0
CDC40	1.26006	2.05e-10	8.12e-10	0	0	0	0	0	0	0	0	0	0	0	0	0	0	0	1.28842	5.43e-07	1.61e-06	0	0	0	1.90198	8.56e-08	3.62e-07	0	0	0
CDC42	1.48241	1.01e-13	7.22e-13	1.50643	6.01e-13	3.34e-12	0	0	0	0.529056	1.85e-12	9.83e-12	0.282533	5.63e-10	3.12e-09	0.966981	2.06e-13	1.58e-12	-0.672895	1.53e-33	1.72e-32	0.68944	5.61e-12	2.79e-11	0.512422	2.22e-12	1.45e-11	0	0	0
CDC42BPA	2.56742	6.6e-13	3.39e-12	1.22339	5.35e-10	2.21e-09	0	0	0	0	0.0150131	0.0261637	-1.45903	2.13e-16	2.29e-15	0	0	0	0	0	0	0.596816	5.38e-05	0.000140437	0	0	0	0	0	0
CDC42BPB	1.90253	0	0	0	0	0	1.49652	3.98e-11	3.12e-10	0	0	0	0	0	0	-1.7455	5.81e-23	7.73e-22	0	0	0	0	0	0	1.44895	1.66e-10	9.16e-10	0	0	0
CDC42EP1	0	0	0	2.12298	0.000132262	0.000282285	1.67918	3.15e-12	2.77e-11	0	0.0130974	0.0231289	1.67247	2.61e-09	1.36e-08	0	0	0	1.87192	5.31e-07	1.57e-06	0	0	0	1.48691	7.36e-12	4.6e-11	0	0	0
CDC42EP2	0	0	0	0	0	0	0	0	0	0	0	0	0	0	0	-2.31284	3.01e-06	1.02e-05	0	0	0	0	0	0	0	0	0	-2.17117	6.81e-14	7.71e-13
CDC42EP3	0	0	0	-0.868882	0.000115538	0.000252217	0	0	0	-1.76228	1.28e-09	5.41e-09	0	0	0	0	0	0	0	0	0	-2.7538	5.14e-24	5.02e-23	0	0	0	-1.80868	2.31e-17	3.46e-16
CDC42EP4	0	0	0	-0.649306	6.49e-06	1.73e-05	0	0	0	-2.60906	0	0	0.648299	7.39e-05	0.000223441	0	0	0	1.27523	4.77e-10	1.84e-09	0	0	0	0	0	0	-1.07542	7.46e-08	4.21e-07
CDC42SE1	2.35002	3.64e-14	2.96e-13	3.51237	5.52e-12	2.72e-11	0	0	0	1.30796	3.64e-06	1.1e-05	0.788175	7.97e-07	3.21e-06	0	0	0	2.09092	6.84e-14	4.51e-13	0	0	0	0	0	0	0	0	0
CDC42SE2	1.11708	0	0	2.19379	0	0	0.732891	3.09e-09	1.99e-08	2.22806	0	0	0	0	0	0	0	0	0.712005	5.56e-09	1.96e-08	-0.502048	0.000330032	0.000771953	1.45588	3.53e-13	2.65e-12	-0.360269	3.82e-06	1.75e-05
CDC45L	8.15482	3.92e-05	8.84e-05	8.65464	9.07e-08	3.03e-07	0	0	0	0	0.0107119	0.0193018	3.50533	0.000104478	0.000306185	0	0	0	9.54689	4.04e-12	1.81e-11	7.99435	2.32e-05	6.34e-05	8.90388	1.21e-06	4.41e-06	0	0	0
CDC5L	1.12752	9.94e-06	2.43e-05	2.26232	0.000450728	0.000898608	0	0	0	0	0	0	0	0	0	0	0	0	1.4327	3.98e-07	1.19e-06	1.48063	3.12e-05	8.38e-05	1.12408	7.35e-05	0.000203861	0	0	0
CDC6	0	0	0	7.65821	0.000294956	0.000602383	8.98299	1.23e-05	4.87e-05	0	0.212654	0.273066	3.53382	5.6e-05	0.00017273	0	0	0	0	0	0	8.29002	2.03e-06	6.27e-06	10.2009	2.44e-15	2.92e-14	0	0	0
CDC7	9.15482	1.51e-09	5.54e-09	0	0	0	0	0	0	0	0.0246078	0.0407723	2.29362	3.43e-07	1.43e-06	3.59495	0.000111653	0.000300802	0	0	0	0	0	0	8.77479	3.99e-06	1.36e-05	0	0	0
CDCA2	8.77149	1.73e-07	5.22e-07	7.65821	0.000294956	0.000602964	11.2432	0	0	0	0	0	10.5632	0	0	0	0	0	8.5812	1.54e-06	4.31e-06	9.33539	2.06e-12	1.06e-11	9.02237	3.66e-07	1.44e-06	10.3117	1.33e-15	1.79e-14
CDCA4	2.27578	7.87e-07	2.2e-06	0	0	0	2.5521	7.92e-05	0.000272836	0	0	0	0	0	0	0	0	0	1.75433	8.4e-06	2.17e-05	2.32193	3.61e-07	1.21e-06	2.25334	6.04e-07	2.3e-06	0	0	0
CDCA5	0	0	0	0	0	0	0	0	0	0	0.59194	0.649895	0	0	0	0	0	0	9.51373	7.45e-12	3.27e-11	0	0	0	3.01282	0.000252684	0.000645009	0	0	0
CDCA7	0	0	0	0	0	0	9.34651	5.01e-07	2.48e-06	0	0	0	0	0	0	8.60733	0.000103614	0.000282324	5.65856	9.74e-05	0.000218135	0	0	0	9.44708	2.08e-09	1.04e-08	0	0	0
CDCA8	0	0	0	7.89482	6.78e-05	0.000153373	0	0	0	0	0	0	3.72995	5.59e-05	0.000172774	0	0	0	9.16491	1.84e-09	6.77e-09	0	0	0	0	0	0	0	0	0
CDCP1	0	0	0	2.15129	3.89e-09	1.48e-08	2.67687	5.31e-07	2.62e-06	6.32761	3.55e-05	9.41e-05	3.70272	8.08e-08	3.59e-07	2.50001	5.31e-11	2.94e-10	2.24655	9.82e-09	3.4e-08	0	0	0	4.95045	7.63e-06	2.52e-05	0	0	0
CDGAP	1.95449	1.1e-07	3.38e-07	2.66822	2.13e-05	5.21e-05	0	0	0	0	0.0173595	0.0300221	0	0	0	0	0	0	0	0	0	0	0	0	2.98272	1.16e-06	4.24e-06	1.16755	5.28e-05	0.000201349
CDH1	1.40045	0	0	0	0	0	-0.57238	3.13e-06	1.38e-05	2.52136	5.93e-13	3.35e-12	-0.805204	1.34e-13	1.15e-12	1.42227	9.99e-14	8.6e-13	-1.80762	3.84e-41	4.66e-40	0.779253	0	0	1.53389	5.26e-13	3.78e-12	-2.14878	1.06e-192	5.2e-191
CDH11	3.74224	3.12e-08	1.01e-07	2.79181	5.33e-14	4.34e-13	3.1354	6.3e-08	3.45e-07	-9.29002	6.63e-10	2.86e-09	0	0	0	0	0	0	5.84089	9.74e-05	0.000217512	0	0	0	1.63005	5.31e-05	0.000150292	-0.757461	8.01e-05	0.000293748
CDH13	3.02732	3.93e-13	2.12e-12	3.69184	4.38e-07	1.34e-06	2.37274	5.14e-11	3.98e-10	0	0.408118	0.467532	2.48638	1.63e-07	7.04e-07	2.848	3.91e-06	1.31e-05	0	0	0	3.4204	8.82e-09	3.43e-08	2.26918	6e-14	5.88e-13	1.57892	3.49e-14	4.17e-13
CDH16	-1.69381	2.07e-134	2.9e-133	-3.11222	0	0	-1.78067	6.15e-103	1.99e-101	0.648182	8.31e-12	4.11e-11	-1.44976	6.38e-234	1.63e-232	-0.525906	4.72e-15	4.83e-14	-10.241	0	0	0	0	0	-1.52069	4.44e-166	1.48e-164	-2.40574	0	0
CDH17	0	0	0	0	0	0	0	0	0	0	0.673102	0.720826	10.6511	0	0	0	0	0	9.47978	1.37e-11	5.9e-11	0	0	0	0	0	0	0	0	0
CDH2	3.6975	8.81e-11	3.61e-10	2.07018	1.43e-13	9.78e-13	0.7557	5.88e-06	2.47e-05	-11.2685	0	0	-0.975158	7.6e-09	3.76e-08	1.81148	3.47e-13	2.52e-12	0	0	0	1.33082	2.24e-13	1.37e-12	1.58652	8.86e-14	8.24e-13	1.7606	0	0
CDH3	0	0	0	7.65821	0.000294956	0.000603131	0	0	0	0	0.0807226	0.119361	-8.29921	1.58e-05	5.38e-05	-10.1523	8.74e-13	5.83e-12	0	0	0	-8.05528	5.15e-05	0.000134935	0	0	0	-3.41831	1.63e-06	7.81e-06
CDH4	8.33539	1.01e-05	2.46e-05	0	0	0	9.08481	5.52e-06	2.34e-05	0	0	0	0	0	0	0	0	0	0	0	0	7.74819	0.000117608	0.000293921	9.0607	2.46e-07	9.85e-07	0	0	0
CDH5	4.06167	7.62e-14	5.79e-13	3.04832	7.75e-14	5.91e-13	2.06862	2.52e-13	2.71e-12	-0.888005	0	0	0.94117	5.17e-13	3.81e-12	0	0	0	-0.861344	8.1e-06	2.09e-05	3.03196	0	0	1.37748	4.11e-13	3.03e-12	1.63687	1.42e-14	1.79e-13
CDH6	1.52096	4.47e-07	1.29e-06	1.67338	1.14e-13	8.12e-13	3.27769	7.18e-09	4.45e-08	-9.67243	0	0	0	0	0	1.84628	8.64e-14	7.65e-13	-2.42109	2.58e-05	6.26e-05	0	0	0	2.93476	0	0	3.45756	1.55e-07	8.48e-07
CDK2	2.22559	1.44e-13	9.16e-13	1.10297	8.94e-06	2.32e-05	1.2662	0.000131847	0.000437057	0	0	0	1.72513	1.03e-13	9.08e-13	2.83097	5.92e-07	2.19e-06	0	0	0	0	0	0	1.31536	2.37e-05	7.17e-05	0	0	0
CDK2AP1	0	0	0	2.89655	0	0	0.745587	9.28e-08	5.01e-07	2.49845	0	0	1.80521	0	0	1.80886	0	0	1.87283	4.4e-13	2.24e-12	0	0	0	1.68588	3.8e-14	3.98e-13	0	0	0
CDK2AP2	0.467557	2.37e-06	6.34e-06	2.35158	9.77e-14	7.14e-13	1.32381	0	0	1.70393	0	0	0	0	0	0	0	0	0	0	0	0	0	0	1.05573	2e-10	1.1e-09	0	0	0
CDK4	1.66708	4.09e-14	3.24e-13	0	0	0	0	0	0	1.35874	1.01e-07	3.6e-07	1.32032	0	0	1.37301	1.35e-13	1.11e-12	1.53907	0	0	1.42171	5.77e-15	4.45e-14	0.849188	8.51e-08	3.59e-07	0	0	0
CDK5R1	8.05528	7.72e-05	0.000165452	0	0	0	2.29478	0.0017151	0.00448451	0	0	0	0	0	0	0	0	0	0	0	0	0	0	0	1.96743	0.000325258	0.000812715	0	0	0
CDK5RAP2	1.99459	2.84e-08	9.26e-08	1.22921	2.4e-07	7.64e-07	0	0	0	1.65438	2.65e-10	1.18e-09	0	0	0	0	0	0	0.871856	5.46e-07	1.61e-06	1.60495	1.13e-13	7.42e-13	0	0	0	0	0	0
CDK5RAP3	1.78325	0	0	0.54189	2.86e-05	6.91e-05	1.27503	0	0	-0.964059	3.93e-13	2.29e-12	0.954647	0	0	0	0	0	0.958626	3.25e-13	1.7e-12	-0.382655	0.000276302	0.000653961	0	0	0	0	0	0
CDK7	0	0	0	0	0	0	0	0	0	0	0.448706	0.507496	0	0	0	1.86387	0	0	0	0	0	1.15738	2.89e-15	2.27e-14	0	0	0	0	0	0
CDK9	2.95377	6.28e-10	2.39e-09	1.99704	0	0	0	0	0	1.78785	1.9e-12	1.01e-11	-2.08604	4.57e-53	8.41e-52	-1.64447	5.99e-18	6.93e-17	-1.27113	9.49e-25	9.51e-24	2.45573	0	0	0	0	0	0	0	0
CDKL2	0	0	0	0	0	0	-3.22736	1.5e-08	8.9e-08	2.10412	9.72e-08	3.46e-07	-3.09014	2.35e-08	1.1e-07	0	0	0	-5.23704	1.16e-19	1.05e-18	0	0	0	1.23114	3.21e-06	1.1e-05	-1.93067	2.14e-20	3.59e-19
CDKN1A	4.62067	0	0	3.50039	1.38e-13	9.54e-13	0	0	0	4.7804	1.38e-13	9.05e-13	0.997542	7.77e-14	7.11e-13	0	0	0	1.14752	0	0	3.86356	0	0	2.21053	1.19e-13	1.06e-12	1.12103	1.01e-12	9.2e-12
CDKN1B	1.46513	8.57e-14	6.3e-13	2.25969	0	0	0	0	0	1.54258	0	0	0.558549	1.8e-05	6.04e-05	1.89884	2.78e-13	2.08e-12	0.843946	3.07e-12	1.39e-11	0.585967	8.37e-09	3.27e-08	0.926131	1.47e-13	1.28e-12	0	0	0
CDKN1C	-0.906211	2.36e-26	2.72e-25	-2.42179	1.25e-46	1.87e-45	-2.25281	2.35e-64	6.54e-63	-1.64903	0	0	-4.03786	5.29e-76	1.08e-74	-3.77759	3.43e-82	7.88e-81	-1.08528	9.12e-13	4.39e-12	-1.45419	3.93e-30	4.24e-29	-0.481172	1.6e-08	7.31e-08	0	0	0
CDKN2A	0	0	0	8.10329	1.56e-05	3.92e-05	9.34651	5.01e-07	2.48e-06	9.60733	0	0	6.63259	9.71e-05	0.00028751	0	0	0	10.8353	4.44e-16	3.64e-15	9.42206	4.07e-13	2.33e-12	8.16491	0.000316732	0.000794034	3.78883	7.28e-05	0.000269697
CDKN2B	3.99671	8.3e-06	2.07e-05	10.0795	0	0	3.29478	0.00027771	0.0008493	9.25503	0	0	2.7029	5.13e-05	0.000160093	10.0098	2.78e-11	1.57e-10	3.27302	4.98e-06	1.32e-05	9.29232	4.64e-12	2.33e-11	0	0	0	3.25334	0.000117272	0.000418164
CDKN2C	3.67428	8.3e-06	2.06e-05	0	0	0	0	0	0	0	0.13774	0.190866	0	0	0	2.76088	5.92e-07	2.2e-06	0	0	0	2.77767	7.64e-14	5.27e-13	0	0	0	2.91959	5.4e-09	3.44e-08
CDKN2D	-2.78925	3.96e-55	5.13e-54	-2.32424	6.44e-24	7.45e-23	2.85509	1.24e-08	7.44e-08	-3.14216	1.34e-43	1.71e-42	0	0	0	-1.30679	6.04e-06	1.97e-05	0	0	0	-3.372	6.37e-52	8.5e-51	0	0	0	0	0	0
CDKN3	4.96371	0.000112033	0.0002351	3.37108	2.05e-05	5.07e-05	0	0	0	0	0.00275488	0.00549959	5.84792	5.59e-05	0.000173313	0	0	0	2.81035	6.66e-07	1.95e-06	0	0	0	2.39477	0.000144435	0.00038183	0	0	0
CDO1	3.48609	0.00012686	0.000261868	0	0	0	-8.20457	0.00282296	0.00707497	0	0.00090229	0.00194631	-9.01402	1.38e-08	6.63e-08	0	0	0	-8.6865	1.49e-07	4.66e-07	-3.26919	6.43e-05	0.000166665	0	0	0	-3.71338	2.49e-15	3.3e-14
CDON	2.99262	2.56e-05	5.89e-05	0	0	0	3.87243	6.3e-08	3.46e-07	0	0	0	3.14114	0.000284178	0.000779807	0	0	0	6.43646	9.74e-05	0.000217578	3.59516	9.95e-05	0.000251411	1.53386	9.75e-05	0.000264088	4.113	1.55e-07	8.47e-07
CDR2	0	0	0	2.4085	4.34e-06	1.17e-05	0	0	0	0	0.061241	0.0930996	0	0	0	-1.38545	1.28e-16	1.42e-15	1.44044	8.53e-07	2.46e-06	-1.57376	8.63e-07	2.79e-06	0.892081	5.64e-07	2.16e-06	-0.590345	2.62e-05	0.000105458
CDR2L	2.07958	2.12e-06	5.69e-06	2.17264	8.27e-05	0.000185329	0	0	0	0	0.628604	0.68195	3.03003	3.98e-08	1.82e-07	-1.49407	5.54e-07	2.06e-06	3.0902	1.32e-06	3.74e-06	1.90996	4.42e-06	1.33e-05	1.89828	6.61e-05	0.000184218	0	0	0
CDRT4	2.20257	1.69e-10	6.75e-10	0	0	0	0	0	0	0	0	0	-2.46956	3.96e-12	2.61e-11	0	0	0	-1.39417	2.29e-06	6.31e-06	2.14357	4.88e-14	3.51e-13	0	0	0	0	0	0
CDS1	0	0	0	0	0	0	-2.20063	1.23e-12	1.13e-11	2.74237	0	0	-1.66442	1.89e-09	9.98e-09	0	0	0	-4.07276	7.2e-19	6.4e-18	0	0	0	0.876666	4.41e-06	1.49e-05	-1.52222	2.69e-26	5.45e-25
CDS2	2.14494	3.61e-12	1.69e-11	1.09686	0.000329708	0.000667747	0.562546	0.000304152	0.000917774	0	0.293832	0.350634	2.01437	7.93e-14	7.18e-13	0	0	0	1.38114	1.26e-09	4.69e-09	0.979606	1.17e-05	3.33e-05	0.705382	6.33e-08	2.71e-07	0.551123	1.68e-08	1.01e-07
CDT1	0	0	0	4.46713	0.000124197	0.00026859	8.49985	0.000301586	0.000911549	8.92184	0	0	8.82655	4.69e-07	1.94e-06	0	0	0	2.93477	3.36e-05	7.99e-05	5.22073	0.000138982	0.000343033	9.29921	1.52e-08	6.95e-08	0	0	0
CDV3	0	0	0	0	0	0	0	0	0	1.89197	0	0	1.40752	7.99e-15	8.11e-14	0.494739	0.00033529	0.000842025	1.6457	0	0	0.761004	1.07e-09	4.48e-09	0.930552	1.55e-11	9.42e-11	0	0	0
CDYL	1.85427	2.01e-10	7.99e-10	0	0	0	1.29478	0.00258798	0.00654262	2.03965	0	0	0	0	0	0	0	0	2.32439	4.78e-09	1.7e-08	0	0	0	0	0	0	0	0	0
CEACAM1	-2.74199	1.41e-60	1.85e-59	-3.74543	2.22e-38	3.07e-37	0	0	0	-3.66383	0	0	0	0	0	-1.45192	2.67e-05	7.91e-05	0	0	0	-1.84764	3.64e-27	3.76e-26	0	0	0	0	0	0
CEBPB	1.42693	0	0	3.26083	1.82e-12	9.39e-12	0	0	0	1.7918	0	0	1.3301	4.27e-13	3.21e-12	0	0	0	3.09693	0	0	1.69513	0	0	0	0	0	0	0	0
CEBPD	1.46298	0	0	1.43659	2.32e-13	1.45e-12	0	0	0	-1.7341	1.1e-67	1.61e-66	0.630694	5.78e-12	3.77e-11	0.984512	0	0	-0.531333	9.21e-18	8.03e-17	0.61228	7.53e-13	4.07e-12	-1.25735	4.92e-26	8.02e-25	0	0	0
CEBPG	0	0	0	0	0	0	0	0	0	0	0.357926	0.417239	1.07916	2.55e-05	8.36e-05	0	0	0	2.44002	5.85e-13	2.9e-12	0	0	0	1.37987	0	0	0	0	0
CEBPZ	1.51423	0	0	0.855167	0.000109302	0.000239486	0	0	0	0	0	0	0	0	0	0	0	0	1.21343	5.38e-11	2.22e-10	0	0	0	0	0	0	0	0	0
CECR1	1.24798	8.19e-14	6.05e-13	3.86225	2.13e-09	8.35e-09	2.24906	4.49e-13	4.52e-12	0	0	0	0	0	0	0	0	0	1.61102	0	0	1.14864	6.44e-06	1.89e-05	2.80098	0	0	1.55665	0	0
CECR5	1.86495	1.45e-05	3.48e-05	-2.15065	7e-10	2.86e-09	0	0	0	0	0	0	0	0	0	-1.01047	3.59e-06	1.21e-05	1.87341	7.65e-06	1.98e-05	0	0	0	0.986159	4.67e-08	2.03e-07	0	0	0
CEL	0	0	0	-3.24793	8.26e-14	6.17e-13	-10.8834	2.87e-17	4.67e-16	2.86839	0	0	-4.04572	3.16e-25	4.29e-24	-8.36194	0.000314828	0.000796345	-3.74361	5.31e-25	5.35e-24	-3.14296	1.02e-26	1.04e-25	-11.5226	1.02e-51	2.3e-50	0	0	0
CELSR2	-0.711269	0.000270426	0.000537751	0	0	0	0	0	0	-5.39314	0	0	0	0	0	1.13296	0.00031266	0.000791792	-2.50834	1.32e-12	6.2e-12	0	0	0	0	0	0	0	0	0
CENPA	0	0	0	0	0	0	0	0	0	0	0	0	8.56224	5.39e-06	1.95e-05	8.49985	0.000200044	0.000518093	4.2961	5.62e-05	0.000130605	0	0	0	9.09803	1.65e-07	6.74e-07	0	0	0
CENPB	1.51685	9.67e-06	2.37e-05	3.21016	4.38e-07	1.35e-06	0.742675	0.000355742	0.00106261	2.35614	0	0	1	5.66e-07	2.32e-06	0	0	0	0	0	0	2.91697	6.84e-11	3.15e-10	0	0	0	0	0	0
CENPE	0	0	0	8.58871	1.89e-07	6.09e-07	0	0	0	0	0.100745	0.144338	8.48784	9.93e-06	3.46e-05	0	0	0	10.23	4.44e-16	3.62e-15	0	0	0	0	0	0	0	0	0
CENPF	3.42196	0.000139074	0.000285421	3.43217	0.000153617	0.000323991	8.34873	0.000671168	0.00189654	7.85798	0.000255628	0.000591224	10.3707	0	0	0	0	0	5.95363	9.74e-05	0.000217839	0	0	0	3.21501	8.44e-05	0.000231768	8.52356	4.9e-05	0.000187781
CENPH	0	0	0	0	0	0	0	0	0	8.09803	5.74e-05	0.000146739	0	0	0	0	0	0	9.02791	1.15e-08	3.97e-08	0	0	0	2.6105	2.21e-05	6.69e-05	0	0	0
CENPJ	1.34061	0.000464608	0.000895472	3.99202	5.38e-05	0.000123903	1.22064	0.00170054	0.00444803	0	0.414246	0.472972	0	0	0	1.38184	0.000109091	0.000294478	2.65617	1.13e-09	4.24e-09	0	0	0	0	0	0	0	0	0
CENPK	3.89451	4.31e-05	9.67e-05	10.151	0	0	8.17493	0.00149366	0.00396485	0	0	0	2.47025	5.53e-06	1.99e-05	3.24489	2.3e-05	6.86e-05	5.03733	5.62e-05	0.000130321	4.13016	9.95e-05	0.000251915	4.04127	1.88e-05	5.81e-05	0	0	0
CENPM	0	0	0	0	0	0	0	0	0	0	0	0	8.48784	9.93e-06	3.46e-05	0	0	0	8.02791	0.000111792	0.000246321	0	0	0	8.47573	4.33e-05	0.000126486	0	0	0
CENPP	8.56986	1.32e-06	3.64e-06	0	0	0	0	0	0	0	0	0	0	0	0	0	0	0	0	0	0	0	0	0	0	0	0	8.52356	4.9e-05	0.000187876
CENPT	1.01745	1.01e-06	2.81e-06	2.70241	2.41e-06	6.74e-06	2.12423	6.41e-08	3.51e-07	0	0	0	0	0	0	-1.21409	0.000324308	0.000815533	1.34812	8.22e-12	3.57e-11	0	0	0	0	0	0	0	0	0
CENPV	1.37697	5.92e-05	0.000129661	0	0	0	0	0	0	0	0.0360446	0.0583737	-8.88264	6.59e-08	2.96e-07	0	0	0	-8.06609	3.55e-05	8.4e-05	0	0	0	0	0	0	-2.53172	9.37e-05	0.000340287
CEP110	3.49674	7.02e-05	0.000151635	3.32939	7.21e-06	1.91e-05	0	0	0	0	0.826012	0.859825	0	0	0	1.43597	2.58e-07	1e-06	0	0	0	0	0	0	1.90063	2.34e-06	8.28e-06	0	0	0
CEP120	0	0	0	1.28824	1.02e-06	2.98e-06	0.990722	0.000845032	0.00234532	0	0	0	0	0	0	1.33912	1.78e-07	7.03e-07	2.74002	3.09e-11	1.29e-10	0	0	0	4.0867	7.63e-06	2.51e-05	0	0	0
CEP135	1.37014	9.89e-05	0.000209083	-1.49848	0.000212106	0.000441015	0	0	0	-8.49185	5.31e-06	1.57e-05	0	0	0	0	0	0	0	0	0	0	0	0	0	0	0	0	0	0
CEP152	2.82051	5.24e-05	0.000115234	0	0	0	0	0	0	3.14868	0	0	0	0	0	0	0	0	0	0	0	0	0	0	0	0	0	0	0	0
CEP164	1.13006	0.000465954	0.000897834	0	0	0	0	0	0	0	0.274148	0.339474	0	0	0	-1.60926	8.55e-06	2.72e-05	0	0	0	-1.79323	0.00023658	0.00056632	-1.44733	6.9e-05	0.000191946	0	0	0
CEP250	0	0	0	1.49807	3.33e-06	9.19e-06	1.74543	1.54e-06	7.08e-06	0	0	0	1.18889	4.13e-05	0.000130328	2.30905	5.03e-05	0.000143068	1.88811	2.53e-11	1.07e-10	2.93964	5.15e-09	2.04e-08	0	0	0	0	0	0
CEP290	0	0	0	3.6182	1.23e-05	3.14e-05	0	0	0	0	0.0957778	0.138534	1.50051	3.87e-09	1.97e-08	2.99215	1.54e-09	7.49e-09	1.66968	2.8e-11	1.18e-10	0	0	0	0	0	0	0	0	0
CEP350	1.43213	1.66e-05	3.91e-05	0.794962	4.53e-09	1.71e-08	0	0	0	0	0.971538	0.976119	0	0	0	1.33699	6.29e-08	2.6e-07	1.50295	5.51e-14	3.8e-13	0.554495	4.46e-05	0.000118037	0	0	0	0	0	0
CEP55	8.56986	1.32e-06	3.64e-06	8.19476	7.47e-06	1.96e-05	0	0	0	0	0	0	9.97011	9.1e-15	9.19e-14	8.3837	0.000386218	0.000962383	6.26358	9.74e-05	0.000218464	0	0	0	0	0	0	0	0	0
CEP57	1.32889	2.54e-10	1e-09	1.21873	1.47e-09	5.86e-09	0	0	0	0	0.0031682	0.00627747	0	0	0	0	0	0	0.813573	1.21e-05	3.07e-05	0	0	0	0.970236	3.51e-10	1.89e-09	-1.03536	4.2e-13	4.06e-12
CEP68	3.76032	1.63e-08	5.45e-08	0	0	0	0.739323	0.00283948	0.00709185	0	0.229708	0.289207	0	0	0	0	0	0	0	0	0	1.50697	0	0	0	0	0	0	0	0
CEP70	0	0	0	0	0	0	0	0	0	2.12032	0	0	-1.50659	1.04e-05	3.62e-05	0	0	0	0	0	0	0	0	0	0	0	0	-1.53242	1.3e-08	7.93e-08
CEP78	8.33539	1.01e-05	2.46e-05	0	0	0	0	0	0	8.98299	1.55e-08	6e-08	0	0	0	0	0	0	2.39032	8.38e-05	0.000189408	0	0	0	2.40015	1.89e-05	5.8e-05	0	0	0
CEPT1	1.52361	0	0	1.13008	1.32e-13	9.21e-13	1.25842	1.97e-11	1.59e-10	1.33391	0	0	0	0	0	1.48126	4.93e-10	2.5e-09	0	0	0	0	0	0	0	0	0	0	0	0
CERCAM	0	0	0	0	0	0	4.05345	1.8e-05	6.96e-05	0	0	0	0	0	0	-2.07573	8.23e-07	3e-06	7.82018	0.00038018	0.000784352	0	0	0	2.31331	7.72e-06	2.53e-05	-1.65411	0.00024693	0.000825436
CERK	1.27711	1.63e-08	5.43e-08	0	0	0	0	0	0	0	0.9136	0.925846	0	0	0	-1.63714	1.11e-10	5.95e-10	1.67646	9.17e-07	2.64e-06	0	0	0	0	0	0	0	0	0
CES2	0.877744	2.2e-07	6.5e-07	-0.411539	1.21e-06	3.54e-06	1.0824	0	0	-0.470096	0.000383468	0.000870292	-1.46413	6.51e-47	1.14e-45	1.19625	0	0	-2.70382	2.44e-90	3.73e-89	1.18576	1.24e-13	8.04e-13	0	0	0	1.5698	1.71e-14	2.13e-13
CES3	0	0	0	0	0	0	2.36302	3.13e-07	1.58e-06	0	0.0223554	0.0377113	0	0	0	0	0	0	0	0	0	1.80264	1.94e-05	5.35e-05	0	0	0	3.44057	8.01e-05	0.000293728
CES8	2.86942	4.84e-05	0.000106957	0	0	0	2.65707	5.31e-07	2.62e-06	0	0.00443562	0.00856428	0	0	0	1.55313	2.99e-07	1.15e-06	0	0	0	3.94685	3.6e-07	1.21e-06	0	0	0	0	0	0
CETN2	0.546275	1.3e-05	3.13e-05	1.52458	2.02e-13	1.29e-12	-1.61154	9.4e-16	1.46e-14	1.97748	0	0	-0.762329	9.75e-13	6.92e-12	0.986859	3.73e-10	1.92e-09	0	0	0	0	0	0	0	0	0	-1.33741	9.74e-23	1.78e-21
CETN3	1.11854	1.12e-09	4.18e-09	1.07978	2.34e-11	1.09e-10	0	0	0	1.96844	0	0	0	0	0	0	0	0	0.644035	5.39e-07	1.59e-06	0	0	0	0.770098	0.000304778	0.000766861	0	0	0
CETP	0	0	0	0	0	0	0	0	0	0	0.59194	0.650505	0	0	0	-3.55678	8.94e-06	2.83e-05	0	0	0	2.82479	3.02e-05	8.13e-05	0	0	0	11.0614	4.44e-16	6.31e-15
CFB	3.69429	3.98e-07	1.16e-06	3.11258	3.5e-10	1.47e-09	0.590775	4.43e-05	0.000160312	-8.15482	0	0	-1.30346	7.38e-10	4.04e-09	0	0	0	2.74408	0	0	-1.11313	1.06e-05	3.03e-05	4.29659	0	0	0.984753	5.24e-12	4.43e-11
CFD	1.59868	3.79e-05	8.58e-05	3.33	1.28e-08	4.69e-08	1.53836	1.08e-06	5.11e-06	0	0	0	-1.00467	6.94e-09	3.44e-08	-2.79209	8.02e-61	1.64e-59	-0.801275	1.88e-06	5.22e-06	3.39855	1.3e-13	8.42e-13	2.53504	4.61e-07	1.78e-06	0.740319	2.5e-05	0.000101119
CFDP1	-0.932705	3.76e-05	8.52e-05	0	0	0	1.76724	5.8e-09	3.63e-08	-1.70287	0	0	0	0	0	0	0	0	1.95897	0	0	-2.33902	7.89e-27	8.09e-26	-1.3059	1.37e-09	6.95e-09	0	0	0
CFH	3.45386	1.47e-05	3.53e-05	2.44379	1.48e-05	3.74e-05	0.830854	0.00140143	0.00373852	0	0	0	0	0	0	1.43406	3.57e-13	2.58e-12	0	0	0	-1.97367	1.19e-06	3.79e-06	0	0	0	2.13115	7.95e-14	8.95e-13
CFI	3.69834	2.55e-13	1.46e-12	0	0	0	-1.90686	1.08e-70	3.1e-69	-2.05238	0	0	-2.15943	2.02e-148	4.82e-147	-0.883001	4.26e-73	9.27e-72	-4.62804	1.81e-264	3.37e-263	-0.336803	2.3e-05	6.3e-05	1.09553	4.28e-12	2.73e-11	0.401294	2.38e-06	1.11e-05
CFL1	1.68986	1.61e-12	7.86e-12	0.290878	2.15e-11	1.01e-10	0.783495	0	0	1.7393	7.03e-12	3.52e-11	0.484689	0	0	0	0	0	0.511463	0	0	1.43432	0	0	0.249785	9.61e-07	3.58e-06	0	0	0
CFLAR	1.30564	2.19e-11	9.56e-11	1.12641	9.28e-11	4.13e-10	1.3116	2.11e-06	9.55e-06	0	0.437236	0.495081	2.00762	0	0	0	0	0	1.02714	2.68e-05	6.49e-05	0	0	0	0	0	0	0	0	0
CGN	-3.58243	3.8e-13	2.07e-12	0	0	0	-10.4686	4.02e-13	4.08e-12	-2.2389	0	0	-3.05706	6.76e-15	6.89e-14	-3.10434	1.2e-11	7.03e-11	-10.6511	3.09e-27	3.22e-26	-2.15691	4.12e-08	1.51e-07	0	0	0	-2.53352	1.65e-12	1.46e-11
CGNL1	-1.15382	1.23e-32	1.47e-31	-2.27347	6.56e-280	1.58e-278	-1.29163	4.46e-41	1.07e-39	0.314458	0	0	-3.80283	0	0	-0.826079	1.82e-13	1.45e-12	-7.33337	0	0	-1.04962	1.52e-71	2.23e-70	-2.13922	2.13e-108	6.38e-107	-1.68666	2.05e-50	6.1e-49
CGREF1	3.06125	2.55e-05	5.89e-05	3.15333	5.4e-05	0.000123772	10.6366	4.44e-16	7e-15	0	0	0	0	0	0	2.06832	5.58e-06	1.83e-05	3.55953	1.32e-06	3.72e-06	3.41359	1.2e-05	3.41e-05	0	0	0	0	0	0
CGRRF1	0	0	0	0	0	0	0	0	0	1.68018	5.38e-06	1.59e-05	0	0	0	0	0	0	0	0	0	1.01652	1.74e-07	6.01e-07	0	0	0	0	0	0
CH25H	0	0	0	0	0	0	-2.70426	1.76e-05	6.82e-05	0	0	0	0	0	0	0	0	0	0	0	0	0	0	0	0	0	0	-4.35279	6.7e-26	1.34e-24
CHAF1A	0	0	0	0	0	0	2.05499	0.00242762	0.00617816	0	0.00240416	0.00483376	0	0	0	0	0	0	3.40732	3.21e-05	7.69e-05	3.33582	0.00025624	0.000610446	1.9266	1.48e-05	4.65e-05	0	0	0
CHCHD10	0	0	0	-2.7387	6.92e-28	8.5e-27	0	0	0	2.27958	0	0	0.574356	3.98e-07	1.66e-06	-3.80439	2.88e-44	5.09e-43	-1.20211	3.2e-16	2.67e-15	-0.534097	0.000391814	0.000907506	-0.816999	3.59e-16	4.71e-15	-0.811575	1.29e-13	1.41e-12
CHCHD3	2.68952	4.59e-11	1.93e-10	1.15729	7.05e-11	3.15e-10	0	0	0	2.22897	3.12e-13	1.85e-12	1.51451	3.77e-13	2.87e-12	0	0	0	0	0	0	0	0	0	0	0	0	0	0	0
CHCHD4	-3.33139	9.59e-09	3.25e-08	-5.15359	6.12e-20	6.53e-19	0	0	0	-1.5263	0	0	0	0	0	0	0	0	0	0	0	-3.79574	7.03e-17	5.85e-16	0	0	0	0	0	0
CHCHD5	0	0	0	-2.49014	1.53e-41	2.18e-40	0	0	0	-1.57108	3.48e-09	1.42e-08	0	0	0	0	0	0	0	0	0	-0.6672	0.000405206	0.000937651	-1.65931	7.07e-08	3.01e-07	0	0	0
CHCHD6	2.29137	1.64e-08	5.43e-08	0	0	0	0	0	0	1.92272	0	0	0	0	0	0	0	0	0	0	0	0	0	0	0	0	0	0	0	0
CHCHD8	3.40148	1.13e-12	5.63e-12	0	0	0	0.496913	0.0037153	0.00905921	1.27846	1.67e-13	1.07e-12	0.851879	0	0	0.98703	1.37e-06	4.84e-06	1.15259	0	0	0.747682	2.9e-13	1.72e-12	0.671481	5.65e-05	0.000159356	0.936037	7.43e-09	4.66e-08
CHD1	2.53989	6.73e-12	3.05e-11	2.39381	1.28e-08	4.66e-08	0	0	0	0.92358	0.00033646	0.000767196	0	0	0	0	0	0	0.699629	0.000112196	0.000247028	0	0	0	0.819463	0.000259716	0.000661286	0	0	0
CHD1L	1.32893	5.06e-08	1.6e-07	0	0	0	0	0	0	0	0.215526	0.273828	1.94883	2.34e-10	1.35e-09	0	0	0	1.80765	4.82e-13	2.43e-12	0	0	0	0	0	0	0	0	0
CHD2	1.47273	6.7e-13	3.42e-12	1.21642	2.33e-06	6.57e-06	0	0	0	0	0	0	0	0	0	0	0	0	0	0	0	0	0	0	0	0	0	0	0	0
CHD3	0.479522	0.000133664	0.000274999	1.44819	4.74e-09	1.79e-08	0	0	0	0	0.0291312	0.0477384	-1.08289	5.31e-06	1.92e-05	-0.968853	4.31e-07	1.63e-06	0	0	0	-1.10292	0.000256044	0.000610466	0	0	0	-1.63851	1.85e-31	4.3e-30
CHD6	2.13284	3.27e-10	1.27e-09	1.80735	0.000426316	0.00085177	0	0	0	0	0	0	0	0	0	1.34655	1.56e-08	6.86e-08	0	0	0	0	0	0	0	0	0	-1.26252	1.98e-12	1.74e-11
CHD7	1.40066	0.000218258	0.000436868	1.7728	2.41e-07	7.66e-07	0	0	0	0	0.66466	0.712816	0	0	0	0	0	0	0	0	0	0	0	0	0	0	0	0	0	0
CHEK1	0	0	0	0	0	0	0	0	0	2.04753	5.52e-06	1.63e-05	0	0	0	0	0	0	3.34017	2.58e-06	7.04e-06	0	0	0	2.9217	1.16e-06	4.24e-06	0	0	0
CHERP	2.44938	1.12e-07	3.43e-07	1.2413	1.71e-05	4.26e-05	0	0	0	1.57478	0	0	0	0	0	-1.75905	3.62e-13	2.6e-12	0.978452	1.69e-05	4.21e-05	1.02106	6.4e-05	0.000165828	0	0	0	-0.985692	2.62e-05	0.000105518
CHGB	-3.74643	1.67e-09	6.11e-09	-9.24793	6.47e-11	2.9e-10	-9.69174	6.12e-08	3.37e-07	0	0.174637	0.233103	-10.3231	3.77e-20	4.54e-19	-10.7117	1.73e-18	2.04e-17	0	0	0	-9.09803	1.32e-09	5.52e-09	-8.97728	1.28e-09	6.51e-09	-5.89252	2.85e-57	9.04e-56
CHI3L1	-1.55399	1.87e-05	4.4e-05	0	0	0	0	0	0	0	0.49706	0.556457	-2.50429	5.01e-05	0.000156603	0	0	0	0	0	0	0	0	0	0	0	0	0	0	0
CHI3L2	0	0	0	9.55459	7.77e-14	5.92e-13	0	0	0	0	0	0	5.05644	1.75e-05	5.89e-05	2.9988	2.3e-05	6.87e-05	0	0	0	3.33582	0.00025624	0.000610543	0	0	0	0	0	0
CHIC1	2.31603	5.93e-08	1.86e-07	0	0	0	0	0	0	2.04637	0	0	0	0	0	0	0	0	0	0	0	0	0	0	0	0	0	0	0	0
CHIC2	3.44444	2.12e-07	6.31e-07	2.9274	6.39e-10	2.62e-09	0	0	0	0	0.41103	0.469873	0	0	0	0	0	0	2.36489	0	0	0	0	0	0	0	0	0	0	0
CHIT1	0	0	0	0	0	0	0	0	0	0	0	0	0	0	0	0	0	0	0	0	0	9.87652	0	0	0	0	0	10.3332	8.88e-16	1.21e-14
CHKA	0	0	0	0	0	0	-1.02845	0.000279014	0.000851851	1.71717	0	0	0	0	0	0	0	0	0	0	0	0	0	0	0	0	0	-1.07835	1.05e-06	5.19e-06
CHL1	0	0	0	0	0	0	-10.7903	3.12e-16	4.97e-15	-9.24555	0	0	-9.81218	2.28e-14	2.24e-13	-10.2264	2.03e-13	1.57e-12	-8.36632	3.4e-06	9.14e-06	-3.04103	2.79e-07	9.47e-07	-3.43324	2.51e-12	1.64e-11	-6.026	2.79e-47	8.02e-46
CHM	1.3077	2.93e-05	6.69e-05	1.57397	5.47e-10	2.26e-09	0	0	0	0	0	0	0	0	0	1.30296	0.000110818	0.000298659	0	0	0	1.20436	2.33e-09	9.55e-09	1.18473	0.000398432	0.000982414	0	0	0
CHML	2.41596	2.32e-09	8.37e-09	1.40997	1.01e-07	3.35e-07	0	0	0	1.9974	0	0	0	0	0	2.4485	1.06e-13	9e-13	0.987774	6.09e-05	0.000139352	1.52623	1.85e-13	1.16e-12	2.01429	2.98e-14	3.22e-13	0	0	0
CHMP1A	0.954701	8.16e-09	2.81e-08	-1.90577	9.72e-07	2.85e-06	1.53002	1.46e-09	9.76e-09	0	0	0	0	0	0	0	0	0	0	0	0	0	0	0	1.00678	1.43e-06	5.17e-06	0	0	0
CHMP2B	1.4789	0	0	1.05312	5.52e-13	3.08e-12	0	0	0	1.84596	2.44e-13	1.51e-12	0	0	0	0	0	0	0	0	0	0	0	0	0	0	0	-0.779905	4.48e-08	2.6e-07
CHMP4A	0	0	0	-1.01687	1.73e-05	4.3e-05	1.08852	1.76e-05	6.84e-05	-1.0551	0	0	0	0	0	0	0	0	1.04593	0.000151924	0.00032962	0	0	0	0	0	0	0	0	0
CHMP4B	1.46621	5.33e-13	2.79e-12	1.29236	0	0	0	0	0	2.23563	0	0	0	0	0	1.09904	0	0	0	0	0	0	0	0	0	0	0	0	0	0
CHMP4C	1.44654	0	0	1.0742	0.000463764	0.000922984	-2.22736	0.00123686	0.00333573	0	0.00151209	0.00314914	0	0	0	0	0	0	-9.68825	2.43e-14	1.75e-13	0	0	0	0	0	0	0	0	0
CHMP5	1.17434	3.12e-13	1.74e-12	0.569732	8.21e-06	2.14e-05	-1.17991	7.14e-21	1.28e-19	1.90445	0	0	-0.589214	1.25e-05	4.32e-05	0	0	0	1.5146	1.24e-14	9.19e-14	-0.508147	5.25e-06	1.56e-05	0	0	0	0	0	0
CHMP6	0	0	0	0	0	0	0	0	0	0	0.00203072	0.00415118	0.946211	0.000159579	0.000455338	0	0	0	1.86786	8.01e-12	3.48e-11	1.56454	5.83e-11	2.69e-10	0	0	0	0	0	0
CHMP7	0	0	0	2.05052	1.05e-10	4.63e-10	0	0	0	1.27347	0	0	0	0	0	-1.11793	9.34e-16	1e-14	1.55179	1.93e-14	1.4e-13	0.815837	1.91e-05	5.29e-05	-1.00774	3.08e-13	2.38e-12	1.01588	6.66e-14	7.59e-13
CHN2	1.36341	5.11e-06	1.3e-05	0	0	0	0	0	0	-10.568	0	0	-3.15927	2.54e-13	2.04e-12	0	0	0	-4.19005	9.69e-21	8.94e-20	-2.93392	2.47e-16	2.01e-15	0	0	0	-2.12798	1.45e-21	2.52e-20
CHODL	0	0	0	0	0	0	-8.79116	0.000142923	0.000462045	0	0.153392	0.207923	0	0	0	0	0	0	0	0	0	-7.87652	0.00016648	0.000405672	-3.2066	7.75e-09	3.67e-08	-8.15817	1.33e-294	7.12e-293
CHORDC1	4.47695	8.81e-11	3.59e-10	1.62257	1.91e-13	1.24e-12	0	0	0	0.537869	0	0	0	0	0	0	0	0	0	0	0	0.704797	6.11e-07	2e-06	0	0	0	0	0	0
CHP2	0	0	0	-5.34418	5.99e-23	6.79e-22	-9.52748	3.66e-07	1.83e-06	-9.29002	6.63e-10	2.86e-09	-9.24555	6.01e-10	3.32e-09	-8.36194	0.000314828	0.000795544	-1.73032	2.17e-05	5.29e-05	0	0	0	-8.71425	3.62e-08	1.59e-07	0	0	0
CHPF	0	0	0	2.90189	7.21e-06	1.9e-05	1.9152	0	0	0	0	0	0	0	0	-1.2643	4.14e-10	2.11e-09	2.94132	7.17e-14	4.68e-13	2.00383	3.09e-09	1.25e-08	1.6926	2.33e-14	2.6e-13	0	0	0
CHPF2	0	0	0	0	0	0	2.77497	4.69e-05	0.000169071	0	0.901862	0.917389	0	0	0	0	0	0	8.20945	3.29e-05	7.84e-05	0	0	0	9.13186	1.11e-07	4.63e-07	0	0	0
CHPT1	1.01761	2.49e-10	9.82e-10	-1.63046	1.37e-46	2.04e-45	-0.706562	9.38e-08	5.06e-07	1.09116	0	0	0	0	0	1.17393	1.39e-13	1.14e-12	-0.702152	1.58e-05	3.96e-05	0	0	0	-0.823109	9.29e-13	6.41e-12	0	0	0
CHRDL1	0	0	0	0	0	0	-5.17066	1.48e-30	3.11e-29	-10.5127	0	0	-10.5353	3.28e-23	4.25e-22	1.45702	0	0	1.19372	6.85e-10	2.6e-09	-3.35369	2.47e-30	2.68e-29	-10.7624	6.54e-31	1.15e-29	-9.45121	7.33e-11	5.55e-10
CHRNA4	0	0	0	0	0	0	0	0	0	0	0.29148	0.356014	0	0	0	-8.90388	8.19e-06	2.62e-05	-7.6865	0.000369648	0.000767092	0	0	0	-8.39232	1.02e-06	3.8e-06	0	0	0
CHRNB1	0	0	0	0	0	0	0	0	0	0	0	0	1.6669	2.08e-06	7.97e-06	0	0	0	0	0	0	1.97054	9.35e-07	3.01e-06	0	0	0	0	0	0
CHST1	2.49251	1.38e-06	3.76e-06	0	0	0	8.63662	0.000135516	0.000447277	0	0.788252	0.828554	5.48437	1.3e-06	5.09e-06	0	0	0	5.08609	5.62e-05	0.000130341	0	0	0	0	0	0	0	0	0
CHST11	0	0	0	0	0	0	0	0	0	0	0.0117645	0.021034	3.20859	3.19e-05	0.000102803	2.47897	4.03e-06	1.34e-05	9.92926	1.78e-15	1.39e-14	0	0	0	0	0	0	2.66838	0.000240544	0.000806055
CHST12	0	0	0	0	0	0	0	0	0	0	0	0	0	0	0	0	0	0	3.25532	3.21e-05	7.68e-05	3.50933	0.00016713	0.000406856	3.39477	5.47e-05	0.000154447	0	0	0
CHST13	0	0	0	0	0	0	0	0	0	-9.97441	1.76e-15	1.48e-14	0.750999	0.000261244	0.00072034	-2.50641	3.13e-12	1.95e-11	-2.54398	2.52e-12	1.15e-11	2.25533	0	0	2.73673	6.32e-13	4.47e-12	10.8757	4.44e-16	6.17e-15
CHST14	3.5011	1.99e-12	9.61e-12	0	0	0	2.61451	3.13e-07	1.58e-06	0	0.00307616	0.00610026	1.94623	3.52e-13	2.69e-12	0	0	0	2.14068	9.68e-14	6.06e-13	0	0	0	3.39013	5.95e-08	2.57e-07	0	0	0
CHST15	5.71847	4.31e-05	9.65e-05	2.99326	1.05e-10	4.63e-10	0	0	0	0	0	0	2.1265	0	0	3.48578	0	0	1.79001	0	0	1.38148	2.09e-12	1.07e-11	0	0	0	0	0	0
CHST2	-1.04546	4.34e-07	1.25e-06	0	0	0	1.68243	1.45e-06	6.71e-06	1.64491	0	0	3.90594	3.6e-12	2.4e-11	2.34804	4.35e-08	1.83e-07	0	0	0	0.807117	2.82e-08	1.05e-07	0	0	0	0	0	0
CHST6	0	0	0	4.15333	0.000124202	0.000267781	0	0	0	0	0.0477706	0.0741037	0	0	0	-2.5615	1.25e-09	6.12e-09	0	0	0	0	0	0	-2.68182	2.17e-06	7.7e-06	0	0	0
CHST7	0	0	0	-2.25975	1.51e-10	6.54e-10	1.87693	0.00029307	0.000892134	-1.92342	6.5e-07	2.13e-06	0	0	0	0	0	0	0	0	0	-1.44057	2.75e-05	7.47e-05	0	0	0	0	0	0
CHSY1	2.36731	0	0	1.16027	1.91e-08	6.83e-08	1.37577	1.55e-15	2.4e-14	0	0.520416	0.57878	1.88126	0	0	0	0	0	1.75521	0	0	0.885013	1.27e-08	4.88e-08	1.801	4.96e-13	3.59e-12	0.666968	2.89e-06	1.34e-05
CHSY3	9.80413	1.53e-14	1.38e-13	4.50125	8.27e-05	0.000184409	2.87078	0.000242848	0.000750922	0	0	0	0	0	0	0	0	0	3.94893	9.48e-06	2.43e-05	3.62149	4.62e-05	0.000121877	8.36194	9.6e-05	0.000260825	3.05187	8.39e-06	3.65e-05
CHTF18	0	0	0	0	0	0	1.87693	0.00029307	0.000891947	2.35199	0.000224658	0.000526963	0	0	0	0	0	0	1.71502	8.95e-07	2.58e-06	0	0	0	0	0	0	0	0	0
CHTF8	0.879497	2.85e-05	6.52e-05	0	0	0	0	0	0	0	0	0	0	0	0	-1.69989	2.75e-46	4.98e-45	0	0	0	-1.38666	0.000149601	0.000366695	0	0	0	0	0	0
CHUK	1.86522	1.62e-11	7.09e-11	0	0	0	0	0	0	1.31952	2.23e-09	9.27e-09	0	0	0	0	0	0	0.715739	9.1e-05	0.000204945	-1.31197	1.21e-08	4.65e-08	0	0	0	0	0	0
CHURC1	3.47933	8.81e-11	3.59e-10	1.06051	0.000165965	0.000349141	0	0	0	0	0.759418	0.802565	0	0	0	0	0	0	0	0	0	0	0	0	0.940257	6.39e-13	4.51e-12	0.349391	3.27e-06	1.51e-05
CIC	1.89515	2.81e-13	1.59e-12	0	0	0	1.44987	1.54e-09	1.03e-08	-1.73922	8.24e-33	9.37e-32	0	0	0	0	0	0	1.36008	9.46e-14	5.95e-13	-0.943228	8.07e-14	5.5e-13	0	0	0	0	0	0
CIDEB	2.47372	9.37e-06	2.3e-05	0	0	0	0	0	0	0	0	0	-1.26241	1.28e-07	5.58e-07	0	0	0	-2.09298	7.02e-15	5.28e-14	1.02877	0.000106553	0.000267773	1.02375	9.83e-06	3.16e-05	3.10662	6.76e-08	3.85e-07
CIITA	0	0	0	8.51964	3.95e-07	1.23e-06	0	0	0	0	0.371704	0.430943	0	0	0	0	0	0	0	0	0	0	0	0	5.13736	4.85e-05	0.000140882	0	0	0
CILP	0	0	0	0	0	0	0	0	0	0	0	0	0	0	0	-11.0539	3.04e-23	4.09e-22	0	0	0	0	0	0	0	0	0	-9.05528	1.88e-08	1.13e-07
CIRBP	0.727951	0	0	0	0	0	1.09639	3.28e-13	3.42e-12	0	0.0150392	0.0262059	-1.74089	2.75e-36	4.33e-35	-1.58956	2.29e-54	4.45e-53	-0.662224	1.87e-08	6.33e-08	0	0	0	-1.65738	1.28e-102	3.77e-101	0.312163	2.35e-05	9.51e-05
CIRH1A	1.72397	1.83e-13	1.11e-12	-1.41565	6.84e-98	1.33e-96	-0.591754	1.27e-07	6.76e-07	-1.61507	0	0	-0.269816	0.000283658	0.000778812	0	0	0	-1.08095	2e-29	2.16e-28	0.299812	1.58e-06	4.95e-06	-0.574112	1.03e-09	5.27e-09	1.05188	5.62e-14	6.48e-13
CISD1	0	0	0	-1.07225	2.25e-80	4.08e-79	-0.655076	2.26e-14	3.2e-13	1.76532	2.88e-13	1.73e-12	0	0	0	1.88884	0	0	0	0	0	0.896545	0	0	0	0	0	0	0	0
CISD2	1.5152	5.51e-10	2.12e-09	-1.8619	1.11e-21	1.23e-20	1.73697	4.21e-08	2.36e-07	0	0.0424144	0.0678611	0	0	0	0	0	0	0	0	0	0	0	0	0	0	0	1.42703	0	0
CISD3	0.999332	8.15e-10	3.06e-09	-1.8076	1.74e-16	1.73e-15	0	0	0	-1.67281	4.33e-11	2.03e-10	0	0	0	0	0	0	0	0	0	-0.83004	1.45e-08	5.52e-08	-1.39886	9.93e-14	9.03e-13	0	0	0
CISH	0	0	0	-2.65665	1.28e-25	1.51e-24	-3.56825	8.38e-77	2.49e-75	-1.09181	7.66e-10	3.29e-09	-2.67648	1.05e-17	1.17e-16	-2.67111	1.46e-52	2.81e-51	-2.28036	2.97e-12	1.35e-11	-1.8126	1.78e-08	6.72e-08	-1.09517	1.64e-23	2.55e-22	-0.881849	3.1e-07	1.64e-06
CIT	-1.33342	4.91e-05	0.000108391	2.68433	1.17e-09	4.69e-09	0	0	0	0	0	0	0	0	0	-2.61908	1.76e-07	6.97e-07	0	0	0	0	0	0	1.6901	3.52e-08	1.55e-07	2.96014	1.45e-13	1.56e-12
CITED4	1.10038	2.4e-06	6.42e-06	0	0	0	2.08612	3.71e-07	1.85e-06	0	0	0	0	0	0	-3.66502	2.59e-11	1.47e-10	-1.59951	6.6e-09	2.32e-08	1.88042	9.28e-14	6.23e-13	3.44846	1.16e-06	4.26e-06	0	0	0
CIZ1	1.21817	2.81e-13	1.59e-12	-1.22707	0.000237138	0.000489971	2.08882	3.63e-12	3.16e-11	-2.7633	0	0	0	0	0	-1.7652	1.02e-17	1.18e-16	0	0	0	-3.30713	3.49e-21	3.23e-20	0	0	0	0	0	0
CKAP2	3.47769	4.62e-06	1.19e-05	2.70044	4.38e-07	1.35e-06	3.1838	1.8e-05	6.96e-05	1.54981	0	0	0	0	0	2.09296	1.29e-13	1.07e-12	2.2514	9.68e-14	6.07e-13	0	0	0	1.4915	1.21e-08	5.57e-08	0	0	0
CKAP4	2.0167	3.43e-10	1.33e-09	3.44614	1.05e-10	4.64e-10	0.727513	4.95e-05	0.00017805	1.60765	0	0	1.84148	1.37e-13	1.17e-12	1.14042	2.46e-13	1.86e-12	3.4497	0	0	-0.801125	0.000130769	0.000324424	0.615038	0.000189687	0.00049463	0	0	0
CKAP5	0	0	0	0.788189	6.07e-07	1.83e-06	0.991564	1.75e-05	6.8e-05	0	0.870362	0.895976	1.0089	6.35e-11	3.79e-10	1.70799	2.58e-14	2.48e-13	1.51819	2.73e-14	1.95e-13	0	0	0	0	0	0	0	0	0
CKB	0	0	0	-2.3664	5.55e-50	8.49e-49	-2.85397	1.06e-99	3.39e-98	3.07563	0	0	0.355932	1.63e-11	1.02e-10	-2.23287	1.9e-72	4.12e-71	-2.73572	2.89e-224	5.23e-223	2.16059	1.67e-13	1.05e-12	-1.76772	1.28e-110	3.87e-109	-1.10662	4.66e-52	1.41e-50
CKLF	3.22685	2.32e-09	8.41e-09	1.93074	0	0	2.05824	4.13e-07	2.05e-06	0	0	0	1.4522	0	0	0	0	0	1.39581	3.35e-12	1.52e-11	1.34376	0	0	1.52409	8.86e-06	2.87e-05	1.23451	4.29e-05	0.000166203
CKMT2	0	0	0	-8.53916	6.03e-07	1.82e-06	-9.97154	1.71e-09	1.13e-08	2.80576	2.5e-12	1.31e-11	4.76105	5.33e-10	2.97e-09	0	0	0	0	0	0	-3.04103	2.79e-07	9.47e-07	-10.4808	1.38e-25	2.23e-24	-3.41177	2.78e-22	5e-21
CKS1B	0	0	0	-1.28349	2.51e-09	9.72e-09	1.82277	0.000494108	0.00143109	-1.92747	0	0	2.72775	4.93e-06	1.8e-05	0	0	0	4.82763	9.79e-14	6.1e-13	0	0	0	0	0	0	0	0	0
CKS2	1.36461	1.65e-07	4.99e-07	2.0198	0	0	0.877797	0.00155468	0.00409013	3.81992	0	0	1.4859	9.7e-14	8.6e-13	0	0	0	2.91506	0	0	-0.941083	3.59e-06	1.08e-05	0	0	0	0	0	0
CLASP1	1.93045	7.62e-14	5.83e-13	0	0	0	0	0	0	0	0.263726	0.327868	0	0	0	1.75063	0	0	0.7142	0.00012332	0.00027024	1.50337	3.06e-13	1.8e-12	0	0	0	0	0	0
CLCC1	1.67426	0	0	2.25058	2.35e-13	1.45e-12	1.54729	3.45e-09	2.22e-08	2.50508	4.29e-14	3.24e-13	1.24578	6.41e-12	4.16e-11	1.14969	2.71e-09	1.29e-08	1.16773	1.09e-09	4.09e-09	1.22503	1.07e-09	4.5e-09	1.7328	7e-11	4e-10	0	0	0
CLCF1	2.0323	1.75e-14	1.56e-13	2.11727	2.61e-06	7.26e-06	0	0	0	0	0	0	0	0	0	0	0	0	1.3806	1.14e-07	3.6e-07	1.06524	2.12e-07	7.3e-07	0	0	0	0	0	0
CLCN3	0	0	0	1.7728	2.41e-07	7.66e-07	0	0	0	2.53805	0	0	1.52206	1.45e-10	8.46e-10	1.17229	8.64e-14	7.67e-13	0	0	0	0	0	0	0.931581	3.81e-09	1.85e-08	-1.04118	1.35e-14	1.69e-13
CLCN4	2.12534	2.9e-05	6.62e-05	0	0	0	1.2506	2.21e-07	1.14e-06	0	0	0	2.18969	1.1e-09	5.94e-09	0.815786	2.13e-05	6.4e-05	0	0	0	1.2259	0.000117719	0.000293608	0	0	0	0.683464	8.19e-05	0.000299495
CLCN5	0	0	0	-3.39396	1.7e-249	4.02e-248	-2.20545	3.01e-83	9.27e-82	-3.37165	3.16e-151	5.53e-150	-4.088	1.5e-206	3.75e-205	-1.77776	9.23e-41	1.61e-39	-5.25453	2.29e-270	4.28e-269	0.608792	5.63e-13	3.13e-12	-1.15213	3.56e-45	7.66e-44	-1.13634	2.91e-29	6.43e-28
CLCN6	3.53111	7.62e-14	5.82e-13	0	0	0	-0.616976	0.000269258	0.000824496	-1.52822	0	0	0.541443	8.11e-07	3.27e-06	0.973033	2.3e-05	6.87e-05	-1.22685	7.3e-25	7.35e-24	1.1525	0	0	0	0	0	0	0	0
CLCNKA	0	0	0	0	0	0	-10.2058	4.75e-11	3.7e-10	0	0	0	0	0	0	-11.0133	1.31e-22	1.72e-21	0	0	0	0	0	0	-10.3934	3.89e-24	6.13e-23	-13.8101	9.87e-207	4.98e-205
CLCNKB	-2.67094	4.21e-24	4.71e-23	-5.66322	5.31e-29	6.64e-28	-12.3592	8.29e-47	2.1e-45	1.89791	2.89e-15	2.41e-14	-1.61946	1.08e-40	1.78e-39	-13.4123	4.24e-116	1.08e-114	-5.54808	5.13e-71	7.36e-70	-6.57294	2.26e-86	3.51e-85	-4.9224	2.14e-93	6.09e-92	-11.9159	3.24e-56	1.01e-54
CLDN1	0	0	0	2.19684	2.54e-07	7.98e-07	0	0	0	0	0	0	2.49027	1.31e-06	5.11e-06	2.26704	6e-14	5.48e-13	0	0	0	-1.09765	3.34e-06	1.01e-05	2.05322	7.59e-14	7.19e-13	-2.5626	2.69e-58	8.63e-57
CLDN11	0	0	0	0	0	0	0	0	0	0	0	0	0	0	0	0	0	0	0	0	0	-1.9132	0.000430434	0.000993412	-7.97728	2.9e-05	8.67e-05	-5.68536	3.72e-25	7.33e-24
CLDN12	2.00544	0	0	-1.00554	1.47e-07	4.77e-07	0	0	0	0	0	0	1.77219	3.08e-13	2.41e-12	0	0	0	-1.06573	1.03e-08	3.57e-08	0	0	0	0.510397	2.99e-05	8.9e-05	0	0	0
CLDN16	0	0	0	0	0	0	0	0	0	0	0	0	-7.81378	0.00036317	0.000982029	-9.15228	9.18e-07	3.33e-06	-8.17493	1.62e-05	4.05e-05	0	0	0	0	0	0	0	0	0
CLDN19	-3.16146	8.27e-11	3.41e-10	0	0	0	-10.0539	5.17e-10	3.61e-09	-8.15482	6.92e-05	0.00017521	-10.9498	1.08e-30	1.59e-29	-10.4284	2.55e-15	2.67e-14	-5.93681	7.84e-33	8.81e-32	-8.29002	8.84e-06	2.55e-05	-9.05528	4.2e-10	2.24e-09	-6.89252	3.57e-60	1.18e-58
CLDN2	1.73192	0	0	-1.57413	2.16e-09	8.41e-09	0	0	0	-11.994	1.2e-60	1.72e-59	-11.1196	1.96e-34	3.01e-33	-3.83821	1.5e-48	2.79e-47	-1.87195	2.34e-16	1.96e-15	-1.56408	3.81e-20	3.43e-19	0	0	0	2.23704	3.75e-05	0.000146559
CLDN23	8.24793	1.99e-05	4.67e-05	0	0	0	0	0	0	0	0	0	0	0	0	-2.50029	7.5e-10	3.75e-09	0	0	0	1.62034	9.92e-07	3.18e-06	0	0	0	0	0	0
CLDN3	1.78429	0	0	-1.14423	4.29e-05	0.000100154	-1.99446	2.26e-05	8.59e-05	0	0	0	-1.30028	8.28e-16	8.79e-15	-2.2444	4.94e-11	2.74e-10	-5.41665	1.01e-43	1.25e-42	1.24576	0	0	1.2548	3.97e-07	1.56e-06	-0.73386	0.000151119	0.000526523
CLDN4	2.06722	1.99e-12	9.56e-12	0	0	0	-1.02776	0.000425702	0.0012502	2.43113	8.75e-09	3.45e-08	2.4324	4.66e-09	2.35e-08	0	0	0	0	0	0	0	0	0	2.35302	1.67e-12	1.11e-11	0	0	0
CLDN5	0	0	0	1.78638	1.6e-06	4.58e-06	1.68782	0	0	0	0.297508	0.353849	0	0	0	-4.02521	1.08e-25	1.51e-24	0	0	0	2.27234	3.45e-10	1.51e-09	0	0	0	0	0	0
CLDN7	1.9223	7.73e-14	5.76e-13	0.888114	8.56e-07	2.52e-06	-0.717125	1.31e-06	6.12e-06	3.32399	0	0	0	0	0	2.11613	1.25e-13	1.04e-12	-3.41682	3.41e-32	3.79e-31	0	0	0	1.49468	7.75e-14	7.3e-13	-0.88724	6.63e-19	1.06e-17
CLDN8	-3.10522	2.76e-10	1.09e-09	-11.1867	7.79e-40	1.09e-38	-11.8948	4.12e-34	9.07e-33	2	0	0	-9.94983	9.94e-16	1.05e-14	-11.2969	2.31e-27	3.38e-26	-9.75822	5.1e-15	3.87e-14	-11.4517	2.54e-46	3.25e-45	-12.1121	2.3e-77	6.13e-76	-13.7614	6.57e-200	3.26e-198
CLDND1	2.21812	0	0	3.31955	6.85e-13	3.78e-12	0	0	0	2.19244	0	0	1.37592	0	0	0	0	0	2.07726	9.24e-14	5.83e-13	0	0	0	1.08387	5.54e-09	2.66e-08	0	0	0
CLEC10A	3.12429	4.62e-06	1.18e-05	2.8866	1.37e-07	4.48e-07	0	0	0	0	0	0	0	0	0	-3.47505	5.48e-14	5.03e-13	-3.85086	6.28e-13	3.09e-12	-1.72217	5.43e-06	1.61e-05	0	0	0	0	0	0
CLEC12A	0	0	0	2.12298	0.000132262	0.000282326	0	0	0	0	0	0	0	0	0	0	0	0	0	0	0	0	0	0	2.42746	1.82e-07	7.38e-07	0	0	0
CLEC14A	3.09393	3.12e-08	1.01e-07	4.05342	2.41e-06	6.78e-06	3.06091	2.99e-11	2.37e-10	0	0	0	0	0	0	0	0	0	0	0	0	2.01806	0	0	1.59718	1.44e-07	5.93e-07	1.20784	0	0
CLEC18B	1.04908	0	0	-2.45397	6.02e-92	1.15e-90	2.89637	5.31e-07	2.62e-06	-13.5033	0	0	1.26015	0	0	0	0	0	0	0	0	0.498113	1.42e-13	9.14e-13	0	0	0	0	0	0
CLEC1A	2.58741	3.69e-05	8.37e-05	7.89482	6.78e-05	0.00015321	2.2884	0.000453584	0.00132483	0	0.252462	0.315286	0	0	0	0	0	0	0	0	0	0	0	0	0	0	0	0	0	0
CLEC2B	3.75748	1.21e-09	4.46e-09	3.66124	4.21e-08	1.46e-07	1.59662	2.52e-08	1.45e-07	0	0.00145833	0.00304575	2.54585	2.26e-09	1.18e-08	3.42986	9.48e-14	8.24e-13	2.60724	3.76e-12	1.69e-11	0	0	0	3.07323	2.16e-13	1.76e-12	1.13461	1.17e-11	9.57e-11
CLEC2D	2.974	2.32e-09	8.41e-09	2.40431	1.17e-09	4.7e-09	1.62969	1.09e-05	4.37e-05	1.75962	0	0	0	0	0	0	0	0	0	0	0	1.56016	1.69e-10	7.57e-10	2.3394	1.86e-11	1.12e-10	0	0	0
CLEC3B	0	0	0	2.71651	4.51e-13	2.57e-12	-0.892208	4.05e-07	2.01e-06	0	0.761542	0.804266	-2.29205	1.2e-29	1.73e-28	-2.11658	2.24e-15	2.35e-14	-3.53287	9.64e-49	1.24e-47	0	0	0	-1.07671	1.46e-07	6.01e-07	-0.501695	3.88e-05	0.000151326
CLEC4A	5.67822	0.000112033	0.000234935	3.76409	4.38e-07	1.35e-06	0	0	0	0	0.0472988	0.0742648	0	0	0	2.10396	7.92e-10	3.94e-09	1.45305	2.68e-06	7.29e-06	1.44258	3.49e-06	1.05e-05	2.06111	1.02e-08	4.73e-08	0	0	0
CLEC4E	-1.6938	2.19e-05	5.12e-05	0	0	0	1.39348	0.00202502	0.00523163	0	0.0274586	0.0451817	0	0	0	-4.02843	3.5e-57	6.96e-56	0	0	0	0	0	0	0	0	0	-1.80274	6.2e-06	2.76e-05
CLEC7A	5.70541	0.000112033	0.000235034	4.47632	4.38e-07	1.35e-06	0	0	0	0	0	0	1.53697	5.22e-08	2.36e-07	1.73652	1.28e-13	1.06e-12	2.84119	4.07e-08	1.34e-07	0	0	0	3.83237	4.36e-07	1.7e-06	0.827197	0.000158491	0.000550428
CLECL1	0	0	0	8.00562	3.25e-05	7.78e-05	0	0	0	0	0	0	0	0	0	8.49985	0.000200044	0.000517204	0	0	0	0	0	0	8.94544	8.12e-07	3.04e-06	0	0	0
CLGN	0	0	0	0	0	0	0	0	0	8.64386	6.49e-07	2.12e-06	12.0098	0	0	0	0	0	0	0	0	0	0	0	0	0	0	0	0	0
CLIC1	0.746604	9.63e-13	4.84e-12	1.27641	4.8e-14	3.97e-13	1.67908	4.79e-13	4.78e-12	0	0.746082	0.790849	0.967292	5.8e-13	4.23e-12	-0.870722	1.8e-10	9.5e-10	3.6677	0	0	-0.306572	9.9e-06	2.84e-05	0.784206	5.76e-13	4.11e-12	1.47598	0	0
CLIC2	2.68848	2.53e-06	6.71e-06	1.76151	5.29e-13	2.97e-12	1.10023	0.00101484	0.00277254	0	0.639124	0.689744	0	0	0	0	0	0	2.53891	3.76e-12	1.69e-11	1.9443	8.79e-14	5.96e-13	0	0	0	1.63208	0	0
CLIC3	0	0	0	8.36632	1.72e-06	4.92e-06	0	0	0	0	0	0	0	0	0	0	0	0	9.33092	1.59e-10	6.31e-10	0	0	0	0	0	0	0	0	0
CLIC4	3.44352	1.23e-13	8.23e-13	-0.525144	7.17e-54	1.13e-52	-0.45539	3.7e-22	6.84e-21	-4.44693	0	0	-2.05068	0	0	0.940039	0	0	-1.82947	5.54e-208	9.92e-207	1.0432	0	0	0.204968	1.14e-10	6.41e-10	0.610476	0	0
CLIC5	-4.51437	1.68e-289	2.45e-288	-3.10299	8.73e-31	1.11e-29	-7.24885	1.15e-92	3.59e-91	-10.9322	2.02e-29	2.2e-28	-11.5241	2.57e-45	4.44e-44	-12.2264	1.9e-51	3.6e-50	-6.32399	1.82e-43	2.25e-42	-3.88181	7.71e-52	1.03e-50	-3.46003	2.11e-77	5.66e-76	2.68115	2.93e-08	1.73e-07
CLIC6	4.57748	8.3e-06	2.06e-05	4.72471	0.000124197	0.000268747	0	0	0	0	0.264458	0.328227	0	0	0	0	0	0	0	0	0	1.92637	1.17e-09	4.92e-09	4.78053	5.95e-08	2.56e-07	-3.01728	5.48e-12	4.62e-11
CLIP1	1.83564	0	0	0.714761	8.75e-13	4.71e-12	0	0	0	1.85122	0	0	1.79729	0	0	1.30653	3.59e-12	2.22e-11	0.638762	1.17e-06	3.35e-06	0.962605	1.92e-13	1.2e-12	0	0	0	0	0	0
CLIP2	2.53954	1.34e-13	8.67e-13	3.79278	7.21e-06	1.9e-05	0	0	0	0	0	0	1.4055	0	0	1.40326	0.000121565	0.000324892	0	0	0	2.48834	8.25e-12	4.04e-11	0	0	0	0	0	0
CLIP3	0	0	0	1.39232	3.42e-07	1.07e-06	0	0	0	0	0	0	0	0	0	-1.54809	3.84e-05	0.000111307	2.27406	5.85e-13	2.89e-12	0	0	0	0	0	0	0	0	0
CLIP4	0	0	0	0	0	0	0	0	0	0	0.00367704	0.00716554	2.2373	0	0	1.31676	4.52e-12	2.74e-11	0	0	0	-1.80786	9.06e-09	3.52e-08	0	0	0	0.833576	5.66e-06	2.53e-05
CLK3	0	0	0	0	0	0	1.13739	5.42e-05	0.000193257	0	0.0117555	0.0210339	1.45575	9.49e-07	3.78e-06	1.00655	8.24e-05	0.000227086	1.51844	1.43e-07	4.5e-07	0	0	0	0	0	0	0	0	0
CLK4	2.26903	0	0	1.24586	2.32e-13	1.44e-12	0	0	0	0.930505	1.32e-07	4.66e-07	-0.66186	3.25e-06	1.22e-05	1.71103	1.32e-13	1.09e-12	0	0	0	1.29428	2.57e-13	1.55e-12	0	0	0	0	0	0
CLMN	0.356577	0.000210618	0.000422028	-1.18451	3.54e-30	4.49e-29	-1.62881	6.3e-42	1.52e-40	-2.33692	2.77e-88	4.36e-87	-2.94259	1.32e-100	2.91e-99	-1.30586	8.77e-30	1.34e-28	-3.51137	3.08e-98	4.84e-97	0.921302	0	0	-1.26991	1.51e-40	3.06e-39	-0.870656	1.14e-21	1.99e-20
CLN3	2.23206	2.19e-07	6.46e-07	1.94264	1.75e-05	4.36e-05	0	0	0	0	0	0	0	0	0	0	0	0	0	0	0	2.32931	4.89e-06	1.46e-05	-0.651289	0.000363488	0.000901393	0	0	0
CLN5	0	0	0	0	0	0	0	0	0	1.25909	0	0	-1.11692	1.51e-06	5.86e-06	0	0	0	1.36485	0	0	-0.693587	1.02e-05	2.93e-05	0	0	0	0	0	0
CLN8	0	0	0	-1.33347	3.16e-13	1.88e-12	0	0	0	-2.21012	1.95e-38	2.37e-37	0	0	0	-1.51937	1.4e-05	4.33e-05	-0.897988	0.000114355	0.000251557	-1.29215	8.16e-11	3.73e-10	0	0	0	0	0	0
CLNS1A	3.06206	1.15e-13	7.8e-13	0	0	0	1.54729	3.45e-09	2.22e-08	0.753236	0	0	1.00718	5.83e-11	3.51e-10	0	0	0	1.8515	0	0	0	0	0	0	0	0	0	0	0
CLP1	0	0	0	1.59916	0.000169503	0.00035608	0	0	0	0	0	0	0	0	0	0	0	0	0	0	0	0	0	0	1.60034	0.000339344	0.000846374	0	0	0
CLPTM1	2.42692	1.07e-13	7.55e-13	-3.52034	8.35e-78	1.5e-76	0	0	0	-2.01314	0	0	0	0	0	-1.39482	2.47e-12	1.55e-11	0	0	0	-1.56294	3.81e-19	3.36e-18	-1.26334	9.71e-07	3.61e-06	0	0	0
CLPTM1L	1.99158	9.61e-14	6.96e-13	-0.672966	1.64e-19	1.74e-18	1.23824	0	0	0.42161	0.000311802	0.000713517	-0.83888	4.9e-23	6.32e-22	-1.41444	6.04e-75	1.32e-73	-1.04329	2.19e-29	2.37e-28	1.34794	0	0	0.905192	2.9e-12	1.88e-11	1.60668	7.55e-15	9.69e-14
CLRN3	0	0	0	0	0	0	0.76136	0.00169138	0.00442727	-8.33539	1.92e-05	5.27e-05	0	0	0	1.99824	1.27e-13	1.06e-12	0	0	0	0	0	0	1.70602	9.26e-14	8.56e-13	11.3117	4.44e-16	6.25e-15
CLSTN1	1.35565	9.77e-14	7.05e-13	1.34803	1.03e-12	5.47e-12	0.76897	6.82e-13	6.55e-12	-1.03961	4.52e-58	6.38e-57	0.237076	2.75e-05	8.99e-05	0	0	0	0	0	0	0.407879	3.18e-12	1.61e-11	0.477072	5.52e-12	3.48e-11	0	0	0
CLSTN2	0	0	0	0	0	0	0	0	0	0	0.153392	0.207603	0	0	0	-10.1137	1.81e-12	1.16e-11	-9.2738	6.03e-11	2.48e-10	-4.93013	2.92e-17	2.46e-16	0	0	0	0	0	0
CLSTN3	1.86305	2e-08	6.59e-08	1.51224	2.49e-14	2.17e-13	1.75469	3.18e-14	4.35e-13	-2.02707	0	0	1.88612	0	0	0.491897	4.15e-12	2.53e-11	0	0	0	0.755999	5.57e-06	1.65e-05	1.26496	0	0	0	0	0
CLTA	2.8319	1.09e-13	7.58e-13	-1.0612	6.27e-17	6.3e-16	0.746578	1.3e-06	6.08e-06	-0.577503	0	0	0.433066	0.000202872	0.000568909	0	0	0	0	0	0	-2.1968	1.16e-87	1.81e-86	0	0	0	0	0	0
CLTB	0	0	0	0	0	0	0.55784	0.000376018	0.0011181	1.18741	0	0	0	0	0	0	0	0	0	0	0	1.28557	9.68e-14	6.43e-13	0	0	0	0	0	0
CLTC	2.07234	5.48e-13	2.86e-12	0	0	0	0.324903	4.96e-06	2.11e-05	-0.985052	0	0	1.0203	0	0	0.364899	4.72e-12	2.86e-11	1.70733	2.7e-13	1.44e-12	-1.78785	8.29e-66	1.19e-64	0.236346	7.96e-07	2.99e-06	0	0	0
CLU	1.33967	3.05e-12	1.45e-11	0.188746	6.84e-11	3.06e-10	-1.18476	3.73e-37	8.52e-36	0	0.085112	0.124555	2.39056	1.16e-11	7.39e-11	0.608319	5.94e-12	3.56e-11	-2.65507	0	0	3.91442	0	0	0	0	0	-0.584081	7.98e-87	3.12e-85
CLUL1	0	0	0	-8.47168	1.16e-06	3.39e-06	-8.79116	0.000142923	0.000462561	0	0	0	-9.53528	5.47e-12	3.57e-11	0	0	0	-9.53528	5.54e-13	2.76e-12	-2.52228	1.28e-05	3.63e-05	0	0	0	-3.99022	2.76e-13	2.76e-12
CMAH	0	0	0	1.59483	7.26e-12	3.53e-11	0	0	0	-3.62635	6.36e-09	2.54e-08	0	0	0	0	0	0	-1.33915	0.000197102	0.000420765	0	0	0	0	0	0	0	0	0
CMAS	0	0	0	0.82774	2.98e-09	1.15e-08	0	0	0	1.80626	0	0	1.93998	4.49e-13	3.37e-12	1.26999	6.08e-13	4.16e-12	0	0	0	0	0	0	0	0	0	0	0	0
CMBL	-1.39307	1.77e-23	1.96e-22	-2.63369	9.5e-139	2.01e-137	-0.589783	1.14e-06	5.37e-06	-2.40395	0	0	-2.61538	4.83e-187	1.19e-185	0	0	0	-2.79932	8.3e-176	1.45e-174	-1.60833	2.04e-186	3.64e-185	-1.6945	1.42e-53	3.24e-52	1.75052	0	0
CMC1	1.28075	1.18e-10	4.77e-10	0	0	0	0	0	0	2.04227	2.39e-13	1.48e-12	-1.17277	2.58e-12	1.75e-11	0	0	0	-0.681643	0.000125224	0.000274009	0	0	0	0	0	0	0	0	0
CMIP	0	0	0	1.5259	9.1e-15	8.35e-14	1.29334	2.82e-13	2.99e-12	0	0.86846	0.89428	0	0	0	0	0	0	1.35611	6.41e-13	3.15e-12	0.792953	2.34e-06	7.19e-06	1.10962	2.4e-13	1.93e-12	0	0	0
CMKLR1	1.58883	8.04e-06	2e-05	0	0	0	0	0	0	0	0	0	0	0	0	0	0	0	1.63089	4.2e-06	1.12e-05	0	0	0	0	0	0	10.5068	4.44e-16	6.23e-15
CMPK1	1.52428	1.13e-13	7.72e-13	1.03942	5.43e-13	3.04e-12	0.859515	7.41e-13	7.05e-12	0.431829	0	0	0.92393	2.51e-13	2.02e-12	0.395503	3.79e-12	2.33e-11	0.832966	2.79e-13	1.48e-12	0	0	0	-0.528583	7.68e-25	1.23e-23	1.23747	1.01e-12	9.21e-12
CMPK2	2.50951	4.7e-06	1.2e-05	2.19671	1.78e-13	1.16e-12	1.1742	0.0034682	0.00848094	0	0	0	0	0	0	2.78653	1.12e-06	4e-06	5.07701	9.8e-09	3.4e-08	0	0	0	1.67861	1.5e-13	1.29e-12	0	0	0
CMTM3	2.78798	1.75e-14	1.57e-13	4.23247	1.28e-08	4.69e-08	3.28528	2.13e-08	1.24e-07	0	0.00636884	0.0118904	0	0	0	0	0	0	3.31739	0	0	1.58046	5.61e-10	2.42e-09	2.84728	7.55e-12	4.71e-11	0	0	0
CMTM4	-1.56863	1.71e-22	1.88e-21	-3.26385	7.44e-85	1.37e-83	-2.28151	1.92e-18	3.22e-17	0	0.482526	0.542258	-1.31061	1.26e-10	7.39e-10	0	0	0	-2.85369	4.15e-45	5.2e-44	-2.55692	2.28e-70	3.33e-69	-2.05899	5.77e-29	9.82e-28	0	0	0
CMTM6	1.96571	1.15e-12	5.66e-12	1.10434	6.84e-11	3.06e-10	0	0	0	2.31461	4.55e-14	3.38e-13	0	0	0	0	0	0	0	0	0	0	0	0	1.31078	0	0	0	0	0
CMTM7	1.46499	0	0	0	0	0	0	0	0	-2.38534	3.97e-12	2.03e-11	0	0	0	0	0	0	0.800797	1e-06	2.89e-06	0	0	0	0	0	0	2.43105	3.02e-05	0.000120554
CMYA5	-1.96369	6.94e-05	0.000151017	-1.58332	4.07e-05	9.53e-05	0	0	0	-2.09516	2.35e-07	8.05e-07	0	0	0	2.5116	6.74e-13	4.56e-12	0	0	0	-1.9954	6.22e-05	0.00016127	0	0	0	0	0	0
CNBP	2.35698	0	0	1.33	2.25e-12	1.15e-11	0.529629	4.86e-11	3.78e-10	0.899884	3.42e-07	1.15e-06	0	0	0	0.467143	1.47e-11	8.49e-11	0	0	0	0.703562	1.04e-05	2.97e-05	0.6063	3.36e-12	2.16e-11	-0.951624	1.23e-57	3.92e-56
CNDP1	0	0	0	0	0	0	0	0	0	0	0	0	-8.73809	3.16e-07	1.33e-06	0	0	0	-8.06609	3.55e-05	8.41e-05	0	0	0	0	0	0	0	0	0
CNDP2	1.86983	5.63e-06	1.42e-05	2.11839	1.62e-05	4.05e-05	1.33748	9.73e-14	1.18e-12	0	0	0	0	0	0	0.598833	1.3e-12	8.44e-12	-2.87673	6.44e-07	1.89e-06	0	0	0	1.73475	0	0	1.37827	2.42e-13	2.45e-12
CNGA1	0	0	0	0	0	0	0	0	0	0	0.64511	0.693225	0	0	0	0	0	0	0	0	0	0	0	0	-3.6131	8.35e-09	3.92e-08	-4.58496	8.58e-41	2.34e-39
CNIH	1.64434	4.42e-14	3.48e-13	0	0	0	1.09	2.04e-09	1.34e-08	0	0	0	0.732158	6.09e-06	2.18e-05	0	0	0	0	0	0	-1.88402	3.42e-24	3.37e-23	-0.590385	6.87e-06	2.28e-05	0.468271	5.01e-05	0.000191885
CNIH4	2.92019	7.43e-07	2.09e-06	1.24152	7.2e-07	2.16e-06	0.727509	6e-07	2.93e-06	2.09345	0	0	1.03779	2.13e-06	8.14e-06	1.78776	4.29e-14	4e-13	2.30693	5.85e-13	2.91e-12	1.11178	8.7e-08	3.09e-07	0.489491	0.000171735	0.000449447	0	0	0
CNKSR1	0	0	0	0	0	0	-9.20457	7.24e-06	2.98e-05	0	0	0	0	0	0	-5.28672	5.54e-21	6.99e-20	0	0	0	0	0	0	-8.97728	1.28e-09	6.52e-09	-4.4021	3.43e-35	8.59e-34
CNKSR3	1.173	1.09e-12	5.42e-12	0	0	0	0	0	0	-1.4906	0	0	0	0	0	0	0	0	-2.89245	1.6e-18	1.41e-17	0	0	0	1.31987	8.94e-10	4.64e-09	0	0	0
CNN1	3.15587	0	0	11.9979	0	0	2.19376	7.99e-10	5.45e-09	0	0	0	0	0	0	-2.58264	2.16e-23	2.92e-22	-2.40382	5.74e-10	2.19e-09	1.62267	1.15e-09	4.8e-09	2.99785	2.31e-05	7e-05	4.26411	8.39e-06	3.65e-05
CNN2	0.391492	9.69e-06	2.37e-05	3.02601	0	0	0	0	0	0	0	0	-0.985761	9.7e-14	8.6e-13	-1.85544	1.13e-20	1.42e-19	-1.32363	5.41e-28	5.72e-27	0	0	0	0	0	0	-1.47437	1.06e-21	1.87e-20
CNN3	2.20401	2.93e-13	1.65e-12	1.27101	1.16e-13	8.24e-13	-0.308558	3.99e-06	1.73e-05	1.17694	0	0	0.515883	2.52e-13	2.03e-12	0.677923	1.5e-13	1.22e-12	-1.79326	2.15e-68	3.05e-67	0.313974	1.29e-06	4.08e-06	0.420697	8.1e-12	5.01e-11	-0.315744	2.53e-12	2.2e-11
CNNM1	-0.669434	0.000137241	0.000282124	2.40456	2.31e-14	2.03e-13	0	0	0	0.984151	0	0	-1.03445	2.42e-09	1.26e-08	-2.816	4.96e-33	8e-32	0	0	0	1.87076	0	0	-2.03363	5.46e-34	1.02e-32	-0.815857	3e-05	0.000119911
CNNM3	1.54847	1.1e-12	5.49e-12	0.758008	0.000229258	0.000474946	0	0	0	0	0.062725	0.0951909	-0.731964	3.26e-05	0.000104715	0	0	0	0	0	0	2.23028	0	0	0	0	0	0	0	0
CNNM4	0	0	0	0	0	0	0	0	0	0	0.0592184	0.0903765	2.23471	8.43e-07	3.39e-06	0	0	0	0	0	0	1.27689	2.76e-05	7.5e-05	0	0	0	0	0	0
CNO	0	0	0	-1.3076	4.28e-06	1.15e-05	1.82407	1.63e-09	1.08e-08	0	0	0	0	0	0	0	0	0	1.62478	3.28e-08	1.09e-07	0	0	0	0	0	0	0.956411	0.000204324	0.000694877
CNOT1	-3.52981	8.75e-179	1.25e-177	-2.61306	1.13e-68	1.97e-67	0	0	0	-2.07325	2.37e-37	2.86e-36	0	0	0	0.887219	6.8e-13	4.59e-12	0	0	0	-1.73949	8.97e-23	8.59e-22	1.4558	1.82e-13	1.52e-12	-1.00677	7.05e-22	1.25e-20
CNOT10	0	0	0	1.24087	0.000426434	0.000851891	0	0	0	2.07013	4.05e-07	1.35e-06	0	0	0	0	0	0	1.15855	7.1e-07	2.07e-06	0	0	0	0	0	0	0	0	0
CNOT2	1.30234	4.88e-15	4.54e-14	1.71979	4.95e-14	4.07e-13	1.16944	4.28e-08	2.4e-07	1.74787	0	0	0.842405	1.14e-07	5e-07	1.3091	2.4e-13	1.83e-12	0.674569	5.53e-05	0.000128509	1.16558	0	0	0	0	0	0	0	0
CNOT3	0	0	0	1.81646	3.82e-05	8.97e-05	0	0	0	1.52104	0	0	0	0	0	0	0	0	1.39291	1.91e-09	7.03e-09	1.3456	4.17e-06	1.25e-05	1.51948	4.29e-07	1.67e-06	0	0	0
CNOT6	1.62865	6.09e-12	2.79e-11	0	0	0	1.29367	1.29e-11	1.06e-10	-0.814214	0.000180268	0.000427402	0	0	0	0	0	0	0.821352	8.73e-06	2.25e-05	-0.811386	9.12e-06	2.63e-05	0.640439	4.45e-05	0.000129646	0	0	0
CNOT6L	1.8458	3.33e-14	2.77e-13	1.98826	0	0	0	0	0	1.56342	0	0	0	0	0	1.24805	0	0	0	0	0	0.939154	1.99e-12	1.02e-11	0.969216	2.97e-12	1.93e-11	0	0	0
CNOT8	3.16772	4.59e-11	1.93e-10	1.08725	1.57e-05	3.92e-05	1.08174	8.87e-08	4.8e-07	0	0	0	1.42454	2.04e-07	8.72e-07	1.7613	2.84e-14	2.71e-13	1.98712	5.94e-13	2.93e-12	-0.813408	9.86e-06	2.83e-05	1.16841	6.79e-11	3.89e-10	0	0	0
CNP	0	0	0	0	0	0	-1.90742	0.00341208	0.00836205	0	0	0	-2.93934	3.98e-12	2.62e-11	0	0	0	0	0	0	0	0	0	0	0	0	-2.09818	2.46e-12	2.15e-11
CNPY2	2.19744	1.8e-14	1.58e-13	1.04457	2.03e-13	1.29e-12	0.591661	0.000199787	0.000629591	0.816283	0	0	0.803947	1.44e-12	1e-11	1.50688	0	0	0	0	0	0	0	0	0	0	0	0	0	0
CNPY3	2.29293	2.32e-09	8.34e-09	2.74124	1.23e-05	3.12e-05	1.77985	0.000374838	0.00111597	0	0.375072	0.432884	0	0	0	0	0	0	1.51913	1.07e-08	3.68e-08	1.71404	0.000119544	0.000298012	4.05477	1.88e-05	5.81e-05	0	0	0
CNRIP1	2.78161	1.21e-09	4.48e-09	3.77805	7.21e-06	1.9e-05	1.2929	1.05e-05	4.25e-05	0	0.641236	0.691598	0	0	0	0	0	0	1.29467	8.11e-08	2.61e-07	1.21182	1.12e-05	3.2e-05	0	0	0	0	0	0
CNTLN	2.37697	6.28e-10	2.4e-09	2.40643	3.15e-12	1.59e-11	0	0	0	0	0.27248	0.337617	0	0	0	0	0	0	0	0	0	2.03806	7.64e-14	5.28e-13	0	0	0	0	0	0
CNTN1	0	0	0	0	0	0	-2.43639	0.00157567	0.00414234	0	0	0	0	0	0	-9.29692	2.13e-07	8.36e-07	0	0	0	0	0	0	0	0	0	-11.9469	2.02e-57	6.43e-56
CNTN3	0	0	0	-2.69108	1.91e-14	1.69e-13	-3.42976	2.71e-21	4.89e-20	0	0	0	-10.9337	2.36e-30	3.45e-29	0	0	0	-3.49736	3.42e-20	3.12e-19	-4.23548	3.73e-24	3.66e-23	0	0	0	-3.01594	3.73e-27	7.8e-26
CNTN4	0	0	0	0	0	0	0	0	0	0	0.901862	0.918119	0	0	0	-8.71081	3.53e-05	0.000102938	0	0	0	0	0	0	-7.61471	0.000269064	0.000681875	-3.77565	1.39e-13	1.5e-12
CNTNAP1	2.18314	3.16e-08	1.02e-07	8.65464	9.07e-08	3.03e-07	1.63662	0.000262638	0.000806439	0	0	0	0	0	0	-2.02989	8.15e-08	3.34e-07	3.29221	1.77e-05	4.37e-05	8.19967	4.57e-06	1.37e-05	0	0	0	0	0	0
CNTROB	1.84484	7.73e-14	5.77e-13	0	0	0	1.63662	0.000262638	0.000806269	0	0	0	0	0	0	0	0	0	0	0	0	1.19429	5.38e-05	0.000140363	2.03128	2.46e-07	9.85e-07	0	0	0
COBL	0	0	0	0	0	0	0	0	0	-8.41785	0	0	-2.95956	7.65e-15	7.78e-14	-0.849963	4.96e-09	2.29e-08	-9.82496	1.07e-15	8.44e-15	0	0	0	-0.744772	1.33e-07	5.51e-07	-0.980424	1.07e-09	7.32e-09
COBLL1	0	0	0	-0.847303	0.000110273	0.000241542	-2.13873	2.04e-30	4.26e-29	1.08754	1.67e-11	8.09e-11	-0.689347	0.000111616	0.000325562	-1.70213	1.99e-30	3.08e-29	-0.677704	4.85e-07	1.44e-06	-1.64646	4.18e-32	4.68e-31	-1.11881	8.71e-15	1.01e-13	-3.00257	1.53e-223	7.87e-222
COBRA1	0.793121	0.000278914	0.000553228	-2.08804	3.12e-05	7.52e-05	1.001	0.000101343	0.000341881	0	0.000770322	0.00167682	0	0	0	0	0	0	0	0	0	0	0	0	1.17122	1.14e-05	3.64e-05	0	0	0
COCH	0	0	0	0	0	0	0	0	0	1.43069	7.69e-12	3.82e-11	-5.73435	2.9e-28	4.08e-27	-9.07414	1.9e-06	6.6e-06	3.13559	6.46e-14	4.32e-13	-10.2348	2.59e-20	2.34e-19	-9.56415	5.65e-14	5.62e-13	0	0	0
COG1	2.46057	1.44e-13	9.11e-13	0	0	0	0	0	0	1.12949	1.55e-07	5.4e-07	0	0	0	0	0	0	1.52588	1.08e-13	6.51e-13	2.24	0	0	0	0	0	0	0	0
COG3	1.72495	0	0	1.55932	2.17e-07	6.93e-07	0.708229	0.000393504	0.00116365	0	0	0	0	0	0	0.916146	2.23e-08	9.66e-08	2.40347	1.3e-10	5.21e-10	-1.78615	2.17e-14	1.63e-13	0	0	0	0	0	0
COIL	3.57576	1.47e-05	3.53e-05	1.88925	1.49e-05	3.74e-05	0	0	0	0	0	0	1.83503	6.47e-09	3.22e-08	0.997278	3.65e-06	1.23e-05	2.24831	7.17e-14	4.69e-13	0	0	0	0.975408	8.76e-05	0.000240046	0	0	0
COL11A1	0	0	0	7.78136	0.000141411	0.0003006	0	0	0	0	0	0	0	0	0	0	0	0	12.2609	4.44e-16	3.68e-15	0	0	0	0	0	0	-3.12146	1.41e-06	6.8e-06
COL12A1	2.44609	0	0	2.98093	1.78e-13	1.17e-12	1.10419	0	0	-3.29068	0	0	0	0	0	-2.7812	7.98e-175	2.16e-173	0	0	0	-1.29047	1.57e-13	9.93e-13	-1.67476	2.02e-37	3.93e-36	0	0	0
COL14A1	0	0	0	0	0	0	1.49326	3.69e-13	3.77e-12	0	0.00090229	0.00194184	0	0	0	-1.9294	7.52e-27	1.09e-25	0	0	0	-2.5972	5.99e-08	2.16e-07	-1.08916	0.000123883	0.000330734	-2.3491	1.14e-85	4.43e-84
COL15A1	4.17367	1.34e-13	8.74e-13	3.74403	1.47e-14	1.32e-13	2.28378	1.89e-14	2.7e-13	0	0	0	0.819222	5.57e-11	3.37e-10	0	0	0	0.798704	6.32e-11	2.58e-10	1.45698	0	0	2.27017	6.17e-14	6.03e-13	0.746994	0	0
[truncated: 7,803 more rows]
