# Supplementary material for: Integrated Profiling of MicroRNAs and mRNAs: MicroRNAs Located on Xq27.3 Associate with Clear Cell Renal Cell Carcinoma
Source: PLoS One. 2010 Dec 30;5(12):e15224. doi: 10.1371/journal.pone.0015224 (PMC3013074; doi:10.1371/journal.pone.0015224)
Supplement: Table S3 — Detailed information on predicted novel miRNA candidates. (XLS) [file pone.0015224.s005.xls]

## Sheet: sheet1
Table S3. Detailed information on predicted novel miRNA candidates
miRNA	3' or 5'	hairpin sequence	Chromosome	Length(nt)	Free energy (kcal/mol)	mature sequence	K1Ta		K1Na		K27T		K27N		K2T		K2N		K38T		K38N		K39T		K39N		K3T		K3N		K44T		K44N		K55T		K55N		K6T		K6N		K7T		K7N
							Tag numbers	TPM	Tag numbers	TPM	Tag numbers	TPM	Tag numbers	TPM	Tag numbers	TPM	Tag numbers	TPM	Tag numbers	TPM	Tag numbers	TPM	Tag numbers	TPM	Tag numbers	TPM	Tag numbers	TPM	Tag numbers	TPM	Tag numbers	TPM	Tag numbers	TPM	Tag numbers	TPM	Tag numbers	TPM	Tag numbers	TPM	Tag numbers	TPM	Tag numbers	TPM	Tag numbers	TPM
hsa-Np-miR-01	3p	CCGGAAGAGGTTAATTTCCATGGCTGAAGCTCTAAGGTTCCGCCTGCGGGCAGGAAGCGGAGGAACCTTGGAGCTTCGGCAGCTTTTCAAA	chr22:31556037:31556127:-	91	-45.3	GGAGGAACCTTGGAGCTTCGGCA	83	7.97505	135	12.652	83	5.18711	56	3.34648	99	8.39262	0	0	48	3.00016	21	1.30431	43	2.77954	20	1.22639	35	5.16836	77	5.19618	53	3.43283	31	1.9146	44	2.99645	56	3.87895	37	2.76005	39	3.33413	155	14.4682	28	2.49494
hsa-Np-miR-02	3p	GCCTCCCCTCCTGCTGTAGCTCCCAGGGCCACCCACGGAATCCTCCACCCTCCACTCGGAGGCCATCACTGGACTTGGAGTCAGAAGAGTGGAGTCGG	chr10:132760891:132760988:-	98	-34.9	ACTGGACTTGGAGTCAGAAGA	1116	107.231	101	9.46554	894	55.8708	469	28.0268	1078	91.3863	3089	260.71	1350	84.3794	95	5.90045	381	24.628	253	15.5139	0	0	586	39.5449	620	40.1576	66	4.07624	1006	68.5097	1282	88.8003	702	52.3664	446	38.1287	156	14.5615	434	38.6716
hsa-Np-miR-03	3p	AGCAAAGCAGCAATTGTTCTTTGGTCTTTCAGCCATGACCTGACCTTCTGTCTGTGAGACCAAAGAACTACTTTGCTTGGCC	chr1:243509477:243509558:+	82	-32.4	TCTGTGAGACCAAAGAACTACT	17	1.63344	47	4.40476	21	1.3124	11	0.657345	35	2.96709	105	8.86195	9	0.562529	6	0.37266	5	0.323202	9	0.551877	0	0	72	4.85876	13	0.842015	30	1.85284	5	0	24	1.66241	29	2.16328	55	4.70197	30	2.80029	21	1.8712
hsa-Np-miR-04	5p	CCCCACCTCCACCTGGACCCAGCGTAGACAAAGAGGTGTTTCTACTCCATATCTACCTGGACCCAGTGTAGATGGGA	chrX:1412507:1412583:+	77	-29.6	ACCTGGACCCAGCGTAGACAAAGA	47	4.51599	87	8.15348	0	0	15	0.896379	159	13.479	660	55.7037	7	0.437523	25	1.55275	7	0.452483	9	0.551877	0	0	59	3.98149	9	0.582933	11	0.679373	11	1.15772	9	0.623403	0	0	71	6.06982	80	7.46744	47	4.18793
hsa-Np-miR-05	5p	AGGAGAGAACACTGGACTTGGAGTCAGAAAACTTTCATCCAAGTCATTCCCTGCTCTAAGTCCCATTTCTGTTCCA	chr8:94928261:94928336:-	76	-25.3	ACTGGACTTGGAGTCAGAAA	97	9.32024	0	0	78	4.87464	56	3.34648	68	5.76462	322	27.1766	115	7.18787	0	0	36	2.32706	8	0.490558	5	0.738337	115	7.76053	56	3.62714	6	0.370567	89	0	112	7.75791	102	7.60879	27	2.30824	16	1.49349	51	4.54435
hsa-Np-miR-06	5p	TAGGGCAATCACTGGCATTAGTGGGACTTTTTTTTTTTTTTTTTTTAATGTTAAAAGTCCCACTAATGCCAGCTCAGTGATTA	chr3:184970988:184971070:-	83	-34.8	ACTGGCATTAGTGGGACTTTT	33	3.1708	29	2.71783	90	5.62458	24	1.43421	51	4.32347	50	4.21998	134	8.37543	13	0.80743	36	2.32706	8	0.490558	0	0	54	3.64407	77	4.98732	0	0	115	0	155	10.7364	49	3.65521	27	2.30824	0	0	18	1.60389
hsa-Np-miR-07	3p	TCCCTAAAGGGCCAGACACTATACGAGTCATATAAGGGAAGGCATTATAGGACTCATATAGTGCCAGGTGTTTTGTGGG	chr1:67094122:67094200:+	79	-29.4	ATAGGACTCATATAGTGCCAGGT	31	2.97863	21	1.96808	16	0.999926	30	1.79276	45	3.81483	20	1.68799	55	3.43768	0	0	45	2.90882	173	10.6083	0	0	15	1.01224	137	8.87354	8	0.494089	89	0	114	7.89644	9	0.671364	0	0	22	2.05355	24	2.13852
hsa-Np-miR-08	5p	TCCCCAGTTTTCAGGTGTGGAAACTGAGGCAGGAGGCAGTGAAGTAACTTGCTCAGGTTGCACAGCTGGGAAGTGGAGCAGGGAT	chr6:33665919:33666003:+	85	-35	TCAGGTGTGGAAACTGAGGCAG	7	0.672595	27	2.53039	31	1.93736	82	4.90021	0	0	10	0.843995	10	0.625032	12	0.74532	16	1.03425	18	1.10375	0	0	11	0.742311	17	1.1011	19	1.17346	11	0	21	1.45461	0	0	0	0	5	0.466715	7	0.623735
hsa-Np-miR-09	3p	TATTCAGGCCGGTCCTGCAGAGAGGAAGCCCTTCTGCTTACAGGTATTGGAAGGGCTTCCTCTCTGCAGGACCGGCCTGAAT	chr10:103361173:103361254:+	82	-74.3	AAGGGCTTCCTCTCTGCAGGAC	15	1.44127	35	3.28014	14	0.874935	23	1.37445	0	0	49	4.13558	16	1.00005	9	0.55899	0	0	28	1.71695	0	0	25	1.68707	29	1.87834	27	1.66755	19	0	83	5.74916	5	0.37298	17	1.45334	0	0	15	1.33657
hsa-Np-miR-10	3p	GAGAGGCCAAGACCTTGGGAATGGGGGTAAGGGCCTTCTGAGCCCAGGTCCGAACTCTCCATTCCTCTGCAGAGCGCTCTA	chr11:118514718:118514798:+	81	-31.6	TCCGAACTCTCCATTCCTCTGCA	7	0.672595	7	0.656027	18	1.12492	10	0.597586	12	1.01729	11	0.928395	6	0.375019	0	0	0	0	0	0	0	0	0	0	11	0.712474	8	0.494089	11	1.49822	5	0.346335	6	0.447576	0	0	7	0.653401	8	0.71284
hsa-Np-miR-11	5p	AGACTAAGGGTGGGATGAGGGATTGAAGTGGAGCAGGAATGCGCTTTTCTCCACTGAATCCTCTTTTCCTCAGGTGGCG	chr1:161196975:161197053:+	79	-26.5	TGGGATGAGGGATTGAAGTGGA	12	1.15302	0	0	21	1.3124	13	0.776862	8	0.678191	0	0	12	0.750039	5	0.31055	12	0.775686	14	0.858476	0	0	0	0	12	0.777245	11	0.679373	7	0	0	0	7	0.522172	0	0	10	0.93343	0	0
hsa-Np-miR-12	5p	GCTGCTCTGCTGTTCCTCTGTCTCCCAGACTCTGGGTGGATGGAGCAGGTCGGGGGCCAGGGGACAGGAAGGCTAGGGC	chr20:61918160:61918238:+	79	-34.8	TGTTCCTCTGTCTCCCAGACTCTG	12	1.15302	5	0.468591	0	0	5	0.298793	0	0	15	1.26599	10	0.625032	0	0	0	0	13	0.797156	0	0	29	1.957	6	0.388622	8	0.494089	0	0	0	0	7	0.522172	9	0.769414	0	0	14	1.24747
hsa-Np-miR-13	3p	TCAGACGTGTCATCCCCAGATACAATGGACAATATGCTATTATAATCGTATGGCATTGTCCTTGCTGTTTGGAGATAATACTGCTG	chr2:207974713:207974798:-	86	-30.7	ATTGTCCTTGCTGTTTGGAGAT	0	0	0	0	37	2.31233	55	3.28672	0	0	0	0	16	1.00005	21	1.30431	11	0.711045	17	1.04244	0	0	0	0	22	1.42495	28	1.72931	16	1.08962	82	5.6799	0	0	0	0	0	0	0	0
hsa-Np-miR-14	3p	GTTAAATTATAACATGTCCATATTATGGGTTAGTTGTGGACACATACTAACGCATAATATGGACATGTTATAATTTAA	chr5:170813672:170813749:-	78	-44.6	TAACGCATAATATGGACATGT	12	1.15302	0	0	39	2.43732	50	2.98793	0	0	0	0	57	3.56268	71	4.40981	28	1.80993	23	1.41035	0	0	0	0	59	3.82145	29	1.79107	68	0	70	4.84869	0	0	0	0	0	0	0	0
hsa-Np-miR-15	3p	GTCTGTGTTTATCTCTTATATAGTGCATACAGTGTGAACAAGTGAGTGTGTGTGTGTGAGTGTGAACAATCAGGT	chr8:79679467:79679541:+	75	-20.3	TGAGTGTGTGTGTGTGAGTGTGA	0	0	12	1.12462	5	0.312477	21	1.25493	0	0	7	0.590797	7	0.437523	0	0	6	0.387843	6	0.367918	0	0	0	0	0	0	20	1.23522	0	0	9	0.623403	0	0	5	0.427452	0	0	0	0
hsa-Np-miR-16	3p	TTGTCATGTCTTACCCAGTCTCCGGTGCAGCCTTGACAACAGGCTGCACCGGAGACTGGGTAAGACATGACAA	chr2:207647959:207648031:+	73	-67.4	GCTGCACCGGAGACTGGGTAA	30	2.88255	80	7.49746	0	0	0	0	43	3.64528	31	2.61639	6	0.375019	0	0	0	0	0	0	0	0	13	0.877277	0	0	0	0	0	0	0	0	6	0.447576	46	3.93256	17	1.58683	9	0.801945
hsa-Np-miR-17	3p	AGCTGCCCTCTTCAACAAAATCACTGATGCTGGAGTCGCCTGAGTCATCACTCAGCACCAGGATATTGTTGGAGAGGACAGCC	chr17:79099675:79099757:+	83	-39.5	TCAGCACCAGGATATTGTTGGA	0	0	0	0	450	28.1229	5	0.298793	0	0	0	0	322	20.126	0	0	350	22.6242	12	0.735837	0	0	0	0	595	38.5384	25	1.54403	209	0	45	3.11702	98	7.31041	0	0	0	0	0	0
hsa-Np-miR-18	3p	AGAGGGTTGCAGTGGCTGCCTTGCTCCTCGTCACTCTGATTGTCTTGCAGTGGGAGGAACAAGTATGCATTTGCTTCTCTTG	chr11:16984500:16984581:-	82	-27.8	TGGGAGGAACAAGTATGCATTT	33	3.1708	57	5.34194	0	0	0	0	55	4.66256	9	0.759596	0	0	0	0	0	0	0	0	0	0	17	1.14721	0	0	0	0	0	0	0	0	77	5.74389	13	1.11138	43	4.01375	0	0
hsa-Np-miR-19	3p	TGTGGCCACTTTTCTGATCTCAGCCAGGGGAAAGAGGGGACAGAGCACTGGACTTGGGGTCAGAAGACCTGGTTCC	chr11:32379137:32379212:-	76	-28.2	ACTGGACTTGGGGTCAGAAG	0	0	0	0	7	0.437467	5	0.298793	0	0	22	1.85679	13	0.812542	0	0	0	0	0	0	20	2.95335	0	0	13	0.842015	0	0	9	68.5097	14	0.969738	0	0	0	0	0	0	0	0
hsa-Np-miR-20	5p	CAGACGTGTCATCCCCAGATACAATGGACAATATGCTATTATAATCGTATGGCATTGTCCTTGCTGTTTGGAGATAATACTGCTG	chr2:207974713:207974797:-	85	-30.6	ATCCCCAGATACAATGGACAAT	23	2.20995	22	2.0618	0	0	0	0	0	0	43	3.62918	0	0	0	0	0	0	0	0	0	0	43	2.90176	0	0	0	0	0	0	0	0	26	1.9395	13	1.11138	17	1.58683	29	2.58404
hsa-Np-miR-21	5p	GGCCAGGCCCATCAGGGCTTGTGGAATGGGAAGGAGAAGGGACGCTTCCCCTTCTGCAGGCCTGCTGGGTGTGGC	chr2:97464015:97464089:+	75	-45	ATCAGGGCTTGTGGAATGGGAAG	0	0	6	0.562309	12	0.749944	9	0.537828	12	1.01729	8	0.675196	0	0	0	0	0	0	10	0.613197	0	0	0	0	0	0	0	0	10	0	9	0.623403	0	0	0	0	11	1.02677	0	0
hsa-Np-miR-22	3p	AGCTGACTGGCTTGTATGGAGGTTCTAGACCATGTTAGTGTTCAAGTCTACATGGATGGAAACCTTCAAGCAGGCCAAGCA	chr4:40504058:40504138:-	81	-36.4	TACATGGATGGAAACCTTCAAGC	0	0	5	0.468591	109	6.81199	16	0.956138	0	0	0	0	101	6.31283	11	0.68321	50	3.23202	0	0	0	0	0	0	69	4.46916	0	0	61	4.15417	0	0	0	0	0	0	0	0	0	0
hsa-Np-miR-23	3p	CATCTGTCCAGTGTCTGCTGTAGATCCCTCAAATCCGTGTTTGGACGCTTCTGGTAAGGGGTGTATGGCAGATGCACCCGACAGAT	chr5:131701195:131701280:-	86	-36.2	TAAGGGGTGTATGGCAGATGCA	21	2.01778	43	4.02988	0	0	0	0	0	0	18	1.51919	0	0	0	0	0	0	0	0	6	0.886005	0	0	0	0	0	0	0	4.63087	0	0	5	0.37298	9	0.769414	7	0.653401	0	0
hsa-Np-miR-24	3p	GATGGCCTCTCCAGTCTGCAGCTCCCGGCAGCCTCGGGCCACACTCCCGGGATCCCCAGGGACTGGCCTGGGACTACCGGGGGTGGCGGCCGTG	chr16:593275:593368:+	94	-53.4	ACTGGCCTGGGACTACCGGGGGT	0	0	0	0	0	0	12	0.717104	0	0	0	0	0	0	6	0.37266	0	0	11	0.674517	0	0	5	0.337414	6	0.388622	10	0.617612	0	7.83163	27	1.87021	0	0	0	0	0	0	0	0
hsa-Np-miR-25	3p	TCTGGGGTCACCTGTCTGGCCAGCTACGTCCCCACGGCCCTTGTCAGTGTGGAAGGTAGACGGCCAGAGAGGTGACCCCGG	chr19:47730198:47730278:+	81	-55.6	TGGAAGGTAGACGGCCAGAGAG	15	1.44127	25	2.34296	0	0	0	0	0	0	0	0	0	0	14	0.86954	0	0	7	0.429238	0	0	0	0	0	0	7	0.432328	0	0	0	0	0	0	30	2.56471	27	2.52026	48	4.27704
hsa-Np-miR-26	3p	AGTCGGTAGAGCATCAGACTTTTAATCTGAGGGTCCAGGGTTCAAGTCCCTGTTCGGGCGGGAGTGGTGGCTTTTAGTACCTGAT	chr6:28918819:28918903:+	85	-22.2	TCGGGCGGGAGTGGTGGCTTTT	30	2.88255	105	9.84041	0	0	0	0	33	2.79754	54	4.55757	0	0	0	0	0	0	0	0	0	0	8	0.539863	0	0	0	0	0	0	0	0	0	0	0	0	25	2.33357	37	3.29688
hsa-Np-miR-27	3p	ATGGCATGACAGGCCTTCTCTTTCCAGTTCTTCCCAGAATTGGGAAAAGCTGGGTTGAGAGGGTAAGAAAAGAAAA	chr18:21901636:21901711:+	76	-32.6	AAAAGCTGGGTTGAGAGGGTAA	18	1.72953	47	4.40476	0	0	0	0	9	0.762965	15	1.26599	0	0	0	0	0	0	0	0	0	0	0	0	0	0	0	0	0	0.544809	0	0	0	0	0	0	7	0.653401	6	0.53463
hsa-Np-miR-28	5p	GTGTAATTGTGATGAGGATGGATAGCAAGGAAGCCGCTCCCACCTGACCCTCACGGCCTCCGTGTTACCTGTCCTCTAGGTGGGACGCT	chr1:33797996:33798084:-	89	-30.26	GATGAGGATGGATAGCAAGGAAG	0	0	0	0	0	0	21	1.25493	196	16.6157	245	20.6779	0	0	0	0	39	2.52098	0	0	0	0	0	0	0	0	18	1.1117	0	0	0	0	0	0	37	3.16314	0	0	24	2.13852
hsa-Np-miR-29	5p	GCAGTAGCTATTTAGTGTGATAATGGCGTTTGATAGTTTAGACACAAACACCATTGTCACACTCCACAGCTCTGCT	chr18:56118310:56118385:-	76	-35.1	TTTAGTGTGATAATGGCGTTTGA	16	1.53736	31	2.90526	0	0	0	0	6	0.508643	0	0	0	0	0	0	0	0	0	0	0	0	54	3.64407	0	0	0	0	0	0	6	0.415602	0	0	14	1.19687	0	0	0	0
hsa-Np-miR-30	3p	TCCCGGGACTTTGTGGGTTCTGACCCCACTTGGATCACGCCGACAACACTGGTCTTGAAGTCAGAACCCGCAAAGTCCTGGTT	chr5:1063009:1063091:-	83	-46.3	TCTTGAAGTCAGAACCCGCAA	7	0.672595	16	1.49949	0	0	0	0	5	0.423869	13	1.09719	0	0	0	0	0	0	0	0	0	0	5	0.337414	0	0	0	0	0	0	0	0	0	0	0	0	0	0	6	0.53463
hsa-Np-miR-31	5p	GCTGCCCTCTTCAACAAAATCACTGATGCTGGAGTCGCCTGAGTCATCACTCAGCACCAGGATATTGTTGGAGAGGACAGCC	chr17:79099676:79099757:+	82	-39.3	TCAACAAAATCACTGATGCT	84	8.07114	39	3.65501	0	0	0	0	82	6.95146	14	1.18159	0	0	0	0	0	0	0	0	0	0	5	0.337414	0	0	0	0	0	0	0	0	0	0	0	0	0	0	8	0.71284
hsa-Np-miR-32	5p	ATCTGGTAACACTGGGGTTCTGAGACAGACAGTGTTAGCTCCAGAAGCATTGCCTGTCTTAGAACCCCTATGTTACCAGAC	chr13:98860776:98860856:+	81	-51.7	ACTGGGGTTCTGAGACAGACAGT	15	1.44127	53	4.96706	0	0	0	0	17	1.44116	0	0	0	0	0	0	7	0.452483	0	0	0	0	0	0	0	0	0	0	0	0	0	0	7	0.522172	25	2.13726	0	0	0	0
hsa-Np-miR-33	3p	CGCGCCCGCCGGGTCTAGTGGTCCTAAACATTTCACAATTGCGCTACAGAACTGTTGAACTGTTAAGAACCACTGGACCCAGCGCGC	chr14:104583755:104583841:-	87	-39.2	TTGAACTGTTAAGAACCACTGGA	0	0	0	0	0	0	0	0	6	0.508643	0	0	0	0	0	0	16	1.03425	0	0	0	0	0	0	14	0.906785	0	0	5	0.340505	0	0	0	0	0	0	16	1.49349	0	0
hsa-Np-miR-34	3p	TGGGTGTGCAAAGGGTGGCAGCAAGGAAGGCAGGGGTCCTAAGGTGTGTCCTCCTGCCCTCCTTGCTGTAGACTTTGGCCT	chr1:26881016:26881096:+	81	-43.7	CCTCCTGCCCTCCTTGCTGTAG	0	0	0	0	0	0	9	0.537828	0	0	0	0	25	1.56258	0	0	20	1.29281	0	0	0	0	0	0	16	1.03633	0	0	20	0	0	0	7	0.522172	0	0	0	0	0	0
hsa-Np-miR-35	5p	TGTGGTACTCTTCTCAAGAGGGAGGCAATCATGTGTAATTAGATATGATTGACACCTCTGTGAGTGGAGTAACACATG	chrX:146331669:146331746:-	78	-34.9	TTCTCAAGAGGGAGGCAATCAT	63	6.05335	0	0	0	0	0	0	17	1.44116	0	0	0	0	0	0	67	4.33091	0	0	0	0	0	0	0	0	0	0	0	0	0	0	12	0.895152	0	0	0	0	0	0
hsa-Np-miR-36	5p	ACACAGGCTCAGGGTCTGCAGGAAGGTCGGCTTGTTGGATCGTCTCTGTGCGCTGACTTCTCTTTGCTCCCCAGGGCCTCTAC	chr2:113994290:113994372:-	83	-30.5	AGGGTCTGCAGGAAGGTCGGCT	7	0.672595	5	0.468591	0	0	0	0	14	1.18683	0	0	0	0	0	0	0	0	0	0	0	0	0	0	0	0	0	0	0	0	0	0	0	0	0	0	16	1.49349	0	0
hsa-Np-miR-37	3p	CCAGTTAATTCAGAGTTGCTTATGTCAGGTGAGAGGGGTAGACACCAATTCTCTCTCACCTGGCATAAGCAATTCACAATTAACTG	chr5:167592849:167592934:+	86	-51.9	TCTCACCTGGCATAAGCAATTCA	0	0	17	1.59321	0	0	0	0	9	0.762965	9	0.759596	0	0	0	0	0	0	0	0	0	0	0	0	0	0	0	0	0	0	0	0	0	0	24	2.05177	0	0	0	0
hsa-Np-miR-38	3p	CAGGATCACAGACGTTTAAATTACACTCCTTCTGCTGTGCCTTACAGCAGTAGAAGGGGTGAAATTTAAACGTCTGTGATCCT	chr16:14995365:14995447:+	83	-58.7	AGAAGGGGTGAAATTTAAACGT	9	0.864764	33	3.0927	0	0	0	0	0	0	12	1.01279	0	0	0	0	0	0	0	0	0	0	0	0	0	0	0	0	0	0	0	0	0	0	0	0	8	0.746744	0	0
hsa-Np-miR-39	5p	TTCACTCATCTCTGCCGGTTGTACTTTTCAAAAGTAACTTCCTAAACTTTGAAATGCTGCATCCGGCGACTTTAAGTTAGCCCTTTCATTATTGAGA	chr11:12695125:12695221:-	97	-21	TCTGCCGGTTGTACTTTTCA	0	0	12	1.12462	0	0	0	0	8	0.678191	18	1.51919	0	0	0	0	0	0	0	0	0	0	0	0	0	0	0	0	0	0	0	0	0	0	0	0	14	1.3068	0	0
hsa-Np-miR-40	5p	GGGTTTGGATTGTTGTACTTTTTTTTTTGTTCGTTGCATTTTTAGGAACAAAAAAAAAAGCCCAACCCTTCACACCACT	chr13:50570554:50570632:-	79	-27	TGTTGTACTTTTTTTTTTGTTC	20	1.9217	102	9.55926	0	0	0	0	0	0	0	0	0	0	0	0	0	0	0	0	0	0	0	0	30	1.94311	0	0	0	0	0	0	0	0	27	2.30824	0	0	0	0
hsa-Np-miR-41	3p	CCTGGTGGGCGACCCAGCCCGAGCTGCCTGGGGCCCCAAGGGAAGCTGAACGCCCTGTGGGCTCCTGGGATGGTTCTTCCCGTTCTT	chr1:16847401:16847487:+	87	-37.1	CTGTGGGCTCCTGGGATGGTTCT	0	0	12	1.12462	0	0	0	0	6	0.508643	26	2.19439	0	0	0	0	0	0	0	0	0	0	0	0	0	0	0	0	0	0	0	0	0	0	0	0	13	1.21346	0	0
hsa-Np-miR-42	5p	TTTCCCTGAATCTGCACTGGAGTTGGCTCTTCCCCTCCCGTTTTCAGGAGCGGACTACAGTTGGAAGAGCCGACTCCAGTGCACATTCAGGGAAAG	chr12:48139393:48139488:+	96	-64.9	TCTGCACTGGAGTTGGCTCTTC	18	1.72953	0	0	5	0.312477	0	0	32	2.71276	0	0	0	0	0	0	0	0	0	0	0	0	0	0	0	0	0	0	0	0	0	0	11	0.820556	0	0	0	0	0	0
hsa-Np-miR-43	3p	GGTGGCTTCCTCGCTGCTGACTGCCGAGGGGGCCCTGGCCTGGATCCATGCTGGGCAGAAGCAGCTGGACACTGACCAGGACCCCCCAGGGCCGGA	chr9:139565907:139566002:+	96	-44.3	TGGACACTGACCAGGACCCCC	10	0.960849	0	0	0	0	0	0	0	0	0	0	0	0	0	0	0	0	0	0	0	0	0	0	0	0	0	0	0	0	0	0	27	2.01409	276	23.5954	54	5.04052	0	0
hsa-Np-miR-44	3p	GAAACTGCTGAAGCTGCCATGTCTAAGAAGAAAACTTTGGAGAAAAATTTTCTTCTTAGACATGGCAACGTCAACAGTTT	chr8:6602685:6602764:+	80	-40.8	ATTGACACCTCTGTGAGTGGA	0	0	0	0	17	1.06242	0	0	0	0	0	0	15	0.937549	0	0	0	0	0	0	0	0	0	0	39	2.52604	0	0	20	0	0	0	0	0	0	0	0	0	0	0
hsa-Np-miR-45	5p	AGGGCTATGAAAGAACCAAGAATGGGCTGCCCTTGGGAAAAGAGGATCTAGGATCCAGTTGGTGCAGCTTATGGCTTGTCCCTGTGTGTATAGTTGT	chr20:3898201:3898297:+	97	-27.7	AAGAACCAAGAATGGGCTGCC	27	2.59429	0	0	0	0	0	0	0	0	0	0	0	0	0	0	0	0	0	0	0	0	19	1.28217	0	0	0	0	0	0	0	0	12	0.895152	0	0	0	0	0	0
hsa-Np-miR-46	3p	CCTGCCCTTTCCTTCCATCTCCATCACCTTGAGCATCTTCTGGGCAGCTGAGGTGACCGCAGATGGGAAGGAAGGGCGCA	chr16:81567499:81567578:+	80	-38.5	TGAGGTGACCGCAGATGGGAAG	11	1.05693	0	0	0	0	0	0	0	0	14	1.18159	0	0	0	0	0	0	0	0	0	0	0	0	0	0	0	0	0	0	0	0	0	0	5	0.427452	0	0	0	0
hsa-Np-miR-47	5p	TTATTTTTGGTCTGGCTGTTGTGGTGTGCAAAACTCCGTACATTGCTATTTTGCCACACTGCAACACCTTACAGATGTGG	chr17:62496886:62496965:-	80	-24.9	TCTGGCTGTTGTGGTGTGCAAA	19	1.82561	13	1.21834	0	0	0	0	18	1.52593	0	0	0	0	0	0	0	0	0	0	0	0	0	0	0	0	0	0	0	0	0	0	0	0	0	0	0	0	0	0
hsa-Np-miR-48	5p	AAAGAGGAATGCAGAGGAGTGGCATGATGGCAGTGTCTGGTCATTTCTGCCATCCTGCCCTTCCTGAAACAAGTGGGTTGGGGGTGGGGGTCTCCAT	chr18:10696545:10696641:-	97	-34.12	GCAGAGGAGTGGCATGATGGCA	11	1.05693	30	2.81155	0	0	0	0	0	0	14	1.18159	0	0	0	0	0	0	0	0	0	0	0	0	0	0	0	0	0	0	0	0	0	0	0	0	0	0	0	0
hsa-Np-miR-49	3p	TAGTGGTTAGTACTCTGCGTTGTGGCCGCAGCAACCTCGGTTCGAATCCGAGTCACGGCATTGTGGAAACAATGGTACGGCAAGGGCCTCTT	chr15:45493361:45493452:+	92	-28.7	TTGTGGAAACAATGGTACGGCA	0	0	123	11.5273	0	0	0	0	0	0	0	0	0	0	0	0	0	0	39	2.39147	0	0	0	0	0	0	15	0.926418	0	0	0	0	0	0	0	0	0	0	0	0
hsa-Np-miR-50	5p	CCCTGCCCCAACAAGGAAGGACAAGAGGTGTGAGCCACACACACGCCTGGCCTCCTGTCTTTCCTTGTTGGAGCAGGGA	chr10:687634:687712:-	79	-49.7	ACAAGGAAGGACAAGAGGTGTGA	0	0	31	2.90526	0	0	0	0	13	1.10206	7	0.590797	0	0	0	0	0	0	0	0	0	0	0	0	0	0	0	0	6	0	0	0	0	0	0	0	0	0	0	0
hsa-Np-miR-51	3p	TGCCGAGGGGGCCCTGGCCTGGATCCATGCTGGGCAGAAGCAGCTGGACACTGACCAGGACCCCCCAGGGCC	chr9:139565928:139565999:+	72	-37.6	GCTGGACACTGACCAGGACC	0	0	0	0	0	0	0	0	0	0	88	7.42716	0	0	0	0	0	0	0	0	0	0	0	0	0	0	0	0	0	0	0	0	0	0	0	0	0	0	78	6.95019
hsa-Np-miR-52	5p	TTCTGCAGACAAAAGCATCAGGAAGTACCCACCATGTACCAGTGGGCCCTTCTTGATGCTCTTGATTGCAGAGG	chr1:55691319:55691392:+	74	-40.6	AAAAGCATCAGGAAGTACCCAC	0	0	0	0	0	0	0	0	0	0	0	0	0	0	0	0	0	0	0	0	0	0	46	3.10421	0	0	0	0	0	0	0	0	0	0	44	3.76158	0	0	0	0
hsa-Np-miR-53	5p	GACTTTATTAATGAATGTTAGAATATATAATGTGTGTGTATATTATATATTCTAACATTCAGTGTATATAT	chr10:3508848:3508918:+	71	-26.9	ATGAATGTTAGAATATATAATG	0	0	11	1.0309	0	0	0	0	0	0	0	0	0	0	0	0	0	0	0	0	0	0	0	0	0	0	0	0	0	0	37	2.56288	0	0	0	0	0	0	0	0
hsa-Np-miR-54	3p	TGAAGGTAGGGAACTCTGTCTTCACTCATGAGTACCTTCCAACACGAGCTCTCAGGAGTAAAGACAGAGTTCCCTACCTTC	chr11:70718384:70718464:-	81	-49.2	TCTCAGGAGTAAAGACAGAGTT	30	2.88255	99	9.2781	0	0	0	0	0	0	0	0	0	0	0	0	0	0	0	0	0	0	0	0	0	0	0	0	0	0	0	0	0	0	0	0	0	0	0	0
hsa-Np-miR-55	5p	TCTGTGAGGGCACAGGCAGGAGACCCCACAGCCAGCTATGCCCTGAGCCTGTGGTGGCTGCTGCTGGTGCCCTCACCTG	chr3:53797063:53797141:+	79	-47.9	CACAGGCAGGAGACCCCACAGC	0	0	0	0	0	0	0	0	0	0	0	0	0	0	0	0	0	0	0	0	0	0	0	0	0	0	0	0	0	0	0	0	0	0	21	1.7953	11	1.02677	0	0
hsa-Np-miR-56	5p	GTGCAGAGTTATTGCCTCTGTTCTAACACAAGACTAGGCTTCCCTGTGTTAGAATAGGGGCAATAACTCTGCAC	chr9:18573304:18573377:+	74	-50.1	ATTGCCTCTGTTCTAACACAAG	0	0	0	0	0	0	0	0	0	0	0	0	0	0	20	1.2422	0	0	0	0	0	0	0	0	0	0	0	0	0	1.36202	0	0	0	0	0	0	0	0	0	0
aTag numbers and TPM (transcripts per million clean tags) for each cadidate detected in the tumor (T) or normal adjacent tissues (N). The same for other samples.
