# Supplementary material for: Integrated Profiling of MicroRNAs and mRNAs: MicroRNAs Located on Xq27.3 Associate with Clear Cell Renal Cell Carcinoma
Source: PLoS One. 2010 Dec 30;5(12):e15224. doi: 10.1371/journal.pone.0015224 (PMC3013074; doi:10.1371/journal.pone.0015224)
Supplement: Table S4 — Detailed information on unmapped mRNA tags. (XLS) [file pone.0015224.s006.xls]

## Sheet: sheet1
Table S4. Detailed information on unmapped mRNA tags
Tag sequence	Chromosome	Start	K1Ta		K1Na		K27T		K27N		K2T		K2N		K38T		K38N		K39T		K39N		K3T		K3N		K44T		K44N		K55T		K55N		K6T		K6N		K7T		K7N
			Tag numbers	TPM	Tag numbers	TPM	Tag numbers	TPM	Tag numbers	TPM	Tag numbers	TPM	Tag numbers	TPM	Tag numbers	TPM	Tag numbers	TPM	Tag numbers	TPM	Tag numbers	TPM	Tag numbers	TPM	Tag numbers	TPM	Tag numbers	TPM	Tag numbers	TPM	Tag numbers	TPM	Tag numbers	TPM	Tag numbers	TPM	Tag numbers	TPM	Tag numbers	TPM	Tag numbers	TPM
CATGAGAACCTGTGGCCAGCC	gi|89161185|ref|NC_000001.9|NC_000001	224862700	3	0.570461	4	0.784972	0	0	0	0	0	0	0	0	0	0	0	0	4	0.756696	6	1.34864	0	0	0	0	0	0	5	1.03093	0	0	0	0	0	0	0	0	2	0.368439	2	0.559972
CATGTATTGCGCCTATCCTAA	gi|51511721|ref|NC_000005.8|NC_000005	75017522	0	0	0	0	4	0.733586	0	0	0	0	0	0	13	2.73993	0	0	0	0	3	0.67432	0	0	0	0	0	0	0	0	7	1.37116	0	0	0	0	0	0	0	0	0	0
CATGTACTGGTTTTCTCTAGC	gi|89161199|ref|NC_000002.10|NC_000002	209394992	12	2.28185	2	0.392486	13	2.38416	0	0	5	1.80869	8	2.36149	0	0	4	0.758947	0	0	3	0.67432	5	1.39366	3	0.89849	0	0	6	1.23712	4	0.783519	14	2.19052	15	2.05323	11	3.08243	3	0.552658	3	0.839957
CATGTTCCATACAAATGTAAA	gi|89161199|ref|NC_000002.10|NC_000002	210799418	0	0	0	0	0	0	0	0	0	0	4	1.18074	0	0	0	0	0	0	0	0	0	0	2	0.598993	0	0	0	0	0	0	0	0	2	0.273764	6	1.68133	5	0.921096	5	1.39993
CATGAGAAGGGAAGACTGCCA	gi|89161199|ref|NC_000002.10|NC_000002	219643988	4	0.760615	5	0.981215	4	0.733586	3	0.506713	5	1.80869	2	0.590371	5	1.05382	7	1.32816	3	0.567522	4	0.899093	3	0.836195	3	0.89849	0	0	6	1.23712	0	0	4	0.625863	2	0.273764	4	1.12088	3	0.552658	3	0.839957
CATGCTGCTTTTGATGTATCT	gi|89161199|ref|NC_000002.10|NC_000002	187337517	6	1.14092	5	0.981215	6	1.10038	0	0	0	0	3	0.885557	2	0.421528	0	0	2	0.378348	2	0.449546	0	0	2	0.598993	6	1.04427	0	0	8	1.56704	4	0.625863	2	0.273764	4	1.12088	6	1.10532	6	1.67991
CATGACATACTATGAAATAAA	gi|89161185|ref|NC_000001.9|NC_000001	245417793	12	2.28185	24	4.70983	4	0.733586	3	0.506713	2	0.723477	0	0	0	0	4	0.758947	0	0	0	0	0	0	0	0	43	7.48397	3	0.61856	5	0.979399	8	1.25173	2	0.273764	3	0.840663	0	0	0	0
CATGCCCAGGAGCAGTAAATG	gi|89161185|ref|NC_000001.9|NC_000001	245528164	97	18.4449	50	9.81215	67	12.2876	27	4.56042	9	3.25565	6	1.77111	18	3.79375	43	8.15868	32	6.05357	39	8.76615	12	3.34478	6	1.79698	81	14.0977	57	11.7526	56	10.9693	48	7.51036	18	2.46388	6	1.68133	6	1.10532	6	1.67991
CATGTGAGTGGTTTGAGAATT	gi|89161185|ref|NC_000001.9|NC_000001	172139270	244	46.3975	149	29.2402	269	49.3337	201	33.9498	24	8.68172	29	8.56039	90	18.9687	220	41.7421	83	15.7014	158	35.5142	16	4.45971	12	3.59396	478	83.1939	167	34.4332	247	48.3823	159	24.8781	78	10.6768	25	7.00552	31	5.7108	31	8.67956
CATGTCCTTAAATAGTCACAG	gi|89161199|ref|NC_000002.10|NC_000002	206192707	13	2.472	27	5.29856	37	6.78567	14	2.36466	6	2.17043	19	5.60853	53	11.1705	31	5.88184	16	3.02678	47	10.5643	6	1.67239	11	3.29446	15	2.61069	33	6.80416	19	3.72172	66	10.3267	12	1.64258	15	4.20331	21	3.86861	21	5.8797
CATGTCTATTTGCATCAAAGG	gi|89161199|ref|NC_000002.10|NC_000002	207650254	0	0	0	0	0	0	0	0	5	1.80869	0	0	0	0	0	0	0	0	0	0	5	1.39366	2	0.598993	0	0	0	0	0	0	0	0	2	0.273764	0	0	0	0	0	0
CATGTTCTCATCTATGACCCA	gi|89161185|ref|NC_000001.9|NC_000001	201085448	0	0	0	0	2	0.366793	0	0	0	0	0	0	0	0	2	0.379473	0	0	6	1.34864	0	0	0	0	0	0	5	1.03093	0	0	5	0.782329	0	0	0	0	2	0.368439	2	0.559972
CATGGCCGATTTCACCATTTA	gi|89161205|ref|NC_000003.10|NC_000003	180437166	0	0	0	0	0	0	0	0	11	3.97912	21	6.1989	0	0	0	0	0	0	0	0	37	10.3131	8	2.39597	0	0	0	0	0	0	0	0	48	6.57034	14	3.92309	26	4.7897	26	7.27963
CATGTATAATTCATTTCCGTG	gi|89161210|ref|NC_000006.10|NC_000006	161331501	10	1.90154	0	0	2	0.366793	0	0	4	1.44695	0	0	3	0.632291	0	0	0	0	0	0	0	0	0	0	5	0.870229	0	0	3	0.58764	4	0.625863	5	0.68441	2	0.560442	3	0.552658	3	0.839957
CATGACCTGACTTCCGATGGC	gi|89161207|ref|NC_000004.10|NC_000004	186554098	9	1.71138	4	0.784972	4	0.733586	0	0	0	0	2	0.590371	7	1.47535	2	0.379473	4	0.756696	4	0.899093	0	0	3	0.89849	10	1.74046	4	0.824746	9	1.76292	3	0.469397	4	0.547528	5	1.4011	2	0.368439	2	0.559972
CATGTAAATGTCCTGTTGTAA	gi|89161205|ref|NC_000003.10|NC_000003	197558967	97	18.4449	67	13.1483	121	22.191	128	21.6198	0	0	0	0	70	14.7535	65	12.3329	48	9.08035	54	12.1378	4	1.11493	0	0	143	24.8885	59	12.165	153	29.9696	100	15.6466	5	0.68441	5	1.4011	2	0.368439	2	0.559972
CATGAGAGTACCAGCTAAGAG	gi|89161199|ref|NC_000002.10|NC_000002	217624893	2	0.380308	0	0	0	0	0	0	0	0	0	0	0	0	0	0	5	0.94587	0	0	0	0	0	0	8	1.39237	0	0	20	3.9176	0	0	0	0	0	0	0	0	0	0
CATGAATTGTTTTGTCATAGT	gi|89161185|ref|NC_000001.9|NC_000001	213806495	3	0.570461	0	0	0	0	0	0	0	0	0	0	0	0	0	0	7	1.32422	0	0	7	1.95112	0	0	0	0	0	0	2	0.39176	0	0	4	0.547528	0	0	0	0	0	0
CATGATGATAAGACTGGATGC	gi|89161185|ref|NC_000001.9|NC_000001	245384962	17	3.23261	7	1.3737	18	3.30114	3	0.506713	0	0	0	0	2	0.421528	10	1.89737	2	0.378348	8	1.79819	0	0	2	0.598993	15	2.61069	6	1.23712	4	0.783519	14	2.19052	0	0	2	0.560442	3	0.552658	3	0.839957
CATGTGAAAACCTGTGCGTCA	gi|51511721|ref|NC_000005.8|NC_000005	138303141	40	7.60615	42	8.2422	8	1.46717	67	11.3166	11	3.97912	0	0	5	1.05382	19	3.605	4	0.756696	10	2.24773	0	0	0	0	28	4.87328	9	1.85568	9	1.76292	31	4.85044	0	0	10	2.80221	6	1.10532	6	1.67991
CATGGGACAACAGAAGCCCAT	gi|89161199|ref|NC_000002.10|NC_000002	230339915	0	0	0	0	0	0	0	0	0	0	5	1.47593	0	0	0	0	0	0	0	0	0	0	5	1.49748	0	0	0	0	0	0	0	0	5	0.68441	0	0	5	0.921096	5	1.39993
CATGCAGAACAAGTCTTTAGC	gi|89161199|ref|NC_000002.10|NC_000002	230337040	69	13.1206	17	3.33613	25	4.58491	18	3.04028	5	1.80869	0	0	7	1.47535	15	2.84605	19	3.5943	25	5.61933	3	0.836195	6	1.79698	39	6.78778	29	5.97941	9	1.76292	35	5.4763	8	1.09506	4	1.12088	0	0	0	0
CATGTTAGTGGGACTATTAAC	gi|89161185|ref|NC_000001.9|NC_000001	229566408	10	1.90154	7	1.3737	9	1.65057	5	0.844522	18	6.51129	15	4.42779	10	2.10764	14	2.65631	14	2.64843	11	2.47251	31	8.64068	14	4.19295	33	5.74351	10	2.06187	6	1.17528	7	1.09526	42	5.74904	22	6.16486	14	2.57907	14	3.9198
CATGGTGAAAGGCCATAGGAC	gi|89161185|ref|NC_000001.9|NC_000001	243938433	0	0	0	0	0	0	0	0	0	0	2	0.590371	0	0	0	0	0	0	0	0	0	0	0	0	0	0	0	0	0	0	0	0	2	0.273764	2	0.560442	20	3.68439	20	5.59972
CATGCAGAATTGCTAACACAC	gi|89161185|ref|NC_000001.9|NC_000001	217513284	22	4.18338	5	0.981215	20	3.66793	9	1.52014	4	1.44695	2	0.590371	7	1.47535	9	1.70763	8	1.51339	15	3.3716	0	0	0	0	17	2.95878	12	2.47424	24	4.70112	5	0.782329	7	0.958174	0	0	3	0.552658	3	0.839957
CATGATGTATGTTTTCAAAAT	gi|89161185|ref|NC_000001.9|NC_000001	204385056	2	0.380308	0	0	2	0.366793	0	0	3	1.08522	2	0.590371	0	0	0	0	0	0	0	0	8	2.22985	4	1.19799	0	0	0	0	3	0.58764	11	1.72112	4	0.547528	0	0	0	0	0	0
CATGGTATTCCTAAAATATAG	gi|89161205|ref|NC_000003.10|NC_000003	190090797	85	16.1631	28	5.4948	574	105.27	114	19.2551	68	24.5982	71	20.9582	101	21.2871	113	21.4402	186	35.1863	253	56.8676	85	23.6922	37	11.0814	442	76.9282	220	45.361	545	106.755	295	46.1574	176	24.0912	61	17.0935	96	17.6851	96	26.8786
CATGTAAAGTAATCAAGAATA	gi|89161213|ref|NC_000007.12|NC_000007	145241504	0	0	0	0	0	0	59	9.96536	3	1.08522	8	2.36149	0	0	28	5.31263	4	0.756696	24	5.39456	0	0	4	1.19799	0	0	9	1.85568	21	4.11348	22	3.44225	0	0	30	8.40663	0	0	0	0
CATGCCTTTTGAAAATCACTT	gi|89161185|ref|NC_000001.9|NC_000001	209637496	0	0	0	0	0	0	0	0	0	0	0	0	7	1.47535	0	0	0	0	0	0	5	1.39366	0	0	4	0.696183	0	0	0	0	0	0	3	0.410646	0	0	0	0	0	0
CATGCGTAGTTCGGGACTTAG	gi|89161199|ref|NC_000002.10|NC_000002	238194860	0	0	0	0	0	0	0	0	0	0	0	0	0	0	0	0	0	0	0	0	0	0	0	0	0	0	0	0	0	0	0	0	0	0	0	0	7	1.28954	7	1.9599
CATGACTGTGGATAAGACCCC	gi|89161199|ref|NC_000002.10|NC_000002	218663318	0	0	0	0	0	0	0	0	0	0	0	0	0	0	0	0	6	1.13504	0	0	0	0	0	0	8	1.39237	0	0	0	0	0	0	0	0	0	0	0	0	0	0
CATGGTTGAGGTTCAGAGCTA	gi|51511721|ref|NC_000005.8|NC_000005	156387474	4	0.760615	0	0	16	2.93434	0	0	3	1.08522	0	0	0	0	0	0	8	1.51339	9	2.02296	4	1.11493	0	0	3	0.522137	0	0	4	0.783519	0	0	0	0	0	0	0	0	0	0
CATGTACCAGGAGGGATTTTA	gi|89161199|ref|NC_000002.10|NC_000002	203560744	4	0.760615	2	0.392486	6	1.10038	4	0.675618	2	0.723477	0	0	4	0.843055	0	0	0	0	5	1.12387	2	0.557463	0	0	2	0.348091	2	0.412373	4	0.783519	3	0.469397	3	0.410646	0	0	0	0	0	0
CATGAGTACAGTCACTAGTAG	gi|51511721|ref|NC_000005.8|NC_000005	156386616	0	0	0	0	5	0.916983	0	0	18	6.51129	0	0	0	0	0	0	0	0	0	0	19	5.2959	4	1.19799	0	0	0	0	0	0	0	0	6	0.821292	0	0	0	0	0	0
CATGGATGAGTCAGTGGTTTT	gi|89161185|ref|NC_000001.9|NC_000001	204895058	11	2.09169	3	0.588729	9	1.65057	9	1.52014	2	0.723477	4	1.18074	0	0	6	1.13842	8	1.51339	6	1.34864	3	0.836195	4	1.19799	2	0.348091	3	0.61856	16	3.13408	8	1.25173	9	1.23194	0	0	0	0	0	0
CATGTTAGGTTTAATGGTTAA	gi|89161185|ref|NC_000001.9|NC_000001	217485973	6	1.14092	2	0.392486	6	1.10038	0	0	0	0	0	0	2	0.421528	0	0	3	0.567522	4	0.899093	0	0	0	0	7	1.21832	2	0.412373	4	0.783519	0	0	0	0	0	0	0	0	0	0
CATGCCCTGTAGAACTCTCAG	gi|89161199|ref|NC_000002.10|NC_000002	210798958	0	0	0	0	0	0	0	0	0	0	0	0	0	0	0	0	0	0	0	0	0	0	0	0	0	0	0	0	0	0	0	0	0	0	0	0	7	1.28954	7	1.9599
CATGGCCCTTCCGTGTACATG	gi|89161218|ref|NC_000023.9|NC_000023	23712357	0	0	0	0	0	0	0	0	21	7.59651	42	12.3978	0	0	0	0	0	0	0	0	95	26.4795	27	8.08641	0	0	0	0	0	0	0	0	26	3.55893	16	4.48354	84	15.4744	84	23.5188
CATGTCTGACCTTCCCTGTTG	gi|89161185|ref|NC_000001.9|NC_000001	199700414	21	3.99323	0	0	8	1.46717	2	0.337809	5	1.80869	0	0	15	3.16146	0	0	12	2.27009	2	0.449546	3	0.836195	6	1.79698	42	7.30992	3	0.61856	9	1.76292	3	0.469397	4	0.547528	2	0.560442	0	0	0	0
CATGGCTAAGTGGCAGAAATA	gi|51511721|ref|NC_000005.8|NC_000005	172127176	0	0	0	0	0	0	0	0	3	1.08522	6	1.77111	0	0	0	0	0	0	0	0	5	1.39366	5	1.49748	0	0	0	0	0	0	0	0	3	0.410646	3	0.840663	11	2.02641	11	3.07984
CATGAGCATACCTTTCAAAGA	gi|89161185|ref|NC_000001.9|NC_000001	218150448	10	1.90154	0	0	0	0	0	0	0	0	0	0	0	0	0	0	44	8.32365	0	0	0	0	0	0	0	0	0	0	0	0	0	0	0	0	0	0	0	0	0	0
CATGACACCTAAGTACAAGAC	gi|89161185|ref|NC_000001.9|NC_000001	209813354	2	0.380308	4	0.784972	0	0	2	0.337809	6	2.17043	5	1.47593	0	0	0	0	2	0.378348	5	1.12387	17	4.73844	10	2.99497	26	4.52519	8	1.64949	11	2.15468	14	2.19052	26	3.55893	3	0.840663	7	1.28954	7	1.9599
CATGCTAGAGCATAAAATATG	gi|89161199|ref|NC_000002.10|NC_000002	197559992	40	7.60615	3	0.588729	9	1.65057	3	0.506713	6	2.17043	0	0	2	0.421528	3	0.56921	6	1.13504	5	1.12387	5	1.39366	3	0.89849	8	1.39237	5	1.03093	5	0.979399	14	2.19052	7	0.958174	0	0	4	0.736877	4	1.11994
CATGTCCCATTTCCTTTTGAA	gi|51511734|ref|NC_000017.9|NC_000017	38957565	0	0	6	1.17746	0	0	0	0	0	0	0	0	0	0	0	0	2	0.378348	0	0	0	0	0	0	7	1.21832	0	0	0	0	2	0.312932	0	0	0	0	0	0	0	0
CATGTCAGACAAAACAAAAAT	gi|89161199|ref|NC_000002.10|NC_000002	206688022	2	0.380308	2	0.392486	4	0.733586	2	0.337809	12	4.34086	12	3.54223	4	0.843055	10	1.89737	0	0	2	0.449546	2	0.557463	13	3.89346	2	0.348091	3	0.61856	0	0	4	0.625863	20	2.73764	32	8.96707	11	2.02641	11	3.07984
CATGTTAGTGACAGTGATATT	gi|89161199|ref|NC_000002.10|NC_000002	206659519	10	1.90154	4	0.784972	21	3.85133	5	0.844522	0	0	0	0	12	2.52917	13	2.46658	6	1.13504	10	2.24773	0	0	0	0	23	4.00305	12	2.47424	7	1.37116	7	1.09526	0	0	0	0	3	0.552658	3	0.839957
CATGAGTGAGAACAACAGAAG	gi|89161199|ref|NC_000002.10|NC_000002	192269210	0	0	0	0	0	0	0	0	4	1.44695	4	1.18074	0	0	0	0	0	0	0	0	4	1.11493	7	2.09648	0	0	2	0.412373	0	0	3	0.469397	9	1.23194	0	0	2	0.368439	2	0.559972
CATGCTTTGCAGTGGGTCCAG	gi|51511747|ref|NC_000020.9|NC_000020	3847130	0	0	0	0	0	0	0	0	5	1.80869	0	0	0	0	0	0	0	0	0	0	6	1.67239	3	0.89849	0	0	0	0	0	0	0	0	2	0.273764	0	0	0	0	0	0
CATGATTTTGGTTTTCGGTTT	gi|89161199|ref|NC_000002.10|NC_000002	207191841	3	0.570461	0	0	7	1.28378	0	0	0	0	0	0	0	0	4	0.758947	0	0	0	0	0	0	0	0	3	0.522137	5	1.03093	0	0	0	0	0	0	0	0	0	0	0	0
CATGCTTGTCTCTGGTTCCCT	gi|89161199|ref|NC_000002.10|NC_000002	230337855	0	0	0	0	0	0	0	0	27	9.76694	18	5.31334	0	0	3	0.56921	0	0	0	0	31	8.64068	55	16.4723	0	0	0	0	0	0	0	0	74	10.1293	28	7.84619	40	7.36877	40	11.1994
CATGGGTAACGAAAATTTGAG	gi|89161199|ref|NC_000002.10|NC_000002	230339933	0	0	0	0	5	0.916983	12	2.02685	2	0.723477	0	0	4	0.843055	2	0.379473	5	0.94587	3	0.67432	0	0	8	2.39597	6	1.04427	6	1.23712	24	4.70112	10	1.56466	9	1.23194	0	0	4	0.736877	4	1.11994
CATGTTACTCTCAGAACAGAT	gi|89161199|ref|NC_000002.10|NC_000002	206659722	2	0.380308	0	0	0	0	0	0	36	13.0226	17	5.01816	5	1.05382	0	0	0	0	0	0	14	3.90224	19	5.69044	0	0	0	0	0	0	0	0	33	4.51711	22	6.16486	27	4.97392	27	7.55962
CATGCCAGTTCCAGGTAGGCA	gi|89161199|ref|NC_000002.10|NC_000002	209431051	53	10.0782	44	8.63469	55	10.0868	7	1.18233	6	2.17043	5	1.47593	0	0	52	9.86631	2	0.378348	90	20.2296	6	1.67239	7	2.09648	0	0	73	15.0516	18	3.52584	67	10.4832	53	7.25475	10	2.80221	11	2.02641	11	3.07984
CATGAAAACCCGGGGACAGAC	gi|89161199|ref|NC_000002.10|NC_000002	242166766	4	0.760615	9	1.76619	7	1.28378	0	0	0	0	3	0.885557	4	0.843055	5	0.948683	6	1.13504	10	2.24773	0	0	0	0	7	1.21832	3	0.61856	2	0.39176	10	1.56466	0	0	3	0.840663	0	0	0	0
CATGCGTACTTCAAGTGTACG	gi|89161199|ref|NC_000002.10|NC_000002	219392020	6	1.14092	0	0	0	0	2	0.337809	4	1.44695	0	0	0	0	3	0.56921	0	0	0	0	0	0	0	0	0	0	2	0.412373	2	0.39176	5	0.782329	0	0	0	0	0	0	0	0
CATGTCCCAGGTCCAAGGGTT	gi|89161199|ref|NC_000002.10|NC_000002	219809703	35	6.65538	7	1.3737	14	2.56755	10	1.68904	0	0	0	0	10	2.10764	31	5.88184	6	1.13504	26	5.8441	3	0.836195	0	0	3	0.522137	18	3.71136	7	1.37116	19	2.97285	0	0	0	0	0	0	0	0
CATGTTTCCTTGGAAACATAT	gi|89161199|ref|NC_000002.10|NC_000002	203796282	6	1.14092	0	0	2	0.366793	0	0	0	0	0	0	2	0.421528	0	0	5	0.94587	3	0.67432	0	0	0	0	6	1.04427	0	0	4	0.783519	2	0.312932	4	0.547528	0	0	5	0.921096	5	1.39993
CATGTTCTGATTGTTGTTAGT	gi|89161216|ref|NC_000009.10|NC_000009	2661543	7	1.33108	0	0	8	1.46717	0	0	0	0	0	0	0	0	2	0.379473	0	0	3	0.67432	0	0	0	0	0	0	4	0.824746	0	0	0	0	0	0	0	0	0	0	0	0
CATGAGTGACTCGCAGTTTTC	gi|89161199|ref|NC_000002.10|NC_000002	177162828	12	2.28185	0	0	0	0	0	0	0	0	0	0	0	0	0	0	0	0	0	0	0	0	0	0	0	0	0	0	10	1.9588	0	0	0	0	0	0	0	0	0	0
CATGATTCCAAAAAAGATCGT	gi|89161205|ref|NC_000003.10|NC_000003	190089867	0	0	0	0	0	0	0	0	52	18.8104	17	5.01816	0	0	0	0	0	0	0	0	35	9.75561	26	7.78691	0	0	0	0	0	0	3	0.469397	30	4.10646	17	4.76376	19	3.50017	19	5.31973
CATGTTAGTTACGTGCTTCAT	gi|89161199|ref|NC_000002.10|NC_000002	203799246	13	2.472	3	0.588729	7	1.28378	4	0.675618	0	0	0	0	2	0.421528	12	2.27684	6	1.13504	11	2.47251	0	0	0	0	3	0.522137	14	2.88661	6	1.17528	5	0.782329	0	0	0	0	0	0	0	0
CATGGAGTTTTGTGTCCAAAT	gi|89161199|ref|NC_000002.10|NC_000002	227569993	0	0	0	0	0	0	0	0	8	2.89391	10	2.95186	0	0	0	0	0	0	0	0	18	5.01717	10	2.99497	0	0	0	0	0	0	0	0	41	5.61216	9	2.52199	25	4.60548	25	6.99964
CATGTAAAACTGATGTGTGAA	gi|89161207|ref|NC_000004.10|NC_000004	164667808	5	0.950769	0	0	25	4.58491	2	0.337809	0	0	0	0	31	6.53368	0	0	5	0.94587	4	0.899093	2	0.557463	0	0	25	4.35114	6	1.23712	7	1.37116	2	0.312932	0	0	0	0	0	0	0	0
CATGTGCCAAATAGATAGACA	gi|89161199|ref|NC_000002.10|NC_000002	227571269	0	0	4	0.784972	5	0.916983	0	0	4	1.44695	2	0.590371	9	1.89687	7	1.32816	14	2.64843	4	0.899093	6	1.67239	14	4.19295	9	1.56641	7	1.44331	10	1.9588	16	2.50345	5	0.68441	0	0	8	1.47375	8	2.23989
CATGCCCTCCTGTACTATGCA	gi|89161205|ref|NC_000003.10|NC_000003	195484136	17	3.23261	0	0	0	0	0	0	10	3.61738	0	0	0	0	0	0	3	0.567522	0	0	7	1.95112	0	0	0	0	0	0	8	1.56704	0	0	12	1.64258	0	0	0	0	0	0
CATGGTAACAGTAATGTATAA	gi|89161185|ref|NC_000001.9|NC_000001	231186214	24	4.56369	53	10.4009	14	2.56755	49	8.27632	0	0	0	0	6	1.26458	42	7.96894	3	0.567522	0	0	0	0	0	0	18	3.13282	3	0.61856	13	2.54644	38	5.9457	0	0	0	0	0	0	0	0
CATGTCTTTGAGGGGTGGGGG	gi|89161210|ref|NC_000006.10|NC_000006	36755605	12	2.28185	3	0.588729	0	0	0	0	0	0	0	0	2	0.421528	0	0	0	0	2	0.449546	0	0	0	0	6	1.04427	2	0.412373	5	0.979399	0	0	0	0	0	0	0	0	0	0
CATGTTCACCGAAATTTAATC	gi|89161199|ref|NC_000002.10|NC_000002	207649722	10	1.90154	0	0	0	0	0	0	0	0	0	0	3	0.632291	0	0	0	0	0	0	0	0	0	0	10	1.74046	2	0.412373	0	0	0	0	0	0	0	0	0	0	0	0
CATGGTTAGGGTGTTTGTGCT	gi|89161199|ref|NC_000002.10|NC_000002	209430096	5	0.950769	0	0	0	0	0	0	5	1.80869	0	0	0	0	0	0	0	0	0	0	0	0	10	2.99497	0	0	2	0.412373	0	0	0	0	7	0.958174	0	0	2	0.368439	2	0.559972
CATGCCACACTCACACATCCA	gi|89161199|ref|NC_000002.10|NC_000002	207652595	21	3.99323	10	1.96243	17	3.11774	2	0.337809	5	1.80869	3	0.885557	19	4.00451	5	0.948683	25	4.72935	7	1.57341	6	1.67239	6	1.79698	66	11.487	8	1.64949	0	0	12	1.87759	0	0	3	0.840663	5	0.921096	5	1.39993
CATGGCAATTTGTGTCTTTTT	gi|89161185|ref|NC_000001.9|NC_000001	209811893	53	10.0782	16	3.13989	39	7.15247	16	2.70247	8	2.89391	6	1.77111	8	1.68611	51	9.67657	73	13.8097	113	25.3994	0	0	9	2.69547	92	16.0122	98	20.2063	49	9.59811	73	11.422	34	4.65399	5	1.4011	11	2.02641	11	3.07984
CATGAGTTCAGATCTTTCTTC	gi|89161185|ref|NC_000001.9|NC_000001	247180370	10	1.90154	3	0.588729	7	1.28378	6	1.01343	0	0	0	0	4	0.843055	4	0.758947	4	0.756696	8	1.79819	2	0.557463	0	0	3	0.522137	6	1.23712	18	3.52584	12	1.87759	0	0	0	0	3	0.552658	3	0.839957
CATGACTTTATAGTCTATCTG	gi|89161185|ref|NC_000001.9|NC_000001	229566214	28	5.32431	0	0	11	2.01736	12	2.02685	0	0	0	0	3	0.632291	11	2.0871	13	2.45926	11	2.47251	0	0	0	0	19	3.30687	7	1.44331	7	1.37116	19	2.97285	0	0	0	0	0	0	0	0
CATGAAGGTTATAGAGAGGTG	gi|89161185|ref|NC_000001.9|NC_000001	220975007	0	0	0	0	2	0.366793	0	0	7	2.53217	3	0.885557	0	0	3	0.56921	2	0.378348	0	0	5	1.39366	3	0.89849	0	0	4	0.824746	0	0	0	0	5	0.68441	2	0.560442	4	0.736877	4	1.11994
CATGACCGCTAGTTAAAGTTA	gi|89161185|ref|NC_000001.9|NC_000001	243199432	0	0	0	0	2	0.366793	0	0	0	0	2	0.590371	0	0	0	0	0	0	0	0	0	0	0	0	0	0	0	0	0	0	0	0	0	0	0	0	10	1.84219	10	2.79986
CATGGAAAATAGTCTTTATAG	gi|89161185|ref|NC_000001.9|NC_000001	245417164	23	4.37354	3	0.588729	47	8.61964	18	3.04028	5	1.80869	0	0	5	1.05382	2	0.379473	2	0.378348	3	0.67432	4	1.11493	2	0.598993	0	0	0	0	26	5.09288	9	1.40819	0	0	0	0	2	0.368439	2	0.559972
CATGGCAGAGTTTCATATACA	gi|89161185|ref|NC_000001.9|NC_000001	234445822	33	6.27508	3	0.588729	30	5.5019	80	13.5124	3	1.08522	5	1.47593	3	0.632291	5	0.948683	18	3.40513	60	13.4864	0	0	0	0	24	4.1771	38	7.83509	54	10.5775	51	7.97976	3	0.410646	3	0.840663	0	0	0	0
CATGTGGACGTTCAATCATCT	gi|89161205|ref|NC_000003.10|NC_000003	195030151	0	0	0	0	0	0	0	0	0	0	0	0	0	0	0	0	0	0	0	0	0	0	0	0	0	0	0	0	0	0	0	0	0	0	0	0	29	5.34236	29	8.11959
CATGCACAAAATTGGAGATTT	gi|51511721|ref|NC_000005.8|NC_000005	156386916	0	0	0	0	0	0	0	0	177	64.0277	5	1.47593	0	0	0	0	0	0	2	0.449546	130	36.2351	31	9.28439	0	0	2	0.412373	0	0	0	0	3	0.410646	0	0	0	0	0	0
CATGAAAATTAAATTCCTCTC	gi|89161185|ref|NC_000001.9|NC_000001	231180991	0	0	0	0	9	1.65057	8	1.35124	3	1.08522	0	0	8	1.68611	4	0.758947	4	0.756696	9	2.02296	0	0	0	0	9	1.56641	6	1.23712	9	1.76292	12	1.87759	12	1.64258	5	1.4011	4	0.736877	4	1.11994
CATGGCCAAGAAATGCAATAT	gi|89161185|ref|NC_000001.9|NC_000001	246826392	0	0	0	0	0	0	0	0	0	0	0	0	0	0	0	0	0	0	4	0.899093	0	0	0	0	0	0	0	0	21	4.11348	9	1.40819	0	0	0	0	0	0	0	0
CATGTTTTCAATGTATAGATT	gi|89161185|ref|NC_000001.9|NC_000001	221251811	17	3.23261	4	0.784972	11	2.01736	11	1.85795	3	1.08522	0	0	0	0	13	2.46658	6	1.13504	11	2.47251	0	0	0	0	4	0.696183	13	2.68043	25	4.897	12	1.87759	0	0	0	0	3	0.552658	3	0.839957
CATGTGAATCACAGATAACGT	gi|89161199|ref|NC_000002.10|NC_000002	241153246	4	0.760615	2	0.392486	0	0	6	1.01343	0	0	0	0	0	0	3	0.56921	0	0	2	0.449546	0	0	0	0	0	0	0	0	2	0.39176	3	0.469397	0	0	0	0	5	0.921096	5	1.39993
CATGAGACGTTATCTCCATGG	gi|89161199|ref|NC_000002.10|NC_000002	197561064	0	0	0	0	0	0	0	0	7	2.53217	0	0	0	0	0	0	0	0	0	0	4	1.11493	3	0.89849	0	0	0	0	0	0	0	0	7	0.958174	2	0.560442	4	0.736877	4	1.11994
CATGGACATAGCAATATACAA	gi|89161185|ref|NC_000001.9|NC_000001	222631071	18	3.42277	5	0.981215	46	8.43624	13	2.19576	0	0	0	0	41	8.64132	14	2.65631	21	3.97265	42	9.44047	2	0.557463	0	0	45	7.83206	22	4.5361	49	9.59811	23	3.59871	0	0	2	0.560442	0	0	0	0
CATGGAAACAGATGTATTCTT	gi|89161199|ref|NC_000002.10|NC_000002	210760863	6	1.14092	0	0	0	0	4	0.675618	0	0	0	0	0	0	5	0.948683	0	0	0	0	0	0	0	0	0	0	0	0	3	0.58764	0	0	9	1.23194	0	0	0	0	0	0
CATGTTTTATTTCAATCCTGT	gi|89161199|ref|NC_000002.10|NC_000002	219169357	42	7.98646	16	3.13989	8	1.46717	15	2.53357	12	4.34086	2	0.590371	3	0.632291	20	3.79473	10	1.89174	4	0.899093	11	3.06605	6	1.79698	9	1.56641	3	0.61856	2	0.39176	13	2.03406	7	0.958174	4	1.12088	0	0	0	0
CATGTGTCCTGGGCTGTCTGT	gi|89161185|ref|NC_000001.9|NC_000001	201094655	0	0	2	0.392486	0	0	8	1.35124	2	0.723477	13	3.83741	0	0	3	0.56921	0	0	2	0.449546	0	0	14	4.19295	0	0	3	0.61856	0	0	19	2.97285	4	0.547528	10	2.80221	0	0	0	0
CATGAGACTTCCTCAGCAATT	gi|89161199|ref|NC_000002.10|NC_000002	209428013	5	0.950769	5	0.981215	0	0	0	0	11	3.97912	17	5.01816	0	0	5	0.948683	0	0	3	0.67432	36	10.0343	8	2.39597	0	0	0	0	0	0	4	0.625863	64	8.76045	19	5.3242	22	4.05282	22	6.15969
CATGGGACCCTCCCCTCTCCC	gi|42406306|ref|NC_000019.8|NC_000019	44567778	12	2.28185	2	0.392486	5	0.916983	0	0	8	2.89391	15	4.42779	8	1.68611	2	0.379473	7	1.32422	0	0	13	3.62351	39	11.6804	3	0.522137	3	0.61856	5	0.979399	0	0	57	7.80227	18	5.04398	29	5.34236	29	8.11959
CATGTTCTCTCCAGTTAAGAT	gi|89161199|ref|NC_000002.10|NC_000002	230339898	2	0.380308	0	0	0	0	0	0	25	9.04346	27	7.97001	0	0	0	0	3	0.567522	0	0	50	13.9366	49	14.6753	3	0.522137	0	0	0	0	0	0	66	9.03421	22	6.16486	44	8.10565	44	12.3194
CATGCCTGTGTTAGATGTGAA	gi|89161199|ref|NC_000002.10|NC_000002	203878922	9	1.71138	8	1.56994	10	1.83397	3	0.506713	3	1.08522	4	1.18074	19	4.00451	25	4.74342	6	1.13504	12	2.69728	0	0	8	2.39597	17	2.95878	22	4.5361	9	1.76292	15	2.34699	5	0.68441	2	0.560442	3	0.552658	3	0.839957
CATGTACCAACCAGGCCACAC	gi|89161218|ref|NC_000023.9|NC_000023	24478248	8	1.52123	2	0.392486	19	3.48453	7	1.18233	3	1.08522	3	0.885557	12	2.52917	12	2.27684	7	1.32422	11	2.47251	10	2.78732	3	0.89849	12	2.08855	7	1.44331	5	0.979399	7	1.09526	3	0.410646	2	0.560442	3	0.552658	3	0.839957
CATGCGCATATGTACCTGTCG	gi|89161199|ref|NC_000002.10|NC_000002	207649094	0	0	0	0	0	0	0	0	16	5.78782	4	1.18074	0	0	0	0	0	0	2	0.449546	2	0.557463	5	1.49748	3	0.522137	0	0	0	0	4	0.625863	7	0.958174	0	0	3	0.552658	3	0.839957
CATGATGTATCACTGAGGAGG	gi|89161199|ref|NC_000002.10|NC_000002	206695033	0	0	6	1.17746	4	0.733586	6	1.01343	0	0	0	0	0	0	15	2.84605	7	1.32422	11	2.47251	0	0	0	0	9	1.56641	6	1.23712	2	0.39176	27	4.22458	0	0	0	0	0	0	0	0
CATGAAAACATACAAAAAGTT	gi|89161185|ref|NC_000001.9|NC_000001	209811681	15	2.85231	0	0	27	4.95171	15	2.53357	0	0	0	0	0	0	11	2.0871	17	3.21596	12	2.69728	0	0	0	0	6	1.04427	10	2.06187	9	1.76292	14	2.19052	0	0	0	0	0	0	0	0
CATGTATGTGAGGCCTTGTGT	gi|89161185|ref|NC_000001.9|NC_000001	229567285	11	2.09169	0	0	5	0.916983	2	0.337809	0	0	0	0	0	0	0	0	7	1.32422	2	0.449546	4	1.11493	0	0	10	1.74046	6	1.23712	22	4.30936	29	4.53751	2	0.273764	0	0	0	0	0	0
CATGTGCCTCCCTACTCAAGA	gi|89161199|ref|NC_000002.10|NC_000002	190244098	5	0.950769	4	0.784972	2	0.366793	4	0.675618	4	1.44695	3	0.885557	5	1.05382	3	0.56921	4	0.756696	0	0	0	0	9	2.69547	6	1.04427	2	0.412373	4	0.783519	0	0	6	0.821292	0	0	4	0.736877	4	1.11994
CATGATTGTAGGAGAAGGGTT	gi|89161205|ref|NC_000003.10|NC_000003	190089836	2	0.380308	0	0	0	0	0	0	20	7.23477	21	6.1989	0	0	0	0	0	0	0	0	24	6.68956	14	4.19295	0	0	0	0	0	0	0	0	27	3.69581	6	1.68133	15	2.76329	15	4.19979
CATGAGTGTTAATATTATATA	gi|89161205|ref|NC_000003.10|NC_000003	168883899	0	0	0	0	0	0	0	0	0	0	2	0.590371	2	0.421528	0	0	0	0	0	0	14	3.90224	0	0	0	0	0	0	0	0	0	0	6	0.821292	4	1.12088	10	1.84219	10	2.79986
CATGGAGTAAAAATAGATGAA	gi|89161199|ref|NC_000002.10|NC_000002	233156031	0	0	2	0.392486	0	0	12	2.02685	0	0	2	0.590371	0	0	0	0	0	0	3	0.67432	0	0	0	0	12	2.08855	4	0.824746	3	0.58764	16	2.50345	0	0	4	1.12088	0	0	0	0
CATGCTTTAAAAATGACCAGT	gi|89161199|ref|NC_000002.10|NC_000002	233155008	0	0	2	0.392486	2	0.366793	4	0.675618	5	1.80869	2	0.590371	0	0	0	0	0	0	0	0	12	3.34478	10	2.99497	2	0.348091	0	0	0	0	0	0	10	1.36882	4	1.12088	3	0.552658	3	0.839957
CATGCCCAACGAACATACATC	gi|89161185|ref|NC_000001.9|NC_000001	112060685	19	3.61292	0	0	7	1.28378	0	0	0	0	0	0	5	1.05382	6	1.13842	0	0	3	0.67432	0	0	0	0	0	0	7	1.44331	4	0.783519	2	0.312932	0	0	0	0	0	0	0	0
CATGTGCATTTTTAAACTGTG	gi|89161205|ref|NC_000003.10|NC_000003	199097760	0	0	0	0	0	0	2	0.337809	3	1.08522	3	0.885557	0	0	0	0	0	0	0	0	2	0.557463	2	0.598993	0	0	0	0	0	0	3	0.469397	0	0	0	0	6	1.10532	6	1.67991
CATGCTGTTTCCTGTCTCCAG	gi|89161185|ref|NC_000001.9|NC_000001	224862362	0	0	0	0	0	0	0	0	0	0	0	0	0	0	0	0	0	0	0	0	0	0	0	0	0	0	0	0	0	0	0	0	0	0	0	0	6	1.10532	6	1.67991
CATGTACTATATAGGGCTTTT	gi|89161199|ref|NC_000002.10|NC_000002	164168052	8	1.52123	0	0	0	0	2	0.337809	0	0	0	0	0	0	0	0	0	0	0	0	0	0	0	0	23	4.00305	2	0.412373	0	0	2	0.312932	3	0.410646	0	0	0	0	0	0
CATGGAGATTAAACATTGTAG	gi|89161185|ref|NC_000001.9|NC_000001	50679198	2	0.380308	2	0.392486	7	1.28378	5	0.844522	0	0	2	0.590371	4	0.843055	0	0	5	0.94587	2	0.449546	5	1.39366	0	0	0	0	2	0.412373	11	2.15468	6	0.938795	9	1.23194	0	0	2	0.368439	2	0.559972
CATGTATATGCACATAGTCAA	gi|89161199|ref|NC_000002.10|NC_000002	203797527	0	0	0	0	0	0	0	0	3	1.08522	0	0	0	0	2	0.379473	0	0	0	0	0	0	0	0	0	0	0	0	0	0	2	0.312932	11	1.5057	6	1.68133	2	0.368439	2	0.559972
CATGAGACTAGCAGGAGTAAA	gi|89161199|ref|NC_000002.10|NC_000002	209411228	0	0	0	0	0	0	0	0	5	1.80869	7	2.0663	0	0	0	0	0	0	0	0	9	2.50859	7	2.09648	0	0	0	0	0	0	0	0	16	2.19011	0	0	9	1.65797	9	2.51987
CATGCTCTAAGTATGAACCAT	gi|89161185|ref|NC_000001.9|NC_000001	195742795	0	0	0	0	0	0	0	0	2	0.723477	0	0	0	0	0	0	0	0	0	0	10	2.78732	3	0.89849	0	0	0	0	0	0	0	0	2	0.273764	0	0	7	1.28954	7	1.9599
CATGAACTAATACCCTCCTTT	gi|89161199|ref|NC_000002.10|NC_000002	217633637	15	2.85231	0	0	0	0	0	0	2	0.723477	0	0	0	0	0	0	6	1.13504	0	0	2	0.557463	0	0	5	0.870229	0	0	49	9.59811	0	0	0	0	0	0	0	0	0	0
CATGTATTTATCCTTGTTGTT	gi|89161185|ref|NC_000001.9|NC_000001	222263802	4	0.760615	2	0.392486	0	0	0	0	10	3.61738	18	5.31334	0	0	0	0	0	0	0	0	9	2.50859	9	2.69547	0	0	0	0	0	0	3	0.469397	15	2.05323	10	2.80221	16	2.94751	16	4.47977
CATGAGTTTCTCATTTTCCCA	gi|89161199|ref|NC_000002.10|NC_000002	187338673	0	0	0	0	0	0	0	0	0	0	0	0	0	0	0	0	0	0	0	0	0	0	0	0	0	0	0	0	0	0	0	0	2	0.273764	0	0	7	1.28954	7	1.9599
CATGGATGACAACACAAGGAT	gi|89161199|ref|NC_000002.10|NC_000002	217636187	6	1.14092	0	0	0	0	0	0	2	0.723477	0	0	0	0	0	0	4	0.756696	0	0	3	0.836195	0	0	0	0	0	0	10	1.9588	0	0	0	0	0	0	0	0	0	0
CATGATGACAAGTTAAGGTGG	gi|89161185|ref|NC_000001.9|NC_000001	165652029	9	1.71138	4	0.784972	15	2.75095	9	1.52014	0	0	0	0	6	1.26458	11	2.0871	3	0.567522	8	1.79819	0	0	0	0	16	2.78473	5	1.03093	2	0.39176	3	0.469397	0	0	0	0	0	0	0	0
CATGTTATAGTAGATCTTACT	gi|89161199|ref|NC_000002.10|NC_000002	203797091	13	2.472	5	0.981215	2	0.366793	0	0	3	1.08522	3	0.885557	0	0	3	0.56921	2	0.378348	4	0.899093	5	1.39366	3	0.89849	0	0	0	0	4	0.783519	8	1.25173	5	0.68441	3	0.840663	8	1.47375	8	2.23989
CATGCAAATTTGATTGTCAAT	gi|89161185|ref|NC_000001.9|NC_000001	207985021	0	0	0	0	0	0	4	0.675618	0	0	9	2.65667	0	0	0	0	0	0	4	0.899093	0	0	0	0	0	0	0	0	0	0	4	0.625863	0	0	6	1.68133	0	0	0	0
CATGAATTTTTCCAATCTTTT	gi|89161210|ref|NC_000006.10|NC_000006	30309832	2	0.380308	0	0	8	1.46717	6	1.01343	0	0	0	0	0	0	2	0.379473	7	1.32422	13	2.92205	0	0	0	0	0	0	3	0.61856	22	4.30936	6	0.938795	5	0.68441	0	0	0	0	0	0
CATGGTGATAACATACATACG	gi|89161205|ref|NC_000003.10|NC_000003	198871765	0	0	5	0.981215	0	0	2	0.337809	5	1.80869	0	0	5	1.05382	2	0.379473	0	0	0	0	0	0	0	0	0	0	0	0	0	0	0	0	0	0	0	0	2	0.368439	2	0.559972
CATGTTTTCTGTATAATAAAC	gi|89161205|ref|NC_000003.10|NC_000003	190088591	13	2.472	3	0.588729	6	1.10038	4	0.675618	3	1.08522	2	0.590371	2	0.421528	5	0.948683	10	1.89174	5	1.12387	15	4.18098	7	2.09648	8	1.39237	5	1.03093	16	3.13408	6	0.938795	16	2.19011	6	1.68133	5	0.921096	5	1.39993
CATGTGGTATAGTTTCACTAT	gi|89161185|ref|NC_000001.9|NC_000001	20558237	0	0	0	0	0	0	0	0	0	0	12	3.54223	0	0	0	0	0	0	0	0	5	1.39366	2	0.598993	0	0	0	0	0	0	0	0	0	0	4	1.12088	13	2.39485	13	3.63982
CATGTGGCGTTTTTTATTTTG	gi|89161199|ref|NC_000002.10|NC_000002	219167638	21	3.99323	5	0.981215	11	2.01736	4	0.675618	5	1.80869	9	2.65667	7	1.47535	5	0.948683	14	2.64843	8	1.79819	2	0.557463	2	0.598993	24	4.1771	11	2.26805	11	2.15468	11	1.72112	30	4.10646	5	1.4011	12	2.21063	12	3.35983
CATGGATGAAAAGAGAAGAAC	gi|89161210|ref|NC_000006.10|NC_000006	163716349	0	0	0	0	0	0	0	0	0	0	0	0	0	0	0	0	0	0	0	0	0	0	0	0	0	0	0	0	0	0	0	0	0	0	0	0	7	1.28954	7	1.9599
CATGATCAGCTTTGAAACAAC	gi|89161216|ref|NC_000009.10|NC_000009	129911329	0	0	3	0.588729	0	0	6	1.01343	0	0	4	1.18074	36	7.5875	5	0.948683	0	0	7	1.57341	0	0	0	0	7	1.21832	0	0	0	0	0	0	10	1.36882	0	0	2	0.368439	2	0.559972
CATGTGCAGATGATGGAAGCT	gi|89161185|ref|NC_000001.9|NC_000001	204893492	0	0	0	0	0	0	0	0	4	1.44695	9	2.65667	0	0	0	0	0	0	0	0	10	2.78732	6	1.79698	0	0	0	0	0	0	0	0	34	4.65399	8	2.24177	13	2.39485	13	3.63982
CATGTGAGAAAGCGTTTCTGG	gi|89161205|ref|NC_000003.10|NC_000003	192063918	0	0	0	0	0	0	15	2.53357	0	0	0	0	18	3.79375	11	2.0871	0	0	8	1.79819	3	0.836195	2	0.598993	0	0	3	0.61856	0	0	17	2.65992	0	0	0	0	0	0	0	0
CATGATGGAAGCATATTGCAG	gi|89161199|ref|NC_000002.10|NC_000002	238195874	0	0	0	0	0	0	0	0	0	0	0	0	0	0	0	0	0	0	0	0	0	0	0	0	0	0	0	0	0	0	0	0	0	0	2	0.560442	6	1.10532	6	1.67991
CATGGTTAAATTTTGGAAGCT	gi|89161185|ref|NC_000001.9|NC_000001	246948905	0	0	0	0	0	0	0	0	0	0	4	1.18074	0	0	0	0	0	0	0	0	6	1.67239	10	2.99497	0	0	0	0	0	0	0	0	0	0	0	0	8	1.47375	8	2.23989
CATGCCCTATCTGACCTTGCT	gi|89161185|ref|NC_000001.9|NC_000001	207901481	0	0	0	0	0	0	0	0	0	0	0	0	0	0	0	0	0	0	0	0	8	2.22985	3	0.89849	0	0	0	0	0	0	0	0	7	0.958174	0	0	6	1.10532	6	1.67991
CATGGACTAAATATGTTAAAT	gi|89161185|ref|NC_000001.9|NC_000001	163957061	14	2.66215	0	0	7	1.28378	14	2.36466	0	0	5	1.47593	2	0.421528	3	0.56921	0	0	9	2.02296	0	0	0	0	25	4.35114	5	1.03093	36	7.05168	10	1.56466	0	0	0	0	0	0	0	0
CATGCTGTATGATTTCACGTT	gi|89161207|ref|NC_000004.10|NC_000004	187347094	0	0	0	0	0	0	0	0	6	2.17043	0	0	0	0	0	0	0	0	0	0	6	1.67239	0	0	0	0	0	0	0	0	0	0	3	0.410646	0	0	0	0	0	0
CATGGGTCAGCCTTGCCACAG	gi|89161199|ref|NC_000002.10|NC_000002	164169824	0	0	2	0.392486	4	0.733586	8	1.35124	0	0	0	0	0	0	2	0.379473	0	0	4	0.899093	0	0	0	0	10	1.74046	0	0	0	0	9	1.40819	0	0	0	0	0	0	0	0
CATGAGCAGCTCTAGAAAACG	gi|89161199|ref|NC_000002.10|NC_000002	233155795	4	0.760615	3	0.588729	0	0	7	1.18233	0	0	0	0	2	0.421528	8	1.51789	2	0.378348	3	0.67432	0	0	0	0	3	0.522137	3	0.61856	0	0	24	3.75518	4	0.547528	0	0	0	0	0	0
CATGAAAGCCAAGACATAGGA	gi|89161199|ref|NC_000002.10|NC_000002	223131892	6	1.14092	12	2.35492	2	0.366793	7	1.18233	7	2.53217	0	0	8	1.68611	7	1.32816	6	1.13504	4	0.899093	0	0	4	1.19799	0	0	2	0.412373	4	0.783519	12	1.87759	3	0.410646	0	0	4	0.736877	4	1.11994
CATGTACTCTCCCGGCATTCT	gi|89161185|ref|NC_000001.9|NC_000001	208026184	9	1.71138	2	0.392486	0	0	4	0.675618	2	0.723477	3	0.885557	13	2.73993	0	0	0	0	0	0	2	0.557463	7	2.09648	0	0	3	0.61856	0	0	5	0.782329	14	1.91635	4	1.12088	8	1.47375	8	2.23989
CATGGTGAGGAGTCTCTGGGT	gi|89161185|ref|NC_000001.9|NC_000001	221332698	0	0	0	0	0	0	0	0	0	0	0	0	3	0.632291	0	0	0	0	0	0	0	0	0	0	0	0	0	0	0	0	0	0	0	0	0	0	6	1.10532	6	1.67991
CATGTATCTTTACACGTTTTA	gi|89161185|ref|NC_000001.9|NC_000001	224790474	0	0	0	0	0	0	0	0	0	0	18	5.31334	0	0	0	0	0	0	0	0	0	0	2	0.598993	0	0	2	0.412373	0	0	0	0	0	0	13	3.64287	11	2.02641	11	3.07984
CATGTTCTGAGGACCTTGTTA	gi|89161199|ref|NC_000002.10|NC_000002	207750283	0	0	0	0	0	0	0	0	0	0	0	0	6	1.26458	0	0	0	0	0	0	0	0	0	0	7	1.21832	0	0	0	0	0	0	0	0	0	0	0	0	0	0
CATGTATTTGTCAGTTTATGT	gi|89161185|ref|NC_000001.9|NC_000001	112060028	0	0	0	0	0	0	0	0	2	0.723477	0	0	0	0	0	0	0	0	0	0	2	0.557463	0	0	0	0	0	0	0	0	0	0	0	0	0	0	6	1.10532	6	1.67991
CATGGCCACCACGATTTGCAA	gi|89161199|ref|NC_000002.10|NC_000002	207651554	0	0	7	1.3737	3	0.55019	0	0	2	0.723477	0	0	0	0	0	0	3	0.567522	0	0	0	0	0	0	9	1.56641	0	0	0	0	5	0.782329	0	0	2	0.560442	0	0	0	0
CATGCTATTCCAATAAAGTTT	gi|89161199|ref|NC_000002.10|NC_000002	227934100	15	2.85231	5	0.981215	28	5.1351	14	2.36466	2	0.723477	5	1.47593	2	0.421528	21	3.98447	7	1.32422	19	4.27069	6	1.67239	0	0	10	1.74046	15	3.0928	19	3.72172	29	4.53751	9	1.23194	5	1.4011	2	0.368439	2	0.559972
CATGTAAATCTGAAGTTGTTA	gi|89161185|ref|NC_000001.9|NC_000001	177594394	127	24.1495	29	5.69104	171	31.3608	148	24.9979	11	3.97912	30	8.85557	158	33.3007	61	11.5739	133	25.1601	72	16.1837	33	9.19815	9	2.69547	71	12.3572	60	12.3712	365	71.4961	93	14.5513	92	12.5931	19	5.3242	25	4.60548	25	6.99964
CATGATTGTCCAAACAGAAAA	gi|89161213|ref|NC_000007.12|NC_000007	47346805	13	2.472	33	6.47602	17	3.11774	3	0.506713	2	0.723477	0	0	6	1.26458	5	0.948683	5	0.94587	3	0.67432	0	0	0	0	2	0.348091	0	0	0	0	0	0	0	0	0	0	0	0	0	0
CATGAGGCTGTAGTTATGTAT	gi|89161199|ref|NC_000002.10|NC_000002	233158196	3	0.570461	0	0	6	1.10038	0	0	0	0	8	2.36149	0	0	2	0.379473	0	0	2	0.449546	0	0	2	0.598993	2	0.348091	3	0.61856	0	0	5	0.782329	7	0.958174	2	0.560442	2	0.368439	2	0.559972
CATGCTACTGAATTTCCAGGC	gi|89161185|ref|NC_000001.9|NC_000001	225915041	15	2.85231	5	0.981215	6	1.10038	2	0.337809	2	0.723477	0	0	4	0.843055	3	0.56921	0	0	6	1.34864	0	0	4	1.19799	34	5.91755	3	0.61856	11	2.15468	5	0.782329	2	0.273764	0	0	0	0	0	0
CATGCTAAATATGTAATTCTG	gi|89161213|ref|NC_000007.12|NC_000007	145241628	0	0	0	0	0	0	0	0	7	2.53217	8	2.36149	0	0	0	0	0	0	2	0.449546	0	0	9	2.69547	0	0	0	0	0	0	0	0	0	0	14	3.92309	0	0	0	0
CATGTGGAAGAAAAGAGCCTT	gi|89161185|ref|NC_000001.9|NC_000001	225916686	6	1.14092	0	0	22	4.03472	9	1.52014	0	0	0	0	9	1.89687	4	0.758947	6	1.13504	7	1.57341	3	0.836195	2	0.598993	27	4.69923	14	2.88661	28	5.48464	7	1.09526	12	1.64258	4	1.12088	7	1.28954	7	1.9599
CATGTGGATATTTGCTCAGAT	gi|89161199|ref|NC_000002.10|NC_000002	227383952	4	0.760615	9	1.76619	0	0	2	0.337809	0	0	4	1.18074	20	4.21528	8	1.51789	5	0.94587	11	2.47251	0	0	0	0	0	0	10	2.06187	3	0.58764	14	2.19052	5	0.68441	0	0	0	0	0	0
CATGTGATGATGGACTTTATT	gi|89161199|ref|NC_000002.10|NC_000002	198059203	0	0	0	0	0	0	6	1.01343	0	0	0	0	2	0.421528	3	0.56921	0	0	5	1.12387	0	0	0	0	0	0	0	0	0	0	2	0.312932	0	0	0	0	0	0	0	0
CATGTAACCCTTTCCTTAATA	gi|89161207|ref|NC_000004.10|NC_000004	140592432	0	0	3	0.588729	7	1.28378	4	0.675618	0	0	5	1.47593	18	3.79375	0	0	12	2.27009	7	1.57341	8	2.22985	4	1.19799	11	1.9145	0	0	17	3.32996	4	0.625863	6	0.821292	3	0.840663	7	1.28954	7	1.9599
CATGTTTAAGATGCTATAAAT	gi|89161185|ref|NC_000001.9|NC_000001	222632740	0	0	0	0	2	0.366793	0	0	4	1.44695	8	2.36149	3	0.632291	0	0	0	0	2	0.449546	14	3.90224	4	1.19799	3	0.522137	0	0	0	0	0	0	3	0.410646	4	1.12088	6	1.10532	6	1.67991
CATGTCACCTGCTGCTCTGAT	gi|51511721|ref|NC_000005.8|NC_000005	172126646	47	8.93723	6	1.17746	10	1.83397	3	0.506713	2	0.723477	0	0	8	1.68611	6	1.13842	14	2.64843	7	1.57341	0	0	0	0	6	1.04427	25	5.15466	33	6.46404	13	2.03406	2	0.273764	2	0.560442	6	1.10532	6	1.67991
CATGAACTACTGACACCGTGC	gi|89161185|ref|NC_000001.9|NC_000001	55248387	0	0	0	0	0	0	0	0	0	0	3	0.885557	0	0	0	0	0	0	0	0	0	0	9	2.69547	0	0	0	0	0	0	0	0	0	0	9	2.52199	10	1.84219	10	2.79986
CATGATTTGAGAAATTCATAA	gi|89161205|ref|NC_000003.10|NC_000003	140558722	3	0.570461	5	0.981215	7	1.28378	0	0	0	0	5	1.47593	10	2.10764	6	1.13842	6	1.13504	3	0.67432	3	0.836195	2	0.598993	31	5.39542	6	1.23712	3	0.58764	13	2.03406	4	0.547528	10	2.80221	4	0.736877	4	1.11994
CATGGACCAGAGCTTCGCTCG	gi|89161199|ref|NC_000002.10|NC_000002	220071118	6	1.14092	4	0.784972	0	0	6	1.01343	0	0	3	0.885557	2	0.421528	3	0.56921	0	0	5	1.12387	0	0	0	0	4	0.696183	6	1.23712	13	2.54644	3	0.469397	0	0	0	0	0	0	0	0
CATGGAGCAGGAGTGTCTTGG	gi|89161185|ref|NC_000001.9|NC_000001	201260512	17	3.23261	9	1.76619	17	3.11774	67	11.3166	0	0	2	0.590371	11	2.3184	8	1.51789	9	1.70257	10	2.24773	0	0	4	1.19799	16	2.78473	27	5.56704	37	7.24755	36	5.63277	2	0.273764	0	0	4	0.736877	4	1.11994
CATGGCTACTTTTATATATAG	gi|89161185|ref|NC_000001.9|NC_000001	210960808	5	0.950769	0	0	3	0.55019	2	0.337809	0	0	0	0	3	0.632291	12	2.27684	3	0.567522	8	1.79819	0	0	0	0	7	1.21832	4	0.824746	13	2.54644	4	0.625863	0	0	0	0	0	0	0	0
CATGTGTATAGAACACCTTCA	gi|89161185|ref|NC_000001.9|NC_000001	234439595	0	0	0	0	0	0	0	0	4	1.44695	5	1.47593	0	0	0	0	0	0	0	0	0	0	0	0	0	0	0	0	0	0	0	0	13	1.77947	2	0.560442	0	0	0	0
CATGCTACTAAGACATATTTT	gi|89161199|ref|NC_000002.10|NC_000002	209394154	0	0	0	0	0	0	0	0	5	1.80869	2	0.590371	0	0	0	0	0	0	0	0	3	0.836195	4	1.19799	0	0	0	0	0	0	0	0	8	1.09506	0	0	0	0	0	0
CATGTGTGTAAAACATTATCC	gi|89161199|ref|NC_000002.10|NC_000002	198059464	0	0	0	0	0	0	2	0.337809	0	0	5	1.47593	0	0	0	0	2	0.378348	0	0	2	0.557463	4	1.19799	2	0.348091	2	0.412373	0	0	0	0	0	0	21	5.88464	0	0	0	0
CATGGCTTGGGGACAGCAAAG	gi|89161185|ref|NC_000001.9|NC_000001	224792871	0	0	6	1.17746	0	0	3	0.506713	0	0	0	0	4	0.843055	2	0.379473	0	0	3	0.67432	0	0	0	0	0	0	7	1.44331	0	0	5	0.782329	0	0	0	0	2	0.368439	2	0.559972
CATGCAAATAAACCGTGGTCT	gi|89161185|ref|NC_000001.9|NC_000001	199615151	0	0	7	1.3737	0	0	11	1.85795	0	0	0	0	0	0	0	0	0	0	4	0.899093	0	0	0	0	0	0	2	0.412373	0	0	2	0.312932	0	0	0	0	0	0	0	0
CATGACTATCATATGTCAACC	gi|89161205|ref|NC_000003.10|NC_000003	195489334	11	2.09169	0	0	3	0.55019	0	0	0	0	0	0	0	0	0	0	0	0	0	0	3	0.836195	0	0	0	0	0	0	4	0.783519	0	0	9	1.23194	0	0	0	0	0	0
CATGGTTAAGTGCAACTGTTA	gi|89161205|ref|NC_000003.10|NC_000003	142950840	4	0.760615	4	0.784972	3	0.55019	8	1.35124	3	1.08522	3	0.885557	2	0.421528	2	0.379473	4	0.756696	6	1.34864	0	0	0	0	5	0.870229	5	1.03093	6	1.17528	8	1.25173	8	1.09506	4	1.12088	9	1.65797	9	2.51987
CATGGAAAGTCAGTCATGTTA	gi|89161185|ref|NC_000001.9|NC_000001	238182754	0	0	0	0	0	0	0	0	3	1.08522	2	0.590371	0	0	0	0	0	0	0	0	5	1.39366	6	1.79698	0	0	0	0	0	0	0	0	5	0.68441	2	0.560442	0	0	0	0
CATGATACCACTATCTACCAG	gi|89161210|ref|NC_000006.10|NC_000006	123176535	11	2.09169	0	0	3	0.55019	0	0	2	0.723477	0	0	0	0	0	0	0	0	0	0	0	0	0	0	5	0.870229	0	0	5	0.979399	0	0	14	1.91635	0	0	0	0	0	0
CATGGTCAGTATCCTCTCACT	gi|51511721|ref|NC_000005.8|NC_000005	44864045	0	0	0	0	0	0	0	0	2	0.723477	7	2.0663	0	0	0	0	0	0	0	0	13	3.62351	6	1.79698	0	0	0	0	0	0	0	0	34	4.65399	3	0.840663	15	2.76329	15	4.19979
CATGCATAATGTTCTTTTACA	gi|89161185|ref|NC_000001.9|NC_000001	172139253	6	1.14092	10	1.96243	8	1.46717	8	1.35124	0	0	3	0.885557	6	1.26458	7	1.32816	8	1.51339	5	1.12387	0	0	0	0	14	2.43664	7	1.44331	4	0.783519	8	1.25173	0	0	3	0.840663	3	0.552658	3	0.839957
CATGTTAAGTATTGTTCCTTG	gi|89161207|ref|NC_000004.10|NC_000004	55986122	14	2.66215	0	0	0	0	0	0	25	9.04346	7	2.0663	0	0	2	0.379473	8	1.51339	4	0.899093	16	4.45971	5	1.49748	0	0	0	0	0	0	3	0.469397	10	1.36882	2	0.560442	5	0.921096	5	1.39993
CATGTTGCAGCCCTGGCAAAT	gi|89161199|ref|NC_000002.10|NC_000002	230338520	9	1.71138	0	0	2	0.366793	0	0	3	1.08522	3	0.885557	7	1.47535	0	0	2	0.378348	3	0.67432	16	4.45971	10	2.99497	4	0.696183	0	0	5	0.979399	6	0.938795	23	3.14829	0	0	11	2.02641	11	3.07984
CATGGAAATTTCTAATCTTAA	gi|89161199|ref|NC_000002.10|NC_000002	236699487	0	0	0	0	7	1.28378	3	0.506713	0	0	5	1.47593	0	0	0	0	8	1.51339	3	0.67432	0	0	0	0	8	1.39237	7	1.44331	0	0	4	0.625863	0	0	0	0	0	0	0	0
CATGTACGAGCATTGTAAAGG	gi|89161199|ref|NC_000002.10|NC_000002	187338692	14	2.66215	4	0.784972	16	2.93434	4	0.675618	6	2.17043	4	1.18074	8	1.68611	4	0.758947	13	2.45926	9	2.02296	4	1.11493	5	1.49748	9	1.56641	3	0.61856	18	3.52584	15	2.34699	6	0.821292	4	1.12088	14	2.57907	14	3.9198
CATGATGTGAAACTCAATATT	gi|89161199|ref|NC_000002.10|NC_000002	219940597	7	1.33108	0	0	9	1.65057	5	0.844522	2	0.723477	0	0	2	0.421528	9	1.70763	2	0.378348	3	0.67432	0	0	0	0	8	1.39237	5	1.03093	0	0	2	0.312932	0	0	0	0	2	0.368439	2	0.559972
CATGCAATATTTGACTTCAAA	gi|89161185|ref|NC_000001.9|NC_000001	220973794	0	0	7	1.3737	0	0	3	0.506713	2	0.723477	0	0	0	0	9	1.70763	0	0	0	0	0	0	0	0	31	5.39542	4	0.824746	5	0.979399	5	0.782329	4	0.547528	0	0	2	0.368439	2	0.559972
CATGGCATTGGGACGAATATA	gi|89161199|ref|NC_000002.10|NC_000002	219391826	2	0.380308	0	0	0	0	6	1.01343	0	0	0	0	0	0	0	0	0	0	3	0.67432	0	0	0	0	4	0.696183	3	0.61856	10	1.9588	4	0.625863	0	0	2	0.560442	0	0	0	0
CATGAGAAAAAAGAAAACAGC	gi|89161185|ref|NC_000001.9|NC_000001	234714820	8	1.52123	11	2.15867	20	3.66793	22	3.7159	2	0.723477	4	1.18074	51	10.749	17	3.22552	5	0.94587	10	2.24773	0	0	0	0	17	2.95878	12	2.47424	2	0.39176	5	0.782329	0	0	5	1.4011	15	2.76329	15	4.19979
CATGTGCTATCATGATTTCTC	gi|89161185|ref|NC_000001.9|NC_000001	204893393	0	0	0	0	0	0	0	0	5	1.80869	3	0.885557	0	0	0	0	0	0	0	0	6	1.67239	3	0.89849	0	0	0	0	0	0	0	0	14	1.91635	3	0.840663	3	0.552658	3	0.839957
CATGTGAAACAACTAAAGCTT	gi|89161199|ref|NC_000002.10|NC_000002	228144280	3	0.570461	0	0	7	1.28378	2	0.337809	0	0	0	0	0	0	0	0	7	1.32422	2	0.449546	0	0	0	0	0	0	0	0	0	0	4	0.625863	0	0	0	0	0	0	0	0
CATGCCTGCCACAGACTACAG	gi|89161185|ref|NC_000001.9|NC_000001	222633507	0	0	0	0	0	0	0	0	6	2.17043	6	1.77111	0	0	0	0	0	0	0	0	5	1.39366	0	0	0	0	0	0	0	0	0	0	18	2.46388	0	0	4	0.736877	4	1.11994
CATGGAGATATGTGGATTTCC	gi|89161199|ref|NC_000002.10|NC_000002	230339255	14	2.66215	2	0.392486	0	0	0	0	0	0	0	0	0	0	0	0	4	0.756696	4	0.899093	0	0	2	0.598993	7	1.21832	0	0	6	1.17528	6	0.938795	0	0	0	0	0	0	0	0
CATGGTGCATCTTTATCACCT	gi|89161185|ref|NC_000001.9|NC_000001	203791196	0	0	3	0.588729	0	0	2	0.337809	0	0	7	2.0663	0	0	5	0.948683	0	0	5	1.12387	0	0	0	0	0	0	7	1.44331	0	0	4	0.625863	0	0	8	2.24177	5	0.921096	5	1.39993
CATGTCATCTGTTAATGCTTT	gi|89161185|ref|NC_000001.9|NC_000001	229531301	32	6.08492	6	1.17746	30	5.5019	3	0.506713	3	1.08522	7	2.0663	13	2.73993	20	3.79473	18	3.40513	26	5.8441	14	3.90224	5	1.49748	75	13.0534	21	4.32992	11	2.15468	18	2.81638	7	0.958174	4	1.12088	5	0.921096	5	1.39993
CATGGACTCAGTCCGGGAGCC	gi|51511721|ref|NC_000005.8|NC_000005	138890561	0	0	0	0	0	0	0	0	9	3.25565	0	0	0	0	0	0	0	0	0	0	14	3.90224	0	0	0	0	0	0	0	0	0	0	7	0.958174	0	0	0	0	0	0
CATGCAATTTCACCAGTCTTT	gi|89161207|ref|NC_000004.10|NC_000004	185633808	2	0.380308	0	0	17	3.11774	6	1.01343	2	0.723477	5	1.47593	4	0.843055	0	0	4	0.756696	14	3.14682	4	1.11493	0	0	3	0.522137	9	1.85568	4	0.783519	5	0.782329	10	1.36882	0	0	0	0	0	0
CATGGAAATCCACCGCGGAGT	gi|89161185|ref|NC_000001.9|NC_000001	231185960	36	6.84554	10	1.96243	9	1.65057	5	0.844522	0	0	3	0.885557	7	1.47535	6	1.13842	7	1.32422	10	2.24773	0	0	2	0.598993	6	1.04427	5	1.03093	12	2.35056	13	2.03406	3	0.410646	6	1.68133	2	0.368439	2	0.559972
CATGAGGAATAGATACAAAGA	gi|89161205|ref|NC_000003.10|NC_000003	195489593	60	11.4092	0	0	16	2.93434	0	0	10	3.61738	0	0	0	0	0	0	6	1.13504	0	0	2	0.557463	0	0	0	0	0	0	72	14.1034	0	0	86	11.7719	0	0	0	0	0	0
CATGTCTTAGATTCCTTTTGA	gi|89161199|ref|NC_000002.10|NC_000002	183351912	6	1.14092	8	1.56994	5	0.916983	0	0	5	1.80869	0	0	2	0.421528	6	1.13842	9	1.70257	4	0.899093	0	0	0	0	26	4.52519	3	0.61856	0	0	16	2.50345	2	0.273764	2	0.560442	0	0	0	0
CATGAGTTCTATTTGATTATA	gi|89161199|ref|NC_000002.10|NC_000002	165212263	10	1.90154	25	4.90607	4	0.733586	9	1.52014	0	0	3	0.885557	8	1.68611	11	2.0871	8	1.51339	6	1.34864	0	0	0	0	19	3.30687	6	1.23712	7	1.37116	19	2.97285	0	0	0	0	7	1.28954	7	1.9599
CATGTGGTGTTTTGGGGCCAT	gi|89161199|ref|NC_000002.10|NC_000002	223135444	178	33.8474	69	13.5408	513	94.0824	72	12.1611	44	15.9165	62	18.3015	703	148.167	103	19.5429	125	23.6467	148	33.2664	160	44.5971	31	9.28439	4	0.696183	78	16.0826	159	31.1449	105	16.4289	315	43.1178	45	12.6099	151	27.8171	151	42.2779
CATGCACATGATTTGGGTAAA	gi|89161185|ref|NC_000001.9|NC_000001	231180853	0	0	0	0	0	0	0	0	0	0	4	1.18074	0	0	0	0	0	0	0	0	6	1.67239	2	0.598993	0	0	0	0	0	0	0	0	10	1.36882	2	0.560442	0	0	0	0
CATGTGTACATTTAACAGATA	gi|89161185|ref|NC_000001.9|NC_000001	195741605	0	0	3	0.588729	5	0.916983	3	0.506713	0	0	9	2.65667	3	0.632291	2	0.379473	5	0.94587	4	0.899093	27	7.52576	2	0.598993	6	1.04427	2	0.412373	4	0.783519	5	0.782329	34	4.65399	10	2.80221	32	5.89502	32	8.95954
CATGGAGCCAAACCTCATTAT	gi|89161185|ref|NC_000001.9|NC_000001	222713701	3	0.570461	12	2.35492	6	1.10038	3	0.506713	0	0	0	0	17	3.58298	2	0.379473	0	0	2	0.449546	0	0	0	0	0	0	2	0.412373	4	0.783519	6	0.938795	0	0	0	0	0	0	0	0
CATGCCAATGCCATACAATTT	gi|89161205|ref|NC_000003.10|NC_000003	195491585	6	1.14092	0	0	0	0	0	0	6	2.17043	0	0	0	0	0	0	3	0.567522	0	0	3	0.836195	0	0	0	0	0	0	11	2.15468	0	0	28	3.8327	0	0	2	0.368439	2	0.559972
CATGTCAAGTCACCATCCTTC	gi|89161185|ref|NC_000001.9|NC_000001	195741012	32	6.08492	14	2.7474	13	2.38416	0	0	3	1.08522	7	2.0663	9	1.89687	6	1.13842	14	2.64843	9	2.02296	15	4.18098	4	1.19799	20	3.48091	8	1.64949	0	0	12	1.87759	6	0.821292	7	1.96155	15	2.76329	15	4.19979
CATGCAGATGTTTAAACCAAT	gi|89161199|ref|NC_000002.10|NC_000002	206687940	151	28.7132	67	13.1483	97	17.7895	199	33.612	36	13.0226	137	40.4404	98	20.6549	134	25.4247	78	14.7556	234	52.5969	16	4.45971	47	14.0763	75	13.0534	208	42.8868	106	20.7633	228	35.6742	110	15.057	82	22.9781	72	13.2638	72	20.159
CATGTAGTTTATATGGTTATT	gi|89161199|ref|NC_000002.10|NC_000002	237672596	0	0	0	0	0	0	0	0	0	0	11	3.24704	0	0	0	0	0	0	0	0	0	0	0	0	2	0.348091	0	0	0	0	2	0.312932	5	0.68441	0	0	6	1.10532	6	1.67991
CATGCAGGGATTCCATCTAAT	gi|89161185|ref|NC_000001.9|NC_000001	208026167	19	3.61292	10	1.96243	3	0.55019	13	2.19576	13	4.7026	85	25.0908	66	13.9104	5	0.948683	0	0	25	5.61933	28	7.80449	43	12.8784	5	0.870229	26	5.36085	21	4.11348	27	4.22458	100	13.6882	72	20.1759	69	12.7111	69	19.319
CATGTGGTAGCAGGGGTATGC	gi|89161185|ref|NC_000001.9|NC_000001	178158139	16	3.04246	5	0.981215	2	0.366793	0	0	0	0	0	0	2	0.421528	2	0.379473	2	0.378348	2	0.449546	0	0	0	0	11	1.9145	7	1.44331	0	0	5	0.782329	0	0	0	0	2	0.368439	2	0.559972
CATGTATATGCTACAAATAAT	gi|89161199|ref|NC_000002.10|NC_000002	210746926	0	0	0	0	0	0	0	0	0	0	4	1.18074	0	0	0	0	0	0	0	0	5	1.39366	0	0	0	0	0	0	0	0	0	0	10	1.36882	2	0.560442	0	0	0	0
CATGTCCATTTATTGTTTTTT	gi|89161185|ref|NC_000001.9|NC_000001	234446545	78	14.832	12	2.35492	28	5.1351	7	1.18233	21	7.59651	27	7.97001	70	14.7535	37	7.02026	35	6.62109	26	5.8441	72	20.0687	23	6.88842	91	15.8382	25	5.15466	35	6.8558	32	5.00691	61	8.3498	25	7.00552	66	12.1585	66	18.4791
CATGGACGTGAAGCTGGAACC	gi|89161185|ref|NC_000001.9|NC_000001	164005117	0	0	0	0	0	0	0	0	0	0	0	0	0	0	0	0	0	0	2	0.449546	0	0	0	0	4	0.696183	0	0	0	0	3	0.469397	0	0	2	0.560442	6	1.10532	6	1.67991
CATGAAATGGGGATTAGTTCC	gi|89161185|ref|NC_000001.9|NC_000001	202647998	6	1.14092	0	0	2	0.366793	3	0.506713	0	0	0	0	3	0.632291	0	0	0	0	4	0.899093	0	0	0	0	0	0	0	0	7	1.37116	0	0	0	0	0	0	2	0.368439	2	0.559972
CATGACTAAGCAGGGTATTTT	gi|89161185|ref|NC_000001.9|NC_000001	245418184	33	6.27508	2	0.392486	16	2.93434	0	0	5	1.80869	4	1.18074	14	2.95069	6	1.13842	11	2.08091	7	1.57341	4	1.11493	6	1.79698	43	7.48397	4	0.824746	10	1.9588	4	0.625863	7	0.958174	0	0	9	1.65797	9	2.51987
CATGCAACTTAAAGTGATAAC	gi|89161185|ref|NC_000001.9|NC_000001	231181030	86	16.3532	55	10.7934	151	27.6929	153	25.8424	9	3.25565	26	7.67483	86	18.1257	39	7.39973	79	14.9447	157	35.2894	8	2.22985	9	2.69547	219	38.116	202	41.6497	318	62.2898	153	23.9393	58	7.93916	14	3.92309	25	4.60548	25	6.99964
CATGTGGGTATGAGAAAGATG	gi|89161199|ref|NC_000002.10|NC_000002	203559763	0	0	0	0	0	0	2	0.337809	5	1.80869	3	0.885557	2	0.421528	2	0.379473	0	0	0	0	5	1.39366	6	1.79698	0	0	0	0	0	0	0	0	14	1.91635	8	2.24177	13	2.39485	13	3.63982
CATGTGCTTTTTCTTCCAGAT	gi|89161199|ref|NC_000002.10|NC_000002	241064575	0	0	0	0	0	0	0	0	4	1.44695	4	1.18074	0	0	0	0	0	0	0	0	2	0.557463	4	1.19799	0	0	0	0	0	0	0	0	7	0.958174	0	0	8	1.47375	8	2.23989
CATGCTTGACTTCCCAAGGAA	gi|89161207|ref|NC_000004.10|NC_000004	185635061	3	0.570461	5	0.981215	3	0.55019	2	0.337809	3	1.08522	4	1.18074	7	1.47535	6	1.13842	0	0	2	0.449546	0	0	2	0.598993	3	0.522137	0	0	2	0.39176	4	0.625863	0	0	5	1.4011	2	0.368439	2	0.559972
CATGGCTGAGCAAGAGACTAT	gi|89161199|ref|NC_000002.10|NC_000002	209429235	11	2.09169	3	0.588729	2	0.366793	0	0	0	0	2	0.590371	0	0	0	0	0	0	6	1.34864	0	0	0	0	0	0	3	0.61856	6	1.17528	3	0.469397	0	0	0	0	0	0	0	0
CATGAAGAACAGGGGAACTGG	gi|89161199|ref|NC_000002.10|NC_000002	29530	0	0	0	0	0	0	0	0	15	5.42608	16	4.72297	0	0	0	0	0	0	0	0	68	18.9538	10	2.99497	0	0	0	0	3	0.58764	0	0	34	4.65399	2	0.560442	15	2.76329	15	4.19979
CATGTGACCCAAGGCAAAAGT	gi|89161185|ref|NC_000001.9|NC_000001	112066972	71	13.5009	13	2.55116	28	5.1351	84	14.188	11	3.97912	13	3.83741	13	2.73993	30	5.6921	18	3.40513	15	3.3716	0	0	2	0.598993	17	2.95878	17	3.50517	66	12.9281	36	5.63277	12	1.64258	9	2.52199	3	0.552658	3	0.839957
CATGACTGCAAAGTGGCCAAG	gi|89161199|ref|NC_000002.10|NC_000002	207653352	4	0.760615	8	1.56994	3	0.55019	2	0.337809	3	1.08522	0	0	2	0.421528	5	0.948683	6	1.13504	0	0	0	0	0	0	12	2.08855	2	0.412373	0	0	3	0.469397	0	0	2	0.560442	0	0	0	0
CATGAGATTTCCCAGTGTTTG	gi|89161185|ref|NC_000001.9|NC_000001	195745951	0	0	0	0	0	0	0	0	0	0	2	0.590371	0	0	0	0	0	0	0	0	5	1.39366	0	0	0	0	0	0	0	0	0	0	11	1.5057	0	0	4	0.736877	4	1.11994
CATGCCATTGCAGTCAGCCAC	gi|89161205|ref|NC_000003.10|NC_000003	190090130	37	7.03569	6	1.17746	24	4.40152	6	1.01343	35	12.6608	26	7.67483	15	3.16146	5	0.948683	21	3.97265	32	7.19274	51	14.2153	49	14.6753	66	11.487	25	5.15466	32	6.26816	15	2.34699	118	16.1521	24	6.7253	45	8.28987	45	12.5994
CATGTATGTTATTTTAAATTG	gi|89161205|ref|NC_000003.10|NC_000003	199099618	68	12.9305	28	5.4948	49	8.98643	28	4.72932	9	3.25565	0	0	13	2.73993	34	6.45105	16	3.02678	28	6.29365	8	2.22985	11	3.29446	33	5.74351	15	3.0928	59	11.5569	44	6.8845	15	2.05323	6	1.68133	7	1.28954	7	1.9599
CATGAGCATATAAATATTTTG	gi|89161185|ref|NC_000001.9|NC_000001	220974883	9	1.71138	0	0	8	1.46717	4	0.675618	12	4.34086	7	2.0663	0	0	7	1.32816	6	1.13504	5	1.12387	16	4.45971	3	0.89849	2	0.348091	0	0	4	0.783519	6	0.938795	51	6.98098	6	1.68133	23	4.23704	23	6.43967
CATGACTATATACAGTTGTGG	gi|89161199|ref|NC_000002.10|NC_000002	219332594	0	0	5	0.981215	13	2.38416	4	0.675618	0	0	0	0	2	0.421528	3	0.56921	3	0.567522	6	1.34864	0	0	0	0	8	1.39237	5	1.03093	4	0.783519	8	1.25173	0	0	0	0	0	0	0	0
CATGGAAGATAGTCTTATGTA	gi|89161205|ref|NC_000003.10|NC_000003	190090548	6	1.14092	0	0	7	1.28378	5	0.844522	9	3.25565	8	2.36149	0	0	4	0.758947	2	0.378348	0	0	10	2.78732	0	0	4	0.696183	4	0.824746	4	0.783519	12	1.87759	13	1.77947	4	1.12088	5	0.921096	5	1.39993
CATGTAATAGTTAACAAACAG	gi|89161185|ref|NC_000001.9|NC_000001	220975031	0	0	0	0	6	1.10038	6	1.01343	0	0	0	0	0	0	10	1.89737	5	0.94587	3	0.67432	0	0	0	0	3	0.522137	5	1.03093	6	1.17528	7	1.09526	0	0	0	0	0	0	0	0
CATGTGTCTTCAAATTTAAGG	gi|89161205|ref|NC_000003.10|NC_000003	197559424	3	0.570461	0	0	5	0.916983	0	0	0	0	0	0	6	1.26458	6	1.13842	7	1.32422	0	0	0	0	0	0	14	2.43664	6	1.23712	6	1.17528	18	2.81638	0	0	0	0	0	0	0	0
CATGACCCAGTACTAGAGATT	gi|89161185|ref|NC_000001.9|NC_000001	234780000	0	0	4	0.784972	2	0.366793	0	0	0	0	3	0.885557	4	0.843055	0	0	0	0	0	0	13	3.62351	0	0	5	0.870229	3	0.61856	2	0.39176	5	0.782329	16	2.19011	3	0.840663	2	0.368439	2	0.559972
CATGGGTGACTAAGATCTGTT	gi|89161205|ref|NC_000003.10|NC_000003	180437317	26	4.944	5	0.981215	10	1.83397	7	1.18233	21	7.59651	19	5.60853	28	5.90139	8	1.51789	7	1.32422	6	1.34864	47	13.1004	33	9.88339	21	3.65496	9	1.85568	30	5.8764	29	4.53751	79	10.8137	68	19.055	75	13.8164	75	20.9989
CATGCAAAAAATTGCAGATTT	gi|89161185|ref|NC_000001.9|NC_000001	171841829	5	0.950769	4	0.784972	3	0.55019	12	2.02685	2	0.723477	4	1.18074	7	1.47535	0	0	0	0	15	3.3716	0	0	0	0	5	0.870229	9	1.85568	13	2.54644	10	1.56466	15	2.05323	2	0.560442	4	0.736877	4	1.11994
CATGTAAACTATTTTTCCTTT	gi|89161185|ref|NC_000001.9|NC_000001	209614945	4	0.760615	0	0	6	1.10038	0	0	0	0	0	0	3	0.632291	0	0	3	0.567522	0	0	0	0	0	0	6	1.04427	2	0.412373	4	0.783519	4	0.625863	0	0	0	0	0	0	0	0
CATGTAAATAGGACGAGGTAG	gi|89161205|ref|NC_000003.10|NC_000003	190089809	0	0	0	0	0	0	0	0	0	0	3	0.885557	0	0	0	0	2	0.378348	0	0	9	2.50859	4	1.19799	0	0	0	0	0	0	0	0	26	3.55893	6	1.68133	8	1.47375	8	2.23989
CATGTTTCATTTTATGATTAT	gi|89161199|ref|NC_000002.10|NC_000002	206687957	8	1.52123	2	0.392486	8	1.46717	7	1.18233	0	0	0	0	2	0.421528	13	2.46658	2	0.378348	5	1.12387	0	0	0	0	0	0	4	0.824746	2	0.39176	8	1.25173	0	0	0	0	0	0	0	0
CATGTAAGAGAAAATAACAAT	gi|89161199|ref|NC_000002.10|NC_000002	216184556	4	0.760615	0	0	6	1.10038	0	0	2	0.723477	0	0	0	0	0	0	0	0	0	0	0	0	0	0	6	1.04427	0	0	0	0	0	0	0	0	0	0	0	0	0	0
CATGTTACTGTGCCAAAGTGT	gi|89161199|ref|NC_000002.10|NC_000002	219169176	9	1.71138	3	0.588729	6	1.10038	0	0	37	13.3843	0	0	4	0.843055	10	1.89737	5	0.94587	0	0	9	2.50859	17	5.09144	4	0.696183	3	0.61856	2	0.39176	6	0.938795	20	2.73764	7	1.96155	24	4.42126	24	6.71966
CATGTAGCAAATACATCCACG	gi|89161199|ref|NC_000002.10|NC_000002	242482112	2	0.380308	2	0.392486	22	4.03472	3	0.506713	2	0.723477	2	0.590371	4	0.843055	0	0	5	0.94587	3	0.67432	3	0.836195	0	0	9	1.56641	6	1.23712	13	2.54644	14	2.19052	8	1.09506	0	0	0	0	0	0
CATGAGACCTGGCCCAGTAGA	gi|89161185|ref|NC_000001.9|NC_000001	209498477	0	0	0	0	0	0	0	0	0	0	7	2.0663	7	1.47535	3	0.56921	0	0	4	0.899093	3	0.836195	0	0	6	1.04427	0	0	4	0.783519	2	0.312932	0	0	2	0.560442	0	0	0	0
CATGTCTAGTTTTAAATCTTT	gi|89161199|ref|NC_000002.10|NC_000002	207651878	6	1.14092	0	0	2	0.366793	0	0	0	0	0	0	3	0.632291	2	0.379473	8	1.51339	0	0	0	0	0	0	9	1.56641	2	0.412373	0	0	0	0	0	0	0	0	0	0	0	0
CATGGGGTTTAGCTCAAAATA	gi|89161205|ref|NC_000003.10|NC_000003	180438904	0	0	0	0	0	0	0	0	0	0	8	2.36149	0	0	0	0	0	0	0	0	6	1.67239	3	0.89849	0	0	0	0	0	0	0	0	11	1.5057	0	0	10	1.84219	10	2.79986
CATGGTATTTGCTTATAGTGC	gi|51511721|ref|NC_000005.8|NC_000005	172126781	15	2.85231	0	0	2	0.366793	0	0	0	0	0	0	0	0	2	0.379473	0	0	2	0.449546	0	0	0	0	2	0.348091	8	1.64949	4	0.783519	3	0.469397	0	0	0	0	9	1.65797	9	2.51987
CATGCCACCCACAGGCAGCTG	gi|89161185|ref|NC_000001.9|NC_000001	224792456	0	0	0	0	0	0	0	0	0	0	3	0.885557	0	0	0	0	0	0	0	0	0	0	0	0	0	0	0	0	0	0	0	0	0	0	2	0.560442	7	1.28954	7	1.9599
CATGGGCTTAGTCTTTTTTTT	gi|89161199|ref|NC_000002.10|NC_000002	201482680	8	1.52123	0	0	7	1.28378	2	0.337809	0	0	0	0	0	0	0	0	8	1.51339	0	0	0	0	0	0	6	1.04427	5	1.03093	10	1.9588	2	0.312932	3	0.410646	0	0	0	0	0	0
CATGGGAGGCTGGGCTTAATT	gi|89161199|ref|NC_000002.10|NC_000002	197336958	38	7.22584	3	0.588729	59	10.8204	44	7.43179	5	1.80869	16	4.72297	37	7.79826	16	3.03579	37	6.99943	34	7.64229	7	1.95112	14	4.19295	35	6.0916	21	4.32992	62	12.1446	17	2.65992	36	4.92775	10	2.80221	17	3.13173	17	4.75976
CATGGGATTTTCTCACCCAAA	gi|89161199|ref|NC_000002.10|NC_000002	223135390	0	0	0	0	0	0	0	0	9	3.25565	10	2.95186	0	0	0	0	0	0	0	0	18	5.01717	0	0	0	0	0	0	0	0	0	0	34	4.65399	10	2.80221	22	4.05282	22	6.15969
CATGACAAATAATTTACATAA	gi|89161199|ref|NC_000002.10|NC_000002	230738459	5	0.950769	8	1.56994	7	1.28378	3	0.506713	0	0	0	0	0	0	0	0	0	0	0	0	2	0.557463	0	0	6	1.04427	0	0	0	0	4	0.625863	8	1.09506	0	0	0	0	0	0
CATGGACTGGAAGAGAGTAAA	gi|51511721|ref|NC_000005.8|NC_000005	150632272	0	0	0	0	0	0	0	0	8	2.89391	2	0.590371	0	0	2	0.379473	2	0.378348	0	0	18	5.01717	9	2.69547	2	0.348091	0	0	0	0	0	0	26	3.55893	10	2.80221	16	2.94751	16	4.47977
CATGCTGATTAAAAAGATTAA	gi|89161199|ref|NC_000002.10|NC_000002	165054151	2	0.380308	8	1.56994	0	0	3	0.506713	0	0	0	0	2	0.421528	3	0.56921	0	0	0	0	0	0	0	0	12	2.08855	0	0	0	0	0	0	0	0	2	0.560442	0	0	0	0
CATGGGATTTTAAAACTATAC	gi|89161207|ref|NC_000004.10|NC_000004	164666734	0	0	0	0	23	4.21812	0	0	0	0	0	0	32	6.74444	0	0	18	3.40513	13	2.92205	28	7.80449	3	0.89849	9	1.56641	0	0	13	2.54644	6	0.938795	40	5.47528	0	0	14	2.57907	14	3.9198
CATGTGTGACATATATCAGTA	gi|89161218|ref|NC_000023.9|NC_000023	142968734	8	1.52123	10	1.96243	29	5.3185	7	1.18233	27	9.76694	30	8.85557	32	6.74444	13	2.46658	18	3.40513	20	4.49546	75	20.9049	32	9.58389	9	1.56641	21	4.32992	15	2.9382	11	1.72112	112	15.3308	52	14.5715	142	26.1591	142	39.758
CATGATCTTATATGTGTGTTT	gi|89161207|ref|NC_000004.10|NC_000004	140636587	0	0	0	0	8	1.46717	0	0	0	0	0	0	2	0.421528	4	0.758947	8	1.51339	0	0	0	0	0	0	2	0.348091	0	0	2	0.39176	5	0.782329	0	0	0	0	0	0	0	0
CATGCTTCTTAGTTGCCTTCC	gi|89161185|ref|NC_000001.9|NC_000001	203792291	0	0	0	0	0	0	0	0	0	0	6	1.77111	0	0	0	0	0	0	0	0	0	0	8	2.39597	0	0	2	0.412373	0	0	0	0	0	0	4	1.12088	5	0.921096	5	1.39993
CATGGAGGAGACATATTTCCA	gi|89161205|ref|NC_000003.10|NC_000003	140624550	0	0	0	0	0	0	0	0	0	0	2	0.590371	0	0	0	0	0	0	0	0	0	0	0	0	0	0	0	0	0	0	0	0	9	1.23194	5	1.4011	0	0	0	0
CATGAGCGAGGATTTTCTCCA	gi|89161185|ref|NC_000001.9|NC_000001	234446562	18	3.42277	8	1.56994	3	0.55019	0	0	0	0	0	0	4	0.843055	4	0.758947	4	0.756696	2	0.449546	2	0.557463	0	0	20	3.48091	5	1.03093	5	0.979399	22	3.44225	5	0.68441	0	0	0	0	0	0
CATGCAAAATATATAATTAGT	gi|89161185|ref|NC_000001.9|NC_000001	148284316	10	1.90154	0	0	3	0.55019	5	0.844522	3	1.08522	0	0	0	0	0	0	0	0	2	0.449546	0	0	0	0	3	0.522137	0	0	4	0.783519	7	1.09526	0	0	3	0.840663	5	0.921096	5	1.39993
CATGCTAGAAAACAAATGCAC	gi|89161185|ref|NC_000001.9|NC_000001	224169545	2	0.380308	5	0.981215	7	1.28378	0	0	0	0	3	0.885557	2	0.421528	2	0.379473	4	0.756696	8	1.79819	0	0	4	1.19799	3	0.522137	7	1.44331	0	0	3	0.469397	2	0.273764	0	0	3	0.552658	3	0.839957
CATGGAATCAGAAGGTTACAC	gi|51511721|ref|NC_000005.8|NC_000005	175743704	57	10.8388	24	4.70983	32	5.86869	32	5.40494	2	0.723477	0	0	4	0.843055	0	0	185	34.9972	92	20.6791	11	3.06605	11	3.29446	98	17.0565	31	6.39178	100	19.588	31	4.85044	12	1.64258	6	1.68133	9	1.65797	9	2.51987
CATGGGCTTCCTTACTATGTC	gi|89161185|ref|NC_000001.9|NC_000001	208026853	19	3.61292	14	2.7474	4	0.733586	5	0.844522	0	0	29	8.56039	38	8.00902	0	0	0	0	8	1.79819	4	1.11493	25	7.48742	0	0	6	1.23712	13	2.54644	8	1.25173	19	2.60076	2	0.560442	14	2.57907	14	3.9198
CATGAGAGTGTTAATTACAAT	gi|89161199|ref|NC_000002.10|NC_000002	187915454	13	2.472	0	0	10	1.83397	0	0	2	0.723477	4	1.18074	0	0	0	0	0	0	0	0	6	1.67239	0	0	0	0	0	0	0	0	0	0	9	1.23194	2	0.560442	14	2.57907	14	3.9198
CATGTGGGGATTTCTGAGTAC	gi|89161199|ref|NC_000002.10|NC_000002	238143029	0	0	0	0	0	0	0	0	0	0	0	0	0	0	0	0	0	0	0	0	0	0	0	0	0	0	0	0	0	0	0	0	0	0	0	0	7	1.28954	7	1.9599
CATGGTGGGTGGCAAAGTGTG	gi|89161199|ref|NC_000002.10|NC_000002	236704375	30	5.70461	8	1.56994	11	2.01736	21	3.54699	5	1.80869	5	1.47593	5	1.05382	2	0.379473	10	1.89174	12	2.69728	0	0	6	1.79698	27	4.69923	26	5.36085	19	3.72172	33	5.16337	2	0.273764	0	0	4	0.736877	4	1.11994
CATGGGCTTCTGTTGTCCCAT	gi|89161199|ref|NC_000002.10|NC_000002	230339916	0	0	0	0	0	0	0	0	2	0.723477	2	0.590371	0	0	0	0	0	0	0	0	3	0.836195	4	1.19799	0	0	0	0	0	0	0	0	27	3.69581	0	0	7	1.28954	7	1.9599
CATGACCCTCACCACCTCCAG	gi|89161185|ref|NC_000001.9|NC_000001	229556924	2	0.380308	7	1.3737	15	2.75095	0	0	0	0	0	0	2	0.421528	5	0.948683	0	0	3	0.67432	3	0.836195	0	0	5	0.870229	5	1.03093	2	0.39176	8	1.25173	0	0	0	0	0	0	0	0
CATGGTGAATAAACACTCTCT	gi|89161199|ref|NC_000002.10|NC_000002	237673819	5	0.950769	0	0	8	1.46717	9	1.52014	0	0	0	0	7	1.47535	0	0	0	0	4	0.899093	2	0.557463	3	0.89849	8	1.39237	8	1.64949	5	0.979399	5	0.782329	6	0.821292	5	1.4011	0	0	0	0
CATGGTAAAAATTAGTTACAA	gi|89161199|ref|NC_000002.10|NC_000002	206688797	0	0	8	1.56994	2	0.366793	5	0.844522	4	1.44695	2	0.590371	2	0.421528	6	1.13842	0	0	0	0	0	0	0	0	5	0.870229	0	0	0	0	16	2.50345	2	0.273764	8	2.24177	0	0	0	0
CATGTTATGGTTCTGCCTTGA	gi|89161185|ref|NC_000001.9|NC_000001	209811876	2	0.380308	4	0.784972	0	0	5	0.844522	20	7.23477	0	0	0	0	10	1.89737	2	0.378348	4	0.899093	2	0.557463	2	0.598993	5	0.870229	0	0	0	0	8	1.25173	5	0.68441	4	1.12088	2	0.368439	2	0.559972
CATGCACTTTGAAAATATAAT	gi|89161213|ref|NC_000007.12|NC_000007	123177390	7	1.33108	9	1.76619	11	2.01736	23	3.8848	2	0.723477	0	0	27	5.69062	16	3.03579	9	1.70257	13	2.92205	0	0	3	0.89849	9	1.56641	17	3.50517	64	12.5363	26	4.06811	3	0.410646	7	1.96155	8	1.47375	8	2.23989
CATGACAAATCCTTGGCTCAT	gi|89161199|ref|NC_000002.10|NC_000002	223134652	11	2.09169	3	0.588729	0	0	0	0	0	0	0	0	14	2.95069	0	0	3	0.567522	0	0	0	0	0	0	0	0	5	1.03093	5	0.979399	3	0.469397	0	0	0	0	0	0	0	0
CATGGCCTTTTTTTGGTGCTG	gi|89161185|ref|NC_000001.9|NC_000001	203791324	0	0	3	0.588729	0	0	0	0	0	0	7	2.0663	0	0	4	0.758947	0	0	7	1.57341	0	0	3	0.89849	0	0	8	1.64949	0	0	0	0	0	0	2	0.560442	3	0.552658	3	0.839957
CATGAAGTGAAATTCATAAAT	gi|89161205|ref|NC_000003.10|NC_000003	142949052	5	0.950769	2	0.392486	4	0.733586	6	1.01343	0	0	0	0	5	1.05382	5	0.948683	7	1.32422	0	0	0	0	0	0	3	0.522137	4	0.824746	6	1.17528	5	0.782329	0	0	0	0	0	0	0	0
CATGCCAGAGGTAGGGACTGC	gi|89161185|ref|NC_000001.9|NC_000001	245335114	10	1.90154	5	0.981215	0	0	2	0.337809	0	0	0	0	0	0	3	0.56921	0	0	6	1.34864	0	0	0	0	2	0.348091	0	0	4	0.783519	3	0.469397	3	0.410646	0	0	0	0	0	0
CATGGTATCAATTCTAGCTGA	gi|89161199|ref|NC_000002.10|NC_000002	183352348	17	3.23261	7	1.3737	16	2.93434	9	1.52014	6	2.17043	6	1.77111	7	1.47535	4	0.758947	11	2.08091	6	1.34864	12	3.34478	10	2.99497	31	5.39542	3	0.61856	29	5.68052	14	2.19052	21	2.87452	13	3.64287	11	2.02641	11	3.07984
CATGTGCCATAGCTCTCCAGG	gi|89161205|ref|NC_000003.10|NC_000003	197842867	0	0	3	0.588729	0	0	3	0.506713	0	0	0	0	0	0	13	2.46658	7	1.32422	0	0	0	0	0	0	2	0.348091	0	0	2	0.39176	0	0	0	0	0	0	2	0.368439	2	0.559972
CATGACTACACAAGTGCAACT	gi|89161185|ref|NC_000001.9|NC_000001	221076999	28	5.32431	2	0.392486	14	2.56755	15	2.53357	5	1.80869	8	2.36149	13	2.73993	20	3.79473	38	7.18861	23	5.16978	4	1.11493	7	2.09648	30	5.22137	18	3.71136	23	4.50524	35	5.4763	17	2.32699	7	1.96155	4	0.736877	4	1.11994
CATGAGGTGCCCTGGCACATG	gi|89161205|ref|NC_000003.10|NC_000003	137538037	0	0	0	0	0	0	0	0	4	1.44695	2	0.590371	0	0	0	0	0	0	0	0	2	0.557463	0	0	0	0	0	0	0	0	0	0	8	1.09506	0	0	6	1.10532	6	1.67991
CATGTTTATTATTCAAGTTGT	gi|89161185|ref|NC_000001.9|NC_000001	229531514	0	0	0	0	0	0	0	0	3	1.08522	0	0	0	0	0	0	0	0	0	0	0	0	0	0	0	0	0	0	0	0	0	0	2	0.273764	0	0	6	1.10532	6	1.67991
CATGCTGACTTGGTTACTGAT	gi|89161205|ref|NC_000003.10|NC_000003	195489576	2	0.380308	0	0	2	0.366793	0	0	15	5.42608	0	0	0	0	0	0	0	0	0	0	32	8.91942	0	0	0	0	0	0	2	0.39176	0	0	182	24.9125	0	0	0	0	0	0
CATGTCTCCCTTATTTACCAT	gi|89161199|ref|NC_000002.10|NC_000002	165057482	0	0	2	0.392486	0	0	0	0	0	0	4	1.18074	9	1.89687	5	0.948683	0	0	4	0.899093	0	0	0	0	19	3.30687	4	0.824746	0	0	2	0.312932	0	0	0	0	6	1.10532	6	1.67991
CATGGGGAAGTTGACTCCCCG	gi|89161185|ref|NC_000001.9|NC_000001	164146686	6	1.14092	2	0.392486	3	0.55019	0	0	2	0.723477	0	0	3	0.632291	0	0	10	1.89174	2	0.449546	4	1.11493	6	1.79698	34	5.91755	6	1.23712	5	0.979399	3	0.469397	4	0.547528	0	0	0	0	0	0
CATGAATGGATTTAAATGGAG	gi|89161185|ref|NC_000001.9|NC_000001	209814384	0	0	0	0	3	0.55019	0	0	0	0	3	0.885557	0	0	0	0	2	0.378348	0	0	9	2.50859	6	1.79698	0	0	0	0	0	0	5	0.782329	12	1.64258	5	1.4011	7	1.28954	7	1.9599
CATGTATTTGTTTATTGAAGC	gi|89161199|ref|NC_000002.10|NC_000002	164168687	9	1.71138	0	0	0	0	0	0	2	0.723477	0	0	2	0.421528	2	0.379473	0	0	0	0	6	1.67239	2	0.598993	22	3.82901	0	0	0	0	8	1.25173	0	0	2	0.560442	0	0	0	0
CATGAATCCATTAAGCTGTGT	gi|89161185|ref|NC_000001.9|NC_000001	243939191	6	1.14092	0	0	4	0.733586	0	0	0	0	0	0	0	0	2	0.379473	0	0	0	0	0	0	0	0	0	0	2	0.412373	0	0	10	1.56466	0	0	0	0	3	0.552658	3	0.839957
CATGGCCCTTTTAAAGATCTG	gi|89161205|ref|NC_000003.10|NC_000003	190081646	9	1.71138	0	0	11	2.01736	15	2.53357	0	0	2	0.590371	2	0.421528	0	0	0	0	2	0.449546	0	0	0	0	0	0	3	0.61856	0	0	3	0.469397	0	0	0	0	2	0.368439	2	0.559972
CATGTATATTTAGGTGCCAAA	gi|51511729|ref|NC_000013.9|NC_000013	36494905	0	0	0	0	4	0.733586	0	0	2	0.723477	0	0	0	0	0	0	0	0	0	0	11	3.06605	4	1.19799	0	0	0	0	0	0	0	0	10	1.36882	0	0	5	0.921096	5	1.39993
CATGGTATTTCAGTTTTCCCA	gi|51511721|ref|NC_000005.8|NC_000005	156387014	9	1.71138	0	0	0	0	0	0	33	11.9374	3	0.885557	0	0	0	0	0	0	3	0.67432	0	0	0	0	2	0.348091	4	0.824746	0	0	0	0	0	0	0	0	0	0	0	0
CATGGTATTTTGTCTCGGAAG	gi|51511721|ref|NC_000005.8|NC_000005	138886757	0	0	0	0	7	1.28378	0	0	5	1.80869	0	0	0	0	0	0	0	0	0	0	43	11.9855	0	0	0	0	0	0	0	0	0	0	20	2.73764	0	0	0	0	0	0
CATGTCTTTCGTCTGTTTCTC	gi|89161199|ref|NC_000002.10|NC_000002	206659767	148	28.1428	38	7.45723	128	23.4748	40	6.75618	22	7.95825	18	5.31334	163	34.3545	96	18.2147	88	16.6473	102	22.9269	9	2.50859	13	3.89346	186	32.3725	109	22.4743	83	16.258	85	13.2996	33	4.51711	25	7.00552	21	3.86861	21	5.8797
CATGGATGCACTTTGTAATTA	gi|89161207|ref|NC_000004.10|NC_000004	164667607	4	0.760615	0	0	12	2.20076	0	0	0	0	0	0	8	1.68611	0	0	8	1.51339	7	1.57341	3	0.836195	0	0	11	1.9145	0	0	4	0.783519	0	0	17	2.32699	0	0	2	0.368439	2	0.559972
CATGGAAACTATTATTTTTGC	gi|51511721|ref|NC_000005.8|NC_000005	150632450	85	16.1631	13	2.55116	130	23.8416	88	14.8636	29	10.4904	10	2.95186	19	4.00451	23	4.36394	65	12.2963	57	12.8121	14	3.90224	17	5.09144	48	8.35419	40	8.24746	193	37.8048	50	7.82329	34	4.65399	35	9.80773	29	5.34236	29	8.11959
CATGGATGAGTCTGTCTTAGA	gi|89161199|ref|NC_000002.10|NC_000002	192269150	2	0.380308	0	0	0	0	0	0	0	0	0	0	0	0	0	0	0	0	0	0	5	1.39366	0	0	0	0	0	0	0	0	0	0	8	1.09506	0	0	0	0	0	0
CATGGCATCTCCAAGAAACAG	gi|89161185|ref|NC_000001.9|NC_000001	238146940	0	0	0	0	0	0	0	0	5	1.80869	2	0.590371	0	0	0	0	0	0	0	0	5	1.39366	2	0.598993	0	0	0	0	0	0	0	0	0	0	0	0	0	0	0	0
CATGTGTAAGAGAAAGCACTT	gi|89161185|ref|NC_000001.9|NC_000001	217476921	8	1.52123	0	0	2	0.366793	8	1.35124	0	0	2	0.590371	0	0	0	0	0	0	2	0.449546	3	0.836195	0	0	4	0.696183	4	0.824746	9	1.76292	4	0.625863	8	1.09506	0	0	0	0	0	0
CATGTTTATTTGTTGTAAAGC	gi|89161199|ref|NC_000002.10|NC_000002	226887633	0	0	0	0	0	0	0	0	0	0	0	0	0	0	0	0	0	0	4	0.899093	0	0	0	0	0	0	5	1.03093	0	0	0	0	0	0	0	0	7	1.28954	7	1.9599
CATGAAAAGTCAGTCACTTGA	gi|89161199|ref|NC_000002.10|NC_000002	198059186	0	0	0	0	0	0	8	1.35124	2	0.723477	0	0	0	0	4	0.758947	0	0	0	0	0	0	2	0.598993	0	0	0	0	0	0	14	2.19052	0	0	40	11.2088	0	0	0	0
CATGCGGGGCTGCAGCGTCCC	gi|89161199|ref|NC_000002.10|NC_000002	242083056	19	3.61292	9	1.76619	2	0.366793	0	0	4	1.44695	0	0	0	0	2	0.379473	4	0.756696	3	0.67432	0	0	7	2.09648	8	1.39237	4	0.824746	3	0.58764	3	0.469397	5	0.68441	4	1.12088	3	0.552658	3	0.839957
CATGCCACTGCACAAGCTAGG	gi|89161185|ref|NC_000001.9|NC_000001	245528288	2	0.380308	0	0	0	0	0	0	11	3.97912	2	0.590371	0	0	0	0	0	0	0	0	4	1.11493	5	1.49748	0	0	2	0.412373	0	0	0	0	0	0	4	1.12088	5	0.921096	5	1.39993
CATGGTATCGTGGAAATTATT	gi|89161185|ref|NC_000001.9|NC_000001	234445626	0	0	0	0	0	0	7	1.18233	4	1.44695	5	1.47593	3	0.632291	0	0	0	0	0	0	3	0.836195	0	0	0	0	3	0.61856	3	0.58764	6	0.938795	10	1.36882	0	0	8	1.47375	8	2.23989
CATGAGACAAAGGATGTACAT	gi|89161199|ref|NC_000002.10|NC_000002	206688056	0	0	0	0	0	0	0	0	13	4.7026	93	27.4523	0	0	2	0.379473	0	0	0	0	16	4.45971	20	5.98993	0	0	0	0	0	0	0	0	68	9.30798	50	14.011	55	10.1321	55	15.3992
CATGTTACATCATCGGCACTT	gi|89161185|ref|NC_000001.9|NC_000001	231186234	0	0	0	0	0	0	0	0	0	0	0	0	0	0	0	0	0	0	0	0	6	1.67239	2	0.598993	0	0	0	0	0	0	0	0	2	0.273764	0	0	6	1.10532	6	1.67991
CATGGTAGTTCCAGAACTGTG	gi|89161199|ref|NC_000002.10|NC_000002	242437242	6	1.14092	0	0	10	1.83397	2	0.337809	0	0	2	0.590371	0	0	3	0.56921	0	0	4	0.899093	3	0.836195	0	0	11	1.9145	2	0.412373	2	0.39176	3	0.469397	0	0	0	0	4	0.736877	4	1.11994
CATGGCTCTGTCAGTATCACA	gi|89161205|ref|NC_000003.10|NC_000003	190090780	22	4.18338	7	1.3737	28	5.1351	11	1.85795	4	1.44695	4	1.18074	9	1.89687	16	3.03579	16	3.02678	25	5.61933	0	0	5	1.49748	13	2.26259	20	4.12373	18	3.52584	12	1.87759	19	2.60076	0	0	11	2.02641	11	3.07984
CATGTATAAACAAAATAATGT	gi|89161199|ref|NC_000002.10|NC_000002	230338565	0	0	0	0	0	0	0	0	23	8.31999	2	0.590371	0	0	0	0	0	0	0	0	10	2.78732	9	2.69547	0	0	0	0	0	0	0	0	17	2.32699	3	0.840663	12	2.21063	12	3.35983
CATGCGCAGGCCCAGGGATTA	gi|51511721|ref|NC_000005.8|NC_000005	138305557	0	0	0	0	0	0	0	0	3	1.08522	3	0.885557	0	0	0	0	0	0	0	0	4	1.11493	6	1.79698	0	0	0	0	0	0	0	0	8	1.09506	0	0	3	0.552658	3	0.839957
CATGTTCCCAAAACAAAGACA	gi|89161213|ref|NC_000007.12|NC_000007	123178091	9	1.71138	4	0.784972	11	2.01736	2	0.337809	0	0	2	0.590371	25	5.26909	4	0.758947	2	0.378348	9	2.02296	0	0	0	0	7	1.21832	7	1.44331	10	1.9588	4	0.625863	9	1.23194	3	0.840663	7	1.28954	7	1.9599
CATGTAAATAACCCGAAACTG	gi|89161185|ref|NC_000001.9|NC_000001	229219373	8	1.52123	5	0.981215	6	1.10038	6	1.01343	0	0	0	0	0	0	3	0.56921	2	0.378348	6	1.34864	0	0	0	0	0	0	2	0.412373	0	0	10	1.56466	0	0	0	0	0	0	0	0
CATGGTGATTGAAGCCAAAAA	gi|89161185|ref|NC_000001.9|NC_000001	245416587	0	0	0	0	0	0	0	0	3	1.08522	0	0	0	0	0	0	2	0.378348	0	0	2	0.557463	0	0	2	0.348091	0	0	3	0.58764	2	0.312932	7	0.958174	0	0	5	0.921096	5	1.39993
CATGTTGAGACACTGAGTTTG	gi|89161199|ref|NC_000002.10|NC_000002	241171315	6	1.14092	6	1.17746	5	0.916983	2	0.337809	8	2.89391	2	0.590371	3	0.632291	7	1.32816	2	0.378348	10	2.24773	2	0.557463	0	0	10	1.74046	0	0	0	0	11	1.72112	0	0	0	0	0	0	0	0
CATGGCATTTTTGGTAGTTGC	gi|51511721|ref|NC_000005.8|NC_000005	172126673	0	0	0	0	2	0.366793	2	0.337809	17	6.14955	17	5.01816	0	0	0	0	0	0	0	0	6	1.67239	9	2.69547	0	0	0	0	0	0	0	0	7	0.958174	21	5.88464	49	9.02675	49	13.7193
CATGGTCATAATCATCAGATT	gi|89161205|ref|NC_000003.10|NC_000003	190090531	5	0.950769	0	0	2	0.366793	0	0	3	1.08522	3	0.885557	0	0	0	0	3	0.567522	2	0.449546	0	0	0	0	2	0.348091	0	0	2	0.39176	0	0	12	1.64258	0	0	12	2.21063	12	3.35983
CATGGAAAGTGCAAACACATG	gi|89161216|ref|NC_000009.10|NC_000009	4698287	0	0	0	0	0	0	0	0	3	1.08522	5	1.47593	0	0	0	0	0	0	0	0	3	0.836195	6	1.79698	0	0	0	0	0	0	0	0	8	1.09506	0	0	2	0.368439	2	0.559972
CATGACCCTTCTGGTGCTCAG	gi|89161185|ref|NC_000001.9|NC_000001	177594377	0	0	2	0.392486	11	2.01736	2	0.337809	0	0	0	0	11	2.3184	6	1.13842	10	1.89174	3	0.67432	0	0	0	0	8	1.39237	8	1.64949	2	0.39176	3	0.469397	0	0	0	0	0	0	0	0
CATGACTCCCCCAAATGTCAC	gi|89161205|ref|NC_000003.10|NC_000003	195493702	2	0.380308	0	0	2	0.366793	0	0	0	0	0	0	0	0	0	0	0	0	0	0	6	1.67239	0	0	0	0	0	0	5	0.979399	0	0	17	2.32699	0	0	0	0	0	0
CATGTTACTCATAGGGACTAT	gi|89161199|ref|NC_000002.10|NC_000002	242573348	18	3.42277	0	0	7	1.28378	0	0	3	1.08522	0	0	0	0	0	0	2	0.378348	2	0.449546	3	0.836195	2	0.598993	0	0	3	0.61856	2	0.39176	4	0.625863	0	0	0	0	3	0.552658	3	0.839957
CATGGACAGACCTACTGAGTT	gi|51511721|ref|NC_000005.8|NC_000005	138304180	0	0	0	0	0	0	0	0	0	0	2	0.590371	0	0	0	0	0	0	0	0	6	1.67239	0	0	0	0	0	0	0	0	0	0	0	0	3	0.840663	6	1.10532	6	1.67991
CATGGCAATATAGTCAATATA	gi|89161207|ref|NC_000004.10|NC_000004	187346880	0	0	0	0	0	0	0	0	0	0	0	0	0	0	0	0	0	0	0	0	13	3.62351	3	0.89849	0	0	0	0	0	0	0	0	11	1.5057	0	0	2	0.368439	2	0.559972
CATGGCTTTGCTCTGAGTTTC	gi|89161205|ref|NC_000003.10|NC_000003	190090510	0	0	0	0	0	0	0	0	114	41.2382	81	23.91	3	0.632291	0	0	0	0	0	0	107	29.8243	65	19.4673	3	0.522137	0	0	0	0	0	0	258	35.3156	60	16.8133	134	24.6854	134	37.5181
CATGTTCATTTTTAATCTTGA	gi|89161185|ref|NC_000001.9|NC_000001	238145242	14	2.66215	18	3.53237	0	0	6	1.01343	6	2.17043	0	0	2	0.421528	9	1.70763	2	0.378348	3	0.67432	0	0	0	0	0	0	0	0	5	0.979399	7	1.09526	6	0.821292	4	1.12088	0	0	0	0
CATGACACACAAAGATTATCT	gi|89161205|ref|NC_000003.10|NC_000003	195491900	15	2.85231	0	0	4	0.733586	0	0	0	0	0	0	0	0	0	0	0	0	0	0	0	0	0	0	0	0	0	0	11	2.15468	0	0	11	1.5057	0	0	0	0	0	0
CATGACATTTACCAGAGTCAT	gi|89161199|ref|NC_000002.10|NC_000002	197559826	9	1.71138	0	0	11	2.01736	3	0.506713	2	0.723477	0	0	3	0.632291	6	1.13842	0	0	2	0.449546	0	0	0	0	2	0.348091	2	0.412373	10	1.9588	5	0.782329	0	0	0	0	0	0	0	0
CATGTGACACCTGCGCCACCC	gi|51511721|ref|NC_000005.8|NC_000005	179654725	8	1.52123	11	2.15867	0	0	0	0	0	0	0	0	3	0.632291	5	0.948683	2	0.378348	0	0	0	0	0	0	6	1.04427	2	0.412373	0	0	2	0.312932	0	0	0	0	2	0.368439	2	0.559972
CATGGTTTCCATTTCAAGATC	gi|89161199|ref|NC_000002.10|NC_000002	197336842	18	3.42277	8	1.56994	13	2.38416	5	0.844522	3	1.08522	7	2.0663	11	2.3184	2	0.379473	9	1.70257	8	1.79819	0	0	0	0	8	1.39237	7	1.44331	23	4.50524	15	2.34699	6	0.821292	8	2.24177	4	0.736877	4	1.11994
CATGTTAAACGATTAGGTATT	gi|89161185|ref|NC_000001.9|NC_000001	245352196	0	0	0	0	0	0	0	0	2	0.723477	0	0	0	0	0	0	3	0.567522	0	0	9	2.50859	2	0.598993	0	0	2	0.412373	0	0	0	0	5	0.68441	0	0	6	1.10532	6	1.67991
CATGAGTGTGGCTGGAGGAAC	gi|89161199|ref|NC_000002.10|NC_000002	207542439	0	0	4	0.784972	5	0.916983	2	0.337809	0	0	0	0	2	0.421528	7	1.32816	0	0	6	1.34864	0	0	0	0	3	0.522137	3	0.61856	0	0	7	1.09526	2	0.273764	0	0	0	0	0	0
CATGAGTGTCAATGTAGAAAA	gi|51511721|ref|NC_000005.8|NC_000005	138304368	0	0	0	0	0	0	0	0	5	1.80869	2	0.590371	0	0	0	0	0	0	0	0	6	1.67239	3	0.89849	0	0	0	0	0	0	0	0	7	0.958174	4	1.12088	2	0.368439	2	0.559972
CATGATTTGGTATTGTGGCTA	gi|89161205|ref|NC_000003.10|NC_000003	195490349	7	1.33108	0	0	3	0.55019	0	0	2	0.723477	0	0	0	0	0	0	0	0	0	0	0	0	0	0	0	0	0	0	7	1.37116	2	0.312932	8	1.09506	0	0	0	0	0	0
CATGCCTTCCCTGAATGATCA	gi|89161185|ref|NC_000001.9|NC_000001	243195286	0	0	0	0	0	0	0	0	3	1.08522	4	1.18074	0	0	0	0	0	0	0	0	0	0	0	0	0	0	0	0	0	0	0	0	4	0.547528	0	0	6	1.10532	6	1.67991
CATGCTGTTCTCAATTGGTAA	gi|89161199|ref|NC_000002.10|NC_000002	187338032	2	0.380308	0	0	0	0	0	0	6	2.17043	5	1.47593	0	0	0	0	0	0	0	0	4	1.11493	4	1.19799	0	0	0	0	0	0	0	0	9	1.23194	0	0	14	2.57907	14	3.9198
CATGGGCCTTTGCAAGCTATA	gi|89161185|ref|NC_000001.9|NC_000001	243939075	0	0	0	0	0	0	0	0	0	0	3	0.885557	0	0	0	0	0	0	0	0	0	0	0	0	0	0	0	0	0	0	0	0	7	0.958174	3	0.840663	28	5.15814	28	7.8396
CATGTAGAATCTTTTAGTTTT	gi|89161185|ref|NC_000001.9|NC_000001	225913377	0	0	0	0	0	0	0	0	0	0	0	0	0	0	0	0	0	0	0	0	2	0.557463	0	0	0	0	2	0.412373	0	0	0	0	0	0	0	0	6	1.10532	6	1.67991
CATGGCAATTCCAGCAGCAAC	gi|89161199|ref|NC_000002.10|NC_000002	230339737	19	3.61292	5	0.981215	19	3.48453	3	0.506713	7	2.53217	9	2.65667	9	1.89687	2	0.379473	10	1.89174	15	3.3716	20	5.57463	7	2.09648	20	3.48091	14	2.88661	13	2.54644	9	1.40819	19	2.60076	11	3.08243	16	2.94751	16	4.47977
CATGATTAAGTGTCCATATGA	gi|89161199|ref|NC_000002.10|NC_000002	209431739	0	0	0	0	0	0	0	0	0	0	0	0	0	0	0	0	0	0	0	0	0	0	5	1.49748	0	0	0	0	0	0	0	0	14	1.91635	5	1.4011	9	1.65797	9	2.51987
CATGGTGAAACATTAGATCTC	gi|89161185|ref|NC_000001.9|NC_000001	211513416	0	0	0	0	0	0	0	0	2	0.723477	0	0	0	0	0	0	0	0	0	0	6	1.67239	5	1.49748	0	0	0	0	0	0	0	0	6	0.821292	0	0	2	0.368439	2	0.559972
CATGGGGATTATACACCAATA	gi|89161205|ref|NC_000003.10|NC_000003	190084246	3	0.570461	0	0	6	1.10038	4	0.675618	0	0	0	0	0	0	0	0	0	0	0	0	0	0	0	0	0	0	5	1.03093	0	0	0	0	0	0	0	0	0	0	0	0
CATGCGTGATTCTCTCTTTAT	gi|89161205|ref|NC_000003.10|NC_000003	190087460	4	0.760615	0	0	0	0	2	0.337809	0	0	0	0	0	0	0	0	0	0	2	0.449546	24	6.68956	0	0	3	0.522137	0	0	4	0.783519	0	0	21	2.87452	0	0	9	1.65797	9	2.51987
CATGACACTTAAGAATTTCAC	gi|89161185|ref|NC_000001.9|NC_000001	221346056	0	0	0	0	0	0	0	0	0	0	2	0.590371	0	0	0	0	0	0	0	0	4	1.11493	0	0	0	0	0	0	0	0	2	0.312932	3	0.410646	0	0	10	1.84219	10	2.79986
CATGGGACCCATCCTAATCCA	gi|89161199|ref|NC_000002.10|NC_000002	242134906	0	0	2	0.392486	0	0	5	0.844522	0	0	0	0	0	0	3	0.56921	0	0	6	1.34864	0	0	0	0	0	0	7	1.44331	2	0.39176	0	0	0	0	3	0.840663	0	0	0	0
CATGTTGTATGAGAAACTAAA	gi|89161205|ref|NC_000003.10|NC_000003	193339916	11	2.09169	2	0.392486	2	0.366793	0	0	2	0.723477	3	0.885557	9	1.89687	5	0.948683	0	0	2	0.449546	2	0.557463	0	0	0	0	2	0.412373	9	1.76292	0	0	7	0.958174	6	1.68133	6	1.10532	6	1.67991
CATGAAGGAGACATTCTTTAA	gi|89161199|ref|NC_000002.10|NC_000002	230337023	81	15.4025	35	6.8685	45	8.25285	16	2.70247	28	10.1287	31	9.15076	10	2.10764	22	4.17421	28	5.29687	15	3.3716	39	10.8705	19	5.69044	44	7.65801	18	3.71136	36	7.05168	38	5.9457	43	5.88593	74	20.7364	28	5.15814	28	7.8396
CATGGAACATCCCCTGAGAAA	gi|89161199|ref|NC_000002.10|NC_000002	231949316	3	0.570461	7	1.3737	3	0.55019	7	1.18233	5	1.80869	3	0.885557	0	0	3	0.56921	3	0.567522	11	2.47251	7	1.95112	5	1.49748	9	1.56641	3	0.61856	3	0.58764	11	1.72112	20	2.73764	3	0.840663	9	1.65797	9	2.51987
CATGTATCAATGTTTCCTTTT	gi|89161199|ref|NC_000002.10|NC_000002	187915040	137	26.0511	10	1.96243	114	20.9072	15	2.53357	10	3.61738	14	4.1326	17	3.58298	26	4.93315	21	3.97265	32	7.19274	22	6.1321	7	2.09648	18	3.13282	31	6.39178	119	23.3097	39	6.10217	69	9.44486	9	2.52199	35	6.44768	35	9.7995
CATGCAAAAATTTGTGCCAAA	gi|89161205|ref|NC_000003.10|NC_000003	195040647	0	0	16	3.13989	0	0	10	1.68904	0	0	0	0	0	0	8	1.51789	0	0	0	0	0	0	0	0	0	0	4	0.824746	0	0	14	2.19052	0	0	0	0	0	0	0	0
CATGTTTAAAGTTCAATAATG	gi|89161207|ref|NC_000004.10|NC_000004	188723234	0	0	0	0	0	0	0	0	0	0	0	0	0	0	0	0	102	19.2957	4	0.899093	5	1.39366	0	0	0	0	0	0	5	0.979399	0	0	0	0	0	0	0	0	0	0
CATGAGAGAAAATAGAAAAGT	gi|89161205|ref|NC_000003.10|NC_000003	190089577	2	0.380308	0	0	0	0	0	0	69	24.96	17	5.01816	0	0	0	0	0	0	0	0	54	15.0515	31	9.28439	2	0.348091	0	0	0	0	10	1.56466	103	14.0988	9	2.52199	39	7.18455	39	10.9194
CATGTGAATGTGCTGTGTGGA	gi|89161185|ref|NC_000001.9|NC_000001	243078754	4	0.760615	2	0.392486	3	0.55019	0	0	3	1.08522	0	0	0	0	2	0.379473	0	0	0	0	0	0	0	0	22	3.82901	0	0	0	0	11	1.72112	0	0	0	0	0	0	0	0
CATGCATTCAAGTCACTGTCA	gi|89161199|ref|NC_000002.10|NC_000002	203797510	3	0.570461	2	0.392486	10	1.83397	2	0.337809	0	0	0	0	0	0	2	0.379473	0	0	4	0.899093	0	0	0	0	5	0.870229	5	1.03093	12	2.35056	3	0.469397	0	0	0	0	0	0	0	0
CATGTGGTTCAGAATTGAGAA	gi|89161185|ref|NC_000001.9|NC_000001	225916606	0	0	2	0.392486	0	0	0	0	0	0	6	1.77111	0	0	0	0	0	0	0	0	4	1.11493	0	0	0	0	0	0	0	0	0	0	18	2.46388	2	0.560442	7	1.28954	7	1.9599
CATGCATCTTGCAAGCAGTGA	gi|89161185|ref|NC_000001.9|NC_000001	178158156	3	0.570461	0	0	4	0.733586	5	0.844522	0	0	0	0	4	0.843055	2	0.379473	3	0.567522	0	0	2	0.557463	2	0.598993	9	1.56641	0	0	6	1.17528	0	0	5	0.68441	0	0	0	0	0	0
CATGGGTATATGAGAACCATG	gi|89161207|ref|NC_000004.10|NC_000004	89398330	0	0	0	0	0	0	2	0.337809	12	4.34086	50	14.7593	0	0	0	0	0	0	0	0	5	1.39366	46	13.7768	0	0	0	0	0	0	0	0	26	3.55893	31	8.68685	54	9.94784	54	15.1192
CATGGGAACTTTAATATAAGG	gi|89161199|ref|NC_000002.10|NC_000002	209435737	2	0.380308	7	1.3737	19	3.48453	11	1.85795	0	0	2	0.590371	0	0	18	3.41526	0	0	5	1.12387	3	0.836195	0	0	0	0	6	1.23712	0	0	2	0.312932	5	0.68441	0	0	0	0	0	0
CATGTTAACATTGGACCCAAA	gi|89161199|ref|NC_000002.10|NC_000002	192262791	0	0	0	0	6	1.10038	0	0	0	0	0	0	0	0	3	0.56921	4	0.756696	2	0.449546	0	0	0	0	2	0.348091	4	0.824746	2	0.39176	10	1.56466	0	0	0	0	0	0	0	0
CATGGGTTTTTTATTTCTTCT	gi|89161185|ref|NC_000001.9|NC_000001	196758823	2	0.380308	4	0.784972	0	0	6	1.01343	0	0	3	0.885557	23	4.84757	2	0.379473	0	0	2	0.449546	0	0	0	0	0	0	0	0	0	0	3	0.469397	0	0	3	0.840663	9	1.65797	9	2.51987
CATGTCCTATGTCATATAAAG	gi|89161199|ref|NC_000002.10|NC_000002	230738442	50	9.50769	4	0.784972	22	4.03472	12	2.02685	16	5.78782	0	0	0	0	18	3.41526	4	0.756696	5	1.12387	7	1.95112	3	0.89849	58	10.0947	14	2.88661	25	4.897	37	5.78924	11	1.5057	3	0.840663	3	0.552658	3	0.839957
CATGTCCTTTTAGTCCTTGAC	gi|89161185|ref|NC_000001.9|NC_000001	222631365	0	0	0	0	0	0	0	0	3	1.08522	2	0.590371	0	0	0	0	0	0	0	0	9	2.50859	6	1.79698	0	0	0	0	0	0	0	0	5	0.68441	0	0	0	0	0	0
CATGAAAACAATGTAGGTAAA	gi|89161216|ref|NC_000009.10|NC_000009	85049628	0	0	2	0.392486	3	0.55019	3	0.506713	8	2.89391	8	2.36149	0	0	0	0	0	0	0	0	0	0	2	0.598993	0	0	0	0	3	0.58764	5	0.782329	14	1.91635	16	4.48354	2	0.368439	2	0.559972
CATGTAATTTGAAAAGCAGTG	gi|89161185|ref|NC_000001.9|NC_000001	229566197	444	84.4283	71	13.9332	364	66.7563	518	87.4925	18	6.51129	9	2.65667	146	30.7715	177	33.5834	287	54.2929	279	62.7117	22	6.1321	9	2.69547	464	80.7572	254	52.3714	781	152.982	443	69.3144	33	4.51711	9	2.52199	18	3.31595	18	5.03974
CATGCAGGTGTGTGTGGTGGG	gi|89161199|ref|NC_000002.10|NC_000002	242083085	0	0	0	0	0	0	0	0	5	1.80869	4	1.18074	0	0	0	0	0	0	0	0	2	0.557463	3	0.89849	0	0	0	0	0	0	0	0	28	3.8327	0	0	6	1.10532	6	1.67991
CATGTTACTTCAACTAAAAGT	gi|89161185|ref|NC_000001.9|NC_000001	220975079	823	156.497	182	35.7162	454	83.262	370	62.4946	260	94.052	88	25.9763	190	40.0451	666	126.365	615	116.342	274	61.5879	259	72.1915	106	31.7466	615	107.038	289	59.5879	273	53.4752	592	92.6278	398	54.479	198	55.4838	202	37.2123	202	56.5571
CATGCAATTTTGTTAATATTA	gi|89161199|ref|NC_000002.10|NC_000002	192271480	3	0.570461	0	0	21	3.85133	7	1.18233	7	2.53217	17	5.01816	0	0	3	0.56921	6	1.13504	8	1.79819	9	2.50859	7	2.09648	4	0.696183	9	1.85568	12	2.35056	17	2.65992	11	1.5057	0	0	3	0.552658	3	0.839957
CATGTAACAGTGATCAGGAGA	gi|89161205|ref|NC_000003.10|NC_000003	186706765	0	0	30	5.88729	2	0.366793	29	4.89823	0	0	2	0.590371	10	2.10764	21	3.98447	0	0	5	1.12387	0	0	0	0	0	0	9	1.85568	0	0	25	3.91165	0	0	0	0	4	0.736877	4	1.11994
CATGGTTGGTCACTTTTTAAA	gi|89161199|ref|NC_000002.10|NC_000002	223134669	0	0	0	0	0	0	0	0	2	0.723477	2	0.590371	0	0	0	0	0	0	0	0	10	2.78732	5	1.49748	0	0	0	0	0	0	2	0.312932	10	1.36882	2	0.560442	6	1.10532	6	1.67991
CATGCATTTCCTATCTAAACC	gi|89161199|ref|NC_000002.10|NC_000002	207648803	70	13.3108	12	2.35492	27	4.95171	0	0	9	3.25565	5	1.47593	11	2.3184	4	0.758947	14	2.64843	11	2.47251	3	0.836195	4	1.19799	58	10.0947	14	2.88661	50	9.79399	7	1.09526	15	2.05323	5	1.4011	9	1.65797	9	2.51987
CATGAAGATGTGAGCACAGCC	gi|89161185|ref|NC_000001.9|NC_000001	199637185	4	0.760615	2	0.392486	0	0	2	0.337809	0	0	0	0	0	0	3	0.56921	0	0	5	1.12387	0	0	0	0	0	0	6	1.23712	0	0	11	1.72112	0	0	3	0.840663	0	0	0	0
CATGACAAAGACAGAAAGGGG	gi|89161205|ref|NC_000003.10|NC_000003	195497015	79	15.0222	0	0	9	1.65057	0	0	4	1.44695	2	0.590371	0	0	0	0	11	2.08091	0	0	3	0.836195	0	0	0	0	0	0	38	7.44343	2	0.312932	7	0.958174	0	0	0	0	0	0
CATGGATAAAATGTCAAGTAC	gi|89161199|ref|NC_000002.10|NC_000002	230338537	0	0	0	0	0	0	0	0	2	0.723477	2	0.590371	0	0	0	0	0	0	0	0	0	0	13	3.89346	0	0	0	0	0	0	0	0	14	1.91635	3	0.840663	7	1.28954	7	1.9599
CATGTTAGTTGTCACTGCCTA	gi|89161185|ref|NC_000001.9|NC_000001	220975062	2	0.380308	0	0	6	1.10038	4	0.675618	5	1.80869	8	2.36149	0	0	3	0.56921	2	0.378348	2	0.449546	9	2.50859	0	0	2	0.348091	2	0.412373	0	0	0	0	30	4.10646	5	1.4011	5	0.921096	5	1.39993
CATGTTGCAGATTTCACTCAA	gi|89161185|ref|NC_000001.9|NC_000001	234780417	3	0.570461	7	1.3737	0	0	2	0.337809	3	1.08522	0	0	0	0	6	1.13842	0	0	0	0	2	0.557463	2	0.598993	15	2.61069	3	0.61856	0	0	12	1.87759	0	0	0	0	0	0	0	0
CATGATACCATTCTGCTATCA	gi|89161207|ref|NC_000004.10|NC_000004	140531812	6	1.14092	2	0.392486	3	0.55019	0	0	0	0	0	0	7	1.47535	0	0	8	1.51339	0	0	0	0	0	0	8	1.39237	2	0.412373	4	0.783519	0	0	0	0	0	0	4	0.736877	4	1.11994
CATGTTGAAACCAGCCTCTTG	gi|89161185|ref|NC_000001.9|NC_000001	201259876	0	0	0	0	0	0	0	0	2	0.723477	0	0	0	0	0	0	0	0	0	0	6	1.67239	4	1.19799	0	0	0	0	0	0	0	0	5	0.68441	3	0.840663	2	0.368439	2	0.559972
CATGTTTACCTGCTCGTGGAA	gi|89161207|ref|NC_000004.10|NC_000004	164666336	0	0	0	0	0	0	2	0.337809	0	0	0	0	5	1.05382	0	0	0	0	0	0	4	1.11493	0	0	0	0	0	0	0	0	0	0	6	0.821292	0	0	0	0	0	0
CATGAATAGCAATGGCAATCT	gi|89161185|ref|NC_000001.9|NC_000001	229566993	0	0	0	0	0	0	2	0.337809	0	0	0	0	4	0.843055	2	0.379473	4	0.756696	0	0	0	0	0	0	3	0.522137	0	0	10	1.9588	7	1.09526	7	0.958174	0	0	2	0.368439	2	0.559972
CATGGGTTTTCTTATTTACTT	gi|89161185|ref|NC_000001.9|NC_000001	229567335	2	0.380308	0	0	5	0.916983	3	0.506713	11	3.97912	24	7.08446	0	0	0	0	2	0.378348	3	0.67432	42	11.7067	9	2.69547	4	0.696183	0	0	33	6.46404	6	0.938795	114	15.6045	4	1.12088	17	3.13173	17	4.75976
CATGTTCTTCTTCTCCTGCCT	gi|89161185|ref|NC_000001.9|NC_000001	203572054	3	0.570461	0	0	6	1.10038	0	0	0	0	0	0	0	0	0	0	7	1.32422	0	0	0	0	2	0.598993	0	0	0	0	3	0.58764	0	0	0	0	2	0.560442	3	0.552658	3	0.839957
CATGGGAAAAAAAAACTACTG	gi|89161199|ref|NC_000002.10|NC_000002	206688953	0	0	0	0	0	0	0	0	3	1.08522	7	2.0663	0	0	0	0	0	0	0	0	0	0	6	1.79698	0	0	0	0	0	0	0	0	11	1.5057	5	1.4011	14	2.57907	14	3.9198
CATGGCTGAGACTTAATACCA	gi|89161199|ref|NC_000002.10|NC_000002	203447911	2	0.380308	2	0.392486	0	0	6	1.01343	2	0.723477	2	0.590371	0	0	2	0.379473	2	0.378348	5	1.12387	0	0	0	0	7	1.21832	7	1.44331	2	0.39176	6	0.938795	10	1.36882	4	1.12088	0	0	0	0
CATGATCCACAGCTTTTGATT	gi|51511724|ref|NC_000008.9|NC_000008	126998274	12	2.28185	0	0	23	4.21812	0	0	2	0.723477	0	0	0	0	0	0	0	0	3	0.67432	0	0	0	0	4	0.696183	4	0.824746	0	0	4	0.625863	0	0	0	0	3	0.552658	3	0.839957
CATGTTTTCCAGAAAATAGAA	gi|89161205|ref|NC_000003.10|NC_000003	180435728	6	1.14092	8	1.56994	2	0.366793	6	1.01343	4	1.44695	0	0	6	1.26458	7	1.32816	3	0.567522	0	0	0	0	0	0	13	2.26259	7	1.44331	3	0.58764	18	2.81638	0	0	3	0.840663	0	0	0	0
CATGTTATATAGGTGGAAAGG	gi|89161199|ref|NC_000002.10|NC_000002	216792496	0	0	2	0.392486	10	1.83397	2	0.337809	2	0.723477	2	0.590371	4	0.843055	2	0.379473	0	0	7	1.57341	5	1.39366	2	0.598993	13	2.26259	6	1.23712	2	0.39176	6	0.938795	3	0.410646	4	1.12088	13	2.39485	13	3.63982
CATGTAATGGAATTATTAATG	gi|89161185|ref|NC_000001.9|NC_000001	231522232	9	1.71138	3	0.588729	0	0	16	2.70247	0	0	0	0	0	0	9	1.70763	0	0	6	1.34864	0	0	0	0	0	0	5	1.03093	10	1.9588	19	2.97285	0	0	4	1.12088	0	0	0	0
CATGGCATCTTTAGTTCAGGC	gi|89161185|ref|NC_000001.9|NC_000001	201260495	7	1.33108	4	0.784972	8	1.46717	8	1.35124	0	0	0	0	4	0.843055	2	0.379473	10	1.89174	7	1.57341	0	0	0	0	17	2.95878	13	2.68043	19	3.72172	31	4.85044	0	0	0	0	0	0	0	0
CATGGGGCTCCAGTGGTGAGG	gi|89161185|ref|NC_000001.9|NC_000001	246713901	0	0	0	0	0	0	0	0	0	0	5	1.47593	0	0	0	0	0	0	12	2.69728	0	0	9	2.69547	0	0	0	0	4	0.783519	22	3.44225	4	0.547528	9	2.52199	0	0	0	0
CATGTTAATTTAAAGCTTTAT	gi|89161199|ref|NC_000002.10|NC_000002	191538173	639	121.508	507	99.4952	785	143.966	776	131.07	254	91.8816	929	274.228	374	78.8257	1326	251.591	1263	238.927	1548	347.949	257	71.6341	457	136.87	1675	291.527	1212	249.898	677	132.611	2679	419.172	426	58.3117	961	269.292	307	56.5553	307	85.9556
CATGCTGGAAAATTCCACCGA	gi|89161199|ref|NC_000002.10|NC_000002	237673478	6	1.14092	21	4.1211	0	0	25	4.22261	3	1.08522	0	0	0	0	43	8.15868	2	0.378348	3	0.67432	0	0	0	0	8	1.39237	0	0	0	0	19	2.97285	0	0	2	0.560442	2	0.368439	2	0.559972
CATGTCTAACAAGGAAGAAGT	gi|89161205|ref|NC_000003.10|NC_000003	190084263	21	3.99323	7	1.3737	20	3.66793	5	0.844522	0	0	0	0	0	0	4	0.758947	0	0	5	1.12387	0	0	0	0	0	0	2	0.412373	0	0	0	0	0	0	3	0.840663	0	0	0	0
CATGCTGAGAAGCGGCCTCCT	gi|89161185|ref|NC_000001.9|NC_000001	112060702	32	6.08492	14	2.7474	2	0.366793	0	0	0	0	0	0	0	0	5	0.948683	0	0	9	2.02296	0	0	0	0	0	0	0	0	2	0.39176	4	0.625863	3	0.410646	0	0	2	0.368439	2	0.559972
CATGTCACCGTCAGGGAAGAC	gi|89161199|ref|NC_000002.10|NC_000002	238975154	0	0	0	0	0	0	0	0	8	2.89391	3	0.885557	0	0	0	0	0	0	0	0	3	0.836195	5	1.49748	0	0	0	0	0	0	0	0	20	2.73764	0	0	6	1.10532	6	1.67991
CATGTATCACAATCTTATTTG	gi|51511721|ref|NC_000005.8|NC_000005	156387031	2	0.380308	0	0	5	0.916983	0	0	6	2.17043	0	0	0	0	0	0	8	1.51339	3	0.67432	2	0.557463	5	1.49748	0	0	4	0.824746	2	0.39176	0	0	0	0	0	0	0	0	0	0
CATGGGGGGGCGTTCAGCCTT	gi|89161199|ref|NC_000002.10|NC_000002	233154140	0	0	0	0	0	0	0	0	0	0	7	2.0663	0	0	0	0	0	0	0	0	4	1.11493	8	2.39597	0	0	0	0	0	0	0	0	9	1.23194	8	2.24177	3	0.552658	3	0.839957
CATGAGGACCAAAATGCTTCA	gi|89161199|ref|NC_000002.10|NC_000002	197562438	10	1.90154	6	1.17746	11	2.01736	2	0.337809	0	0	0	0	0	0	0	0	3	0.567522	2	0.449546	2	0.557463	0	0	10	1.74046	4	0.824746	2	0.39176	5	0.782329	9	1.23194	0	0	4	0.736877	4	1.11994
CATGGATACCATGTATGTAAG	gi|89161185|ref|NC_000001.9|NC_000001	234780434	0	0	0	0	0	0	0	0	0	0	0	0	0	0	0	0	0	0	0	0	13	3.62351	8	2.39597	0	0	0	0	0	0	0	0	0	0	0	0	8	1.47375	8	2.23989
CATGCGTATCACAATTTTACC	gi|89161199|ref|NC_000002.10|NC_000002	227570678	21	3.99323	3	0.588729	3	0.55019	5	0.844522	0	0	0	0	4	0.843055	0	0	6	1.13504	0	0	0	0	0	0	7	1.21832	10	2.06187	12	2.35056	0	0	3	0.410646	0	0	3	0.552658	3	0.839957
CATGGAGTTATTTCTAAAATG	gi|89161199|ref|NC_000002.10|NC_000002	223132317	0	0	0	0	2	0.366793	0	0	0	0	0	0	6	1.26458	0	0	2	0.378348	5	1.12387	0	0	4	1.19799	0	0	0	0	5	0.979399	2	0.312932	0	0	0	0	5	0.921096	5	1.39993
CATGTCCCTACAAGCAGTTCT	gi|89161185|ref|NC_000001.9|NC_000001	221332082	4	0.760615	26	5.10232	0	0	0	0	0	0	0	0	522	110.019	8	1.51789	0	0	13	2.92205	0	0	0	0	0	0	28	5.77322	0	0	12	1.87759	0	0	0	0	9	1.65797	9	2.51987
CATGGTTTTAAGATCCCTTCA	gi|51511721|ref|NC_000005.8|NC_000005	150631945	0	0	0	0	0	0	0	0	0	0	2	0.590371	0	0	0	0	0	0	0	0	4	1.11493	3	0.89849	0	0	0	0	0	0	0	0	2	0.273764	0	0	5	0.921096	5	1.39993
CATGCAACTTCTATACATTTG	gi|89161185|ref|NC_000001.9|NC_000001	220974990	6	1.14092	10	1.96243	10	1.83397	19	3.20918	3	1.08522	0	0	3	0.632291	18	3.41526	6	1.13504	5	1.12387	0	0	0	0	12	2.08855	8	1.64949	11	2.15468	19	2.97285	7	0.958174	0	0	0	0	0	0
CATGTATGATGTTAGCTGAGG	gi|89161185|ref|NC_000001.9|NC_000001	245384945	6	1.14092	0	0	30	5.5019	24	4.05371	3	1.08522	5	1.47593	5	1.05382	8	1.51789	3	0.567522	8	1.79819	2	0.557463	0	0	12	2.08855	15	3.0928	19	3.72172	20	3.12932	14	1.91635	3	0.840663	4	0.736877	4	1.11994
CATGAAGCGCCACGCAGACAC	gi|89161216|ref|NC_000009.10|NC_000009	139143352	0	0	0	0	0	0	0	0	3	1.08522	8	2.36149	0	0	0	0	0	0	0	0	5	1.39366	2	0.598993	0	0	0	0	0	0	0	0	0	0	0	0	7	1.28954	7	1.9599
CATGCGCAAAATAGCACAAAC	gi|89161185|ref|NC_000001.9|NC_000001	243199572	0	0	0	0	3	0.55019	0	0	0	0	0	0	2	0.421528	0	0	0	0	3	0.67432	0	0	0	0	4	0.696183	2	0.412373	6	1.17528	3	0.469397	7	0.958174	0	0	5	0.921096	5	1.39993
CATGACCTGTTCATCTCAGTA	gi|89161185|ref|NC_000001.9|NC_000001	246938184	0	0	0	0	0	0	0	0	0	0	0	0	0	0	6	1.13842	0	0	6	1.34864	8	2.22985	0	0	0	0	0	0	3	0.58764	0	0	0	0	4	1.12088	0	0	0	0
CATGGTATTGTTCCTGGAAGA	gi|89161185|ref|NC_000001.9|NC_000001	245528729	0	0	0	0	0	0	0	0	9	3.25565	7	2.0663	0	0	0	0	0	0	0	0	5	1.39366	8	2.39597	0	0	0	0	2	0.39176	0	0	25	3.42205	5	1.4011	4	0.736877	4	1.11994
CATGTTCACCAGCATTACTTT	gi|89161185|ref|NC_000001.9|NC_000001	209814576	0	0	0	0	0	0	0	0	0	0	3	0.885557	0	0	0	0	0	0	0	0	27	7.52576	11	3.29446	0	0	0	0	0	0	0	0	35	4.79087	3	0.840663	6	1.10532	6	1.67991
CATGTTCCACCGTTTATTTCA	gi|89161205|ref|NC_000003.10|NC_000003	195490622	11	2.09169	0	0	2	0.366793	0	0	14	5.06434	0	0	0	0	0	0	3	0.567522	0	0	11	3.06605	0	0	0	0	0	0	8	1.56704	0	0	58	7.93916	0	0	0	0	0	0
CATGTAAAATAAAAGAGCCTT	gi|89161185|ref|NC_000001.9|NC_000001	220833358	3	0.570461	3	0.588729	5	0.916983	42	7.09399	2	0.723477	4	1.18074	5	1.05382	12	2.27684	5	0.94587	9	2.02296	4	1.11493	0	0	3	0.522137	12	2.47424	17	3.32996	14	2.19052	5	0.68441	4	1.12088	2	0.368439	2	0.559972
CATGCCACTTTTATAGCATTT	gi|89161199|ref|NC_000002.10|NC_000002	227570307	0	0	0	0	0	0	0	0	2	0.723477	2	0.590371	2	0.421528	0	0	0	0	0	0	12	3.34478	4	1.19799	0	0	0	0	0	0	0	0	17	2.32699	2	0.560442	2	0.368439	2	0.559972
CATGCTGTGTTTCTTCCCAGT	gi|89161205|ref|NC_000003.10|NC_000003	190090493	153	29.0935	6	1.17746	67	12.2876	26	4.39152	16	5.78782	7	2.0663	30	6.32291	34	6.45105	38	7.18861	50	11.2387	5	1.39366	18	5.39094	78	13.5756	50	10.3093	127	24.8767	81	12.6737	33	4.51711	12	3.36265	20	3.68439	20	5.59972
CATGGAATTATCTACTTTAGC	gi|89161205|ref|NC_000003.10|NC_000003	195497058	0	0	0	0	0	0	0	0	21	7.59651	0	0	0	0	0	0	0	0	0	0	4	1.11493	0	0	0	0	0	0	0	0	0	0	12	1.64258	0	0	0	0	0	0
CATGATCAAAATGACAATAGC	gi|89161199|ref|NC_000002.10|NC_000002	192268956	0	0	0	0	0	0	0	0	3	1.08522	2	0.590371	0	0	0	0	0	0	0	0	3	0.836195	5	1.49748	0	0	0	0	0	0	2	0.312932	12	1.64258	0	0	0	0	0	0
CATGGTATGTAATCATCCTTA	gi|89161185|ref|NC_000001.9|NC_000001	245418167	35	6.65538	7	1.3737	34	6.23548	5	0.844522	21	7.59651	17	5.01816	11	2.3184	5	0.948683	12	2.27009	3	0.67432	64	17.8388	6	1.79698	27	4.69923	3	0.61856	29	5.68052	12	1.87759	54	7.39163	6	1.68133	21	3.86861	21	5.8797
CATGATGCTTTTGTTGGGAGA	gi|89161205|ref|NC_000003.10|NC_000003	199098425	2	0.380308	4	0.784972	4	0.733586	0	0	6	2.17043	2	0.590371	2	0.421528	0	0	0	0	0	0	5	1.39366	0	0	8	1.39237	0	0	0	0	6	0.938795	12	1.64258	2	0.560442	0	0	0	0
CATGTGAACATATAAAATGGG	gi|89161199|ref|NC_000002.10|NC_000002	178186853	4	0.760615	0	0	10	1.83397	22	3.7159	2	0.723477	4	1.18074	9	1.89687	10	1.89737	24	4.54017	10	2.24773	7	1.95112	3	0.89849	21	3.65496	2	0.412373	23	4.50524	30	4.69397	5	0.68441	4	1.12088	2	0.368439	2	0.559972
CATGTCCACCTGACAGTCATT	gi|89161213|ref|NC_000007.12|NC_000007	145241323	0	0	0	0	0	0	3	0.506713	0	0	0	0	0	0	10	1.89737	0	0	2	0.449546	0	0	0	0	0	0	6	1.23712	2	0.39176	5	0.782329	0	0	0	0	0	0	0	0
CATGAGGAATTGGGGAGGTTG	gi|89161205|ref|NC_000003.10|NC_000003	156386683	0	0	2	0.392486	0	0	5	0.844522	0	0	3	0.885557	0	0	6	1.13842	0	0	7	1.57341	3	0.836195	11	3.29446	0	0	0	0	0	0	7	1.09526	0	0	16	4.48354	0	0	0	0
CATGGAATAATTTGAAAAAAT	gi|89161185|ref|NC_000001.9|NC_000001	245417750	185	35.1785	49	9.6159	115	21.0906	23	3.8848	53	19.1721	33	9.74113	28	5.90139	18	3.41526	62	11.7288	30	6.7432	91	25.3646	11	3.29446	217	37.7679	48	9.89696	130	25.4644	66	10.3267	92	12.5931	28	7.84619	35	6.44768	35	9.7995
CATGAGCATCCCCGGAACCCT	gi|89161185|ref|NC_000001.9|NC_000001	221332133	0	0	0	0	0	0	0	0	0	0	0	0	2	0.421528	0	0	0	0	0	0	0	0	0	0	0	0	0	0	0	0	0	0	0	0	0	0	10	1.84219	10	2.79986
CATGGCAACTTCTTTTATGAT	gi|89161185|ref|NC_000001.9|NC_000001	211514718	5	0.950769	0	0	7	1.28378	2	0.337809	0	0	0	0	0	0	0	0	2	0.378348	3	0.67432	0	0	0	0	6	1.04427	0	0	5	0.979399	2	0.312932	0	0	0	0	0	0	0	0
CATGCGGATATGTTGTCCAGC	gi|89161199|ref|NC_000002.10|NC_000002	216793026	84	15.9729	32	6.27977	44	8.06945	20	3.37809	5	1.80869	8	2.36149	17	3.58298	10	1.89737	22	4.16183	45	10.1148	0	0	2	0.598993	33	5.74351	51	10.5155	29	5.68052	16	2.50345	9	1.23194	5	1.4011	2	0.368439	2	0.559972
CATGCAATTTATAAGCTTTAA	gi|89161199|ref|NC_000002.10|NC_000002	209431786	9	1.71138	9	1.76619	11	2.01736	64	10.8099	0	0	0	0	0	0	3	0.56921	0	0	17	3.82114	0	0	0	0	0	0	11	2.26805	11	2.15468	32	5.00691	3	0.410646	0	0	0	0	0	0
CATGCTGGCATCTTCTGTTTT	gi|89161213|ref|NC_000007.12|NC_000007	156165750	2	0.380308	3	0.588729	9	1.65057	0	0	0	0	2	0.590371	10	2.10764	9	1.70763	3	0.567522	5	1.12387	4	1.11493	0	0	7	1.21832	8	1.64949	6	1.17528	0	0	7	0.958174	3	0.840663	3	0.552658	3	0.839957
CATGGGTCAAATAAAGATGAT	gi|89161207|ref|NC_000004.10|NC_000004	159265073	3	0.570461	0	0	4	0.733586	0	0	6	2.17043	3	0.885557	7	1.47535	0	0	2	0.378348	0	0	0	0	0	0	0	0	0	0	4	0.783519	0	0	7	0.958174	4	1.12088	3	0.552658	3	0.839957
CATGAGTTTTGTTTAAAGCAC	gi|89161207|ref|NC_000004.10|NC_000004	191129394	0	0	0	0	3	0.55019	0	0	0	0	3	0.885557	0	0	0	0	0	0	0	0	2	0.557463	5	1.49748	0	0	0	0	0	0	0	0	9	1.23194	4	1.12088	0	0	0	0
CATGGGATTGTGACATATCCT	gi|89161199|ref|NC_000002.10|NC_000002	201745337	14	2.66215	11	2.15867	4	0.733586	14	2.36466	2	0.723477	5	1.47593	0	0	4	0.758947	2	0.378348	10	2.24773	4	1.11493	0	0	3	0.522137	8	1.64949	9	1.76292	9	1.40819	6	0.821292	8	2.24177	10	1.84219	10	2.79986
CATGGTCAATTCCAGTAGAAT	gi|89161199|ref|NC_000002.10|NC_000002	203797676	6	1.14092	2	0.392486	6	1.10038	15	2.53357	0	0	0	0	0	0	5	0.948683	0	0	7	1.57341	0	0	0	0	5	0.870229	7	1.44331	2	0.39176	8	1.25173	0	0	0	0	0	0	0	0
CATGTATACTACAGAAAACTG	gi|89161205|ref|NC_000003.10|NC_000003	195490639	0	0	0	0	0	0	0	0	4	1.44695	0	0	0	0	0	0	0	0	0	0	10	2.78732	0	0	0	0	0	0	0	0	0	0	66	9.03421	0	0	0	0	0	0
CATGGGTTAGTAACACCCAGC	gi|89161199|ref|NC_000002.10|NC_000002	197336612	0	0	0	0	3	0.55019	0	0	2	0.723477	3	0.885557	0	0	0	0	0	0	4	0.899093	3	0.836195	0	0	0	0	2	0.412373	7	1.37116	0	0	6	0.821292	0	0	4	0.736877	4	1.11994
CATGTTACGCTTAACAGCTGC	gi|89161185|ref|NC_000001.9|NC_000001	231186092	6	1.14092	2	0.392486	0	0	3	0.506713	6	2.17043	0	0	3	0.632291	2	0.379473	0	0	2	0.449546	8	2.22985	2	0.598993	4	0.696183	0	0	0	0	2	0.312932	25	3.42205	14	3.92309	5	0.921096	5	1.39993
CATGATTGTACTTGAGCAGTA	gi|89161199|ref|NC_000002.10|NC_000002	219168287	8	1.52123	5	0.981215	14	2.56755	0	0	0	0	0	0	4	0.843055	2	0.379473	5	0.94587	4	0.899093	0	0	0	0	11	1.9145	3	0.61856	5	0.979399	6	0.938795	0	0	0	0	0	0	0	0
CATGATCCTCCTGAGCAACCA	gi|89161185|ref|NC_000001.9|NC_000001	203791307	0	0	0	0	0	0	0	0	0	0	20	5.90371	0	0	0	0	0	0	0	0	0	0	6	1.79698	0	0	0	0	0	0	0	0	0	0	22	6.16486	32	5.89502	32	8.95954
CATGTACATTCCTGATTTAAT	gi|89161185|ref|NC_000001.9|NC_000001	209813516	0	0	0	0	0	0	0	0	8	2.89391	10	2.95186	0	0	0	0	0	0	0	0	14	3.90224	12	3.59396	0	0	0	0	0	0	0	0	44	6.02281	5	1.4011	5	0.921096	5	1.39993
CATGGAACACTTAACAGATGA	gi|51511730|ref|NC_000014.7|NC_000014	57805204	0	0	0	0	0	0	0	0	0	0	4	1.18074	0	0	2	0.379473	0	0	0	0	4	1.11493	7	2.09648	0	0	0	0	0	0	0	0	0	0	0	0	6	1.10532	6	1.67991
CATGTGTTGTCTCTCCTATAA	gi|89161199|ref|NC_000002.10|NC_000002	233158690	2	0.380308	2	0.392486	0	0	2	0.337809	0	0	0	0	0	0	4	0.758947	2	0.378348	2	0.449546	2	0.557463	0	0	0	0	5	1.03093	0	0	10	1.56466	3	0.410646	0	0	0	0	0	0
CATGATAGTAGCATAGCCATA	gi|89161199|ref|NC_000002.10|NC_000002	164167421	17	3.23261	5	0.981215	4	0.733586	3	0.506713	0	0	0	0	0	0	6	1.13842	4	0.756696	6	1.34864	0	0	0	0	46	8.0061	12	2.47424	3	0.58764	14	2.19052	0	0	0	0	0	0	0	0
CATGTTTATTGTCTGAAACTG	gi|89161185|ref|NC_000001.9|NC_000001	245438406	3	0.570461	0	0	2	0.366793	0	0	2	0.723477	0	0	3	0.632291	2	0.379473	14	2.64843	4	0.899093	4	1.11493	0	0	7	1.21832	6	1.23712	0	0	2	0.312932	6	0.821292	3	0.840663	5	0.921096	5	1.39993
CATGCAGACTCATCATTCATA	gi|89161199|ref|NC_000002.10|NC_000002	29694	0	0	0	0	0	0	0	0	0	0	2	0.590371	0	0	0	0	0	0	0	0	9	2.50859	0	0	0	0	0	0	0	0	0	0	10	1.36882	2	0.560442	0	0	0	0
CATGCCGGGACAATTTTGGGT	gi|89161205|ref|NC_000003.10|NC_000003	142948810	4	0.760615	4	0.784972	6	1.10038	0	0	3	1.08522	3	0.885557	2	0.421528	3	0.56921	10	1.89174	4	0.899093	0	0	2	0.598993	2	0.348091	3	0.61856	0	0	2	0.312932	3	0.410646	2	0.560442	7	1.28954	7	1.9599
CATGTGACTGAAGTATGTGCT	gi|89161207|ref|NC_000004.10|NC_000004	140592602	2	0.380308	0	0	0	0	0	0	5	1.80869	2	0.590371	0	0	0	0	0	0	0	0	3	0.836195	2	0.598993	2	0.348091	0	0	0	0	0	0	11	1.5057	2	0.560442	11	2.02641	11	3.07984
CATGGCACCTCACATTCATAT	gi|89161185|ref|NC_000001.9|NC_000001	203792155	0	0	0	0	0	0	0	0	0	0	29	8.56039	0	0	0	0	0	0	0	0	0	0	8	2.39597	0	0	0	0	0	0	2	0.312932	0	0	12	3.36265	30	5.52658	30	8.39957
CATGTACTGGTTTGTATATTT	gi|89161207|ref|NC_000004.10|NC_000004	166037930	0	0	3	0.588729	0	0	4	0.675618	0	0	2	0.590371	0	0	5	0.948683	0	0	28	6.29365	0	0	2	0.598993	0	0	14	2.88661	3	0.58764	4	0.625863	0	0	0	0	0	0	0	0
CATGCTCCCGCAAACCCTTTT	gi|89161199|ref|NC_000002.10|NC_000002	206688381	0	0	0	0	0	0	0	0	0	0	6	1.77111	0	0	0	0	0	0	0	0	0	0	3	0.89849	0	0	0	0	0	0	0	0	6	0.821292	3	0.840663	6	1.10532	6	1.67991
CATGTGCCCACACACTGCCAT	gi|89161199|ref|NC_000002.10|NC_000002	197561770	26	4.944	9	1.76619	34	6.23548	0	0	0	0	0	0	20	4.21528	5	0.948683	7	1.32422	4	0.899093	2	0.557463	3	0.89849	24	4.1771	2	0.412373	4	0.783519	11	1.72112	19	2.60076	0	0	0	0	0	0
CATGTTCACCGAAGCATTGCC	gi|89161199|ref|NC_000002.10|NC_000002	192269386	41	7.79631	9	1.76619	12	2.20076	0	0	0	0	0	0	0	0	4	0.758947	11	2.08091	13	2.92205	5	1.39366	6	1.79698	2	0.348091	8	1.64949	2	0.39176	2	0.312932	9	1.23194	0	0	0	0	0	0
CATGCATACCTCTTAGGTTCT	gi|89161199|ref|NC_000002.10|NC_000002	219642539	11	2.09169	2	0.392486	5	0.916983	17	2.87138	0	0	2	0.590371	0	0	3	0.56921	0	0	13	2.92205	0	0	0	0	5	0.870229	16	3.29899	7	1.37116	8	1.25173	0	0	3	0.840663	0	0	0	0
CATGTGAGCCAACACACCAGG	gi|89161199|ref|NC_000002.10|NC_000002	206689574	0	0	0	0	0	0	0	0	3	1.08522	9	2.65667	0	0	0	0	0	0	0	0	0	0	8	2.39597	0	0	0	0	0	0	0	0	8	1.09506	10	2.80221	15	2.76329	15	4.19979
CATGTTAAGAAACACGTATCA	gi|89161199|ref|NC_000002.10|NC_000002	183352140	0	0	0	0	0	0	0	0	0	0	6	1.77111	0	0	0	0	0	0	0	0	3	0.836195	3	0.89849	0	0	0	0	0	0	0	0	10	1.36882	2	0.560442	4	0.736877	4	1.11994
CATGAAAAAGATTTAATAGGG	gi|89161185|ref|NC_000001.9|NC_000001	217678913	0	0	0	0	0	0	0	0	2	0.723477	3	0.885557	0	0	3	0.56921	0	0	3	0.67432	0	0	0	0	0	0	0	0	0	0	11	1.72112	0	0	7	1.96155	0	0	0	0
CATGTTTCATTGCACTTACTT	gi|89161199|ref|NC_000002.10|NC_000002	197560706	11	2.09169	0	0	25	4.58491	0	0	9	3.25565	8	2.36149	7	1.47535	0	0	3	0.567522	5	1.12387	45	12.5429	12	3.59396	16	2.78473	5	1.03093	9	1.76292	20	3.12932	46	6.29657	6	1.68133	26	4.7897	26	7.27963
CATGGTGCTCTGCACAGTGTT	gi|89161205|ref|NC_000003.10|NC_000003	195462077	9	1.71138	0	0	3	0.55019	0	0	0	0	0	0	0	0	0	0	0	0	0	0	7	1.95112	0	0	0	0	0	0	8	1.56704	0	0	9	1.23194	0	0	0	0	0	0
CATGGTACTTACAGGAGTAAG	gi|89161185|ref|NC_000001.9|NC_000001	217709753	0	0	0	0	0	0	0	0	0	0	6	1.77111	0	0	0	0	0	0	0	0	0	0	2	0.598993	0	0	0	0	0	0	0	0	0	0	8	2.24177	0	0	0	0
CATGTGTATCGTGATAAGTTG	gi|89161205|ref|NC_000003.10|NC_000003	168868116	7	1.33108	0	0	4	0.733586	0	0	0	0	0	0	3	0.632291	0	0	10	1.89174	2	0.449546	4	1.11493	0	0	8	1.39237	6	1.23712	0	0	2	0.312932	0	0	0	0	0	0	0	0
CATGAAATGCTGTAACACTTT	gi|89161199|ref|NC_000002.10|NC_000002	198048160	27	5.13415	4	0.784972	20	3.66793	8	1.35124	3	1.08522	3	0.885557	15	3.16146	10	1.89737	29	5.48604	21	4.72024	3	0.836195	0	0	24	4.1771	19	3.91755	6	1.17528	22	3.44225	3	0.410646	6	1.68133	3	0.552658	3	0.839957
CATGTTAATAAATAATGACAG	gi|89161207|ref|NC_000004.10|NC_000004	164667691	9	1.71138	7	1.3737	31	5.68529	12	2.02685	0	0	0	0	14	2.95069	11	2.0871	17	3.21596	10	2.24773	2	0.557463	0	0	13	2.26259	8	1.64949	12	2.35056	23	3.59871	0	0	0	0	2	0.368439	2	0.559972
CATGAGCTGTTCTCAGTGAGT	gi|89161185|ref|NC_000001.9|NC_000001	220832365	8	1.52123	2	0.392486	9	1.65057	8	1.35124	4	1.44695	8	2.36149	28	5.90139	20	3.79473	3	0.567522	0	0	4	1.11493	3	0.89849	5	0.870229	7	1.44331	10	1.9588	18	2.81638	8	1.09506	5	1.4011	4	0.736877	4	1.11994
CATGGTCAGGTGCTGAGGATT	gi|89161213|ref|NC_000007.12|NC_000007	63593555	10	1.90154	2	0.392486	0	0	0	0	2	0.723477	0	0	2	0.421528	0	0	0	0	0	0	0	0	0	0	18	3.13282	3	0.61856	0	0	0	0	0	0	0	0	2	0.368439	2	0.559972
CATGTAACCAGTATTTTCATG	gi|51511731|ref|NC_000015.8|NC_000015	61401567	0	0	0	0	0	0	0	0	10	3.61738	13	3.83741	0	0	0	0	0	0	0	0	10	2.78732	9	2.69547	0	0	0	0	0	0	0	0	2	0.273764	17	4.76376	7	1.28954	7	1.9599
CATGCCTTTTCTCTTTCTGTG	gi|89161205|ref|NC_000003.10|NC_000003	190088850	6	1.14092	0	0	0	0	0	0	13	4.7026	5	1.47593	0	0	0	0	2	0.378348	0	0	11	3.06605	12	3.59396	0	0	0	0	0	0	3	0.469397	23	3.14829	3	0.840663	6	1.10532	6	1.67991
CATGATTTGAGTCTCTTGGAT	gi|89161185|ref|NC_000001.9|NC_000001	211514374	0	0	0	0	0	0	0	0	0	0	2	0.590371	0	0	0	0	0	0	0	0	17	4.73844	5	1.49748	0	0	0	0	0	0	0	0	5	0.68441	4	1.12088	6	1.10532	6	1.67991
CATGTTGCTTAGTGTCAGAAT	gi|89161199|ref|NC_000002.10|NC_000002	203796729	11	2.09169	2	0.392486	11	2.01736	0	0	0	0	0	0	2	0.421528	0	0	3	0.567522	5	1.12387	0	0	0	0	5	0.870229	11	2.26805	8	1.56704	9	1.40819	0	0	0	0	0	0	0	0
CATGAGCTTGATTACTCCATT	gi|89161185|ref|NC_000001.9|NC_000001	242320090	6	1.14092	0	0	0	0	0	0	0	0	0	0	0	0	0	0	0	0	0	0	0	0	0	0	66	11.487	0	0	0	0	0	0	0	0	0	0	0	0	0	0
CATGTCTGTATTTCAAGAGAG	gi|89161199|ref|NC_000002.10|NC_000002	230738561	19	3.61292	3	0.588729	9	1.65057	3	0.506713	2	0.723477	0	0	4	0.843055	7	1.32816	6	1.13504	0	0	0	0	0	0	46	8.0061	8	1.64949	0	0	5	0.782329	2	0.273764	0	0	0	0	0	0
CATGTTCTGCTGCCTGGGGAG	gi|89161199|ref|NC_000002.10|NC_000002	227571286	0	0	0	0	0	0	0	0	7	2.53217	2	0.590371	0	0	0	0	0	0	0	0	5	1.39366	3	0.89849	0	0	0	0	0	0	0	0	8	1.09506	0	0	6	1.10532	6	1.67991
CATGGAAACTCACCCCAAACC	gi|89161185|ref|NC_000001.9|NC_000001	245022188	0	0	0	0	0	0	0	0	0	0	0	0	0	0	0	0	0	0	0	0	0	0	2	0.598993	0	0	0	0	0	0	0	0	0	0	0	0	6	1.10532	6	1.67991
CATGTGGGTGTGGAGGCTCCT	gi|89161199|ref|NC_000002.10|NC_000002	209430903	0	0	0	0	0	0	0	0	5	1.80869	3	0.885557	0	0	0	0	0	0	0	0	0	0	5	1.49748	0	0	0	0	0	0	0	0	31	4.24334	3	0.840663	12	2.21063	12	3.35983
CATGTTTTACAATTTAGTGGG	gi|89161199|ref|NC_000002.10|NC_000002	203796746	3	0.570461	0	0	0	0	0	0	9	3.25565	7	2.0663	0	0	0	0	0	0	0	0	11	3.06605	3	0.89849	6	1.04427	2	0.412373	2	0.39176	6	0.938795	23	3.14829	5	1.4011	15	2.76329	15	4.19979
CATGTGTATAGTTCTATTTCA	gi|89161207|ref|NC_000004.10|NC_000004	68017350	36	6.84554	12	2.35492	33	6.05209	9	1.52014	11	3.97912	15	4.42779	37	7.79826	13	2.46658	15	2.83761	16	3.59637	25	6.96829	15	4.49245	30	5.22137	10	2.06187	34	6.65992	36	5.63277	60	8.21292	19	5.3242	30	5.52658	30	8.39957
CATGTGGTTTGTGCATTTTAA	gi|89161205|ref|NC_000003.10|NC_000003	180437149	4	0.760615	0	0	10	1.83397	0	0	3	1.08522	2	0.590371	4	0.843055	0	0	0	0	0	0	0	0	0	0	5	0.870229	0	0	3	0.58764	2	0.312932	7	0.958174	0	0	7	1.28954	7	1.9599
CATGAAAGAACGACAATTTTT	gi|89161199|ref|NC_000002.10|NC_000002	29080	78	14.832	10	1.96243	47	8.61964	10	1.68904	13	4.7026	10	2.95186	26	5.47986	14	2.65631	53	10.0262	80	17.9819	45	12.5429	5	1.49748	81	14.0977	30	6.1856	168	32.9078	50	7.82329	30	4.10646	9	2.52199	10	1.84219	10	2.79986
CATGTGGTCAGTGTCTTACCC	gi|89161199|ref|NC_000002.10|NC_000002	216792677	0	0	0	0	0	0	0	0	2	0.723477	3	0.885557	0	0	0	0	0	0	0	0	0	0	5	1.49748	0	0	3	0.61856	0	0	0	0	6	0.821292	2	0.560442	12	2.21063	12	3.35983
CATGGGGAGGGAACAAGCTCA	gi|51511727|ref|NC_000011.8|NC_000011	106061521	13	2.472	4	0.784972	18	3.30114	3	0.506713	0	0	2	0.590371	0	0	0	0	4	0.756696	3	0.67432	2	0.557463	0	0	0	0	5	1.03093	22	4.30936	3	0.469397	3	0.410646	0	0	3	0.552658	3	0.839957
CATGATGTCAGATGTCCATTT	gi|89161185|ref|NC_000001.9|NC_000001	225915142	14	2.66215	2	0.392486	10	1.83397	4	0.675618	8	2.89391	8	2.36149	6	1.26458	5	0.948683	10	1.89174	18	4.04592	9	2.50859	6	1.79698	88	15.316	11	2.26805	9	1.76292	17	2.65992	22	3.0114	0	0	17	3.13173	17	4.75976
CATGGAGGACTTTTAGCAGGT	gi|89161185|ref|NC_000001.9|NC_000001	245418346	18	3.42277	0	0	5	0.916983	3	0.506713	2	0.723477	0	0	0	0	0	0	0	0	3	0.67432	2	0.557463	0	0	9	1.56641	4	0.824746	3	0.58764	7	1.09526	2	0.273764	0	0	6	1.10532	6	1.67991
CATGTTACAGTGCGATCACTG	gi|89161199|ref|NC_000002.10|NC_000002	223135373	0	0	0	0	7	1.28378	0	0	0	0	0	0	11	2.3184	7	1.32816	0	0	4	0.899093	0	0	0	0	0	0	0	0	0	0	2	0.312932	5	0.68441	0	0	0	0	0	0
CATGCTAACCAAATGTGATTC	gi|89161199|ref|NC_000002.10|NC_000002	210799172	0	0	0	0	0	0	0	0	0	0	3	0.885557	0	0	0	0	0	0	0	0	0	0	2	0.598993	0	0	0	0	0	0	0	0	3	0.410646	3	0.840663	7	1.28954	7	1.9599
CATGGAGGGCTGACGTGTAAC	gi|89161185|ref|NC_000001.9|NC_000001	243075092	2	0.380308	0	0	2	0.366793	0	0	0	0	0	0	2	0.421528	3	0.56921	0	0	5	1.12387	3	0.836195	0	0	2	0.348091	2	0.412373	0	0	0	0	2	0.273764	8	2.24177	3	0.552658	3	0.839957
CATGAGAAGAGAAAAATCTGC	gi|89161199|ref|NC_000002.10|NC_000002	230337872	17	3.23261	5	0.981215	12	2.20076	5	0.844522	7	2.53217	5	1.47593	2	0.421528	4	0.758947	9	1.70257	7	1.57341	0	0	13	3.89346	20	3.48091	4	0.824746	4	0.783519	21	3.28578	5	0.68441	5	1.4011	14	2.57907	14	3.9198
CATGAAGCCCTCAATCAGGTC	gi|89161199|ref|NC_000002.10|NC_000002	238999840	4	0.760615	3	0.588729	4	0.733586	5	0.844522	0	0	0	0	20	4.21528	3	0.56921	4	0.756696	4	0.899093	0	0	0	0	6	1.04427	6	1.23712	4	0.783519	12	1.87759	0	0	0	0	0	0	0	0
CATGCATGAAAAATGTATTCA	gi|89161205|ref|NC_000003.10|NC_000003	180435711	9	1.71138	2	0.392486	0	0	0	0	0	0	0	0	3	0.632291	0	0	2	0.378348	0	0	0	0	2	0.598993	4	0.696183	6	1.23712	2	0.39176	2	0.312932	0	0	0	0	0	0	0	0
CATGTGGAAAAATAAGCAAAC	gi|89161199|ref|NC_000002.10|NC_000002	166643547	3	0.570461	4	0.784972	10	1.83397	0	0	2	0.723477	4	1.18074	0	0	3	0.56921	4	0.756696	3	0.67432	2	0.557463	3	0.89849	12	2.08855	8	1.64949	30	5.8764	0	0	17	2.32699	4	1.12088	0	0	0	0
CATGTAGCATTTAATTCAATG	gi|89161205|ref|NC_000003.10|NC_000003	180437300	13	2.472	2	0.392486	3	0.55019	3	0.506713	4	1.44695	0	0	3	0.632291	0	0	3	0.567522	0	0	3	0.836195	0	0	10	1.74046	0	0	5	0.979399	9	1.40819	2	0.273764	2	0.560442	3	0.552658	3	0.839957
CATGAAATAAAGGAAACCCTT	gi|89161199|ref|NC_000002.10|NC_000002	192271773	7	1.33108	0	0	17	3.11774	0	0	0	0	9	2.65667	0	0	4	0.758947	0	0	3	0.67432	2	0.557463	2	0.598993	0	0	3	0.61856	7	1.37116	3	0.469397	9	1.23194	2	0.560442	0	0	0	0
CATGTTCCCCTCCACTTTTGC	gi|89161185|ref|NC_000001.9|NC_000001	224791685	0	0	27	5.29856	0	0	28	4.72932	0	0	2	0.590371	134	28.2423	101	19.1634	11	2.08091	82	18.4314	0	0	2	0.598993	0	0	99	20.4125	0	0	34	5.31984	0	0	0	0	9	1.65797	9	2.51987
CATGTGTTACTATATTGAGAA	gi|89161205|ref|NC_000003.10|NC_000003	180440372	15	2.85231	8	1.56994	22	4.03472	18	3.04028	7	2.53217	5	1.47593	20	4.21528	8	1.51789	9	1.70257	3	0.67432	8	2.22985	0	0	28	4.87328	8	1.64949	25	4.897	23	3.59871	17	2.32699	20	5.60442	6	1.10532	6	1.67991
CATGGTACTGGCAGACCCCAT	gi|89161199|ref|NC_000002.10|NC_000002	230740701	0	0	0	0	0	0	0	0	5	1.80869	2	0.590371	2	0.421528	0	0	0	0	0	0	2	0.557463	2	0.598993	2	0.348091	0	0	0	0	0	0	10	1.36882	0	0	3	0.552658	3	0.839957
CATGGAAAGTTTGTATGCAGA	gi|89161185|ref|NC_000001.9|NC_000001	199636937	0	0	0	0	0	0	0	0	0	0	7	2.0663	0	0	0	0	0	0	0	0	6	1.67239	2	0.598993	0	0	0	0	0	0	0	0	0	0	2	0.560442	2	0.368439	2	0.559972
CATGGACCCTTCTGTGGTGGG	gi|89161185|ref|NC_000001.9|NC_000001	202631891	0	0	0	0	0	0	0	0	2	0.723477	5	1.47593	0	0	0	0	0	0	0	0	2	0.557463	7	2.09648	0	0	0	0	0	0	0	0	0	0	0	0	5	0.921096	5	1.39993
CATGACTGCATGCATGATCAC	gi|89161185|ref|NC_000001.9|NC_000001	231186048	0	0	0	0	0	0	0	0	2	0.723477	0	0	0	0	0	0	0	0	0	0	3	0.836195	6	1.79698	0	0	0	0	0	0	0	0	8	1.09506	0	0	7	1.28954	7	1.9599
CATGCTATACAGAAACAAATC	gi|89161199|ref|NC_000002.10|NC_000002	203797984	64	12.1698	12	2.35492	40	7.33586	14	2.36466	3	1.08522	6	1.77111	7	1.47535	17	3.22552	19	3.5943	22	4.94501	2	0.557463	3	0.89849	16	2.78473	20	4.12373	7	1.37116	21	3.28578	5	0.68441	0	0	8	1.47375	8	2.23989
CATGCTTCACTGGTTTCCTTT	gi|89161185|ref|NC_000001.9|NC_000001	245351947	10	1.90154	6	1.17746	14	2.56755	5	0.844522	5	1.80869	0	0	6	1.26458	9	1.70763	12	2.27009	7	1.57341	4	1.11493	0	0	14	2.43664	7	1.44331	7	1.37116	8	1.25173	2	0.273764	0	0	0	0	0	0
CATGGTCCCCATCTTCCAACT	gi|89161199|ref|NC_000002.10|NC_000002	183351929	2	0.380308	0	0	0	0	0	0	0	0	3	0.885557	0	0	0	0	7	1.32422	0	0	0	0	0	0	0	0	0	0	0	0	2	0.312932	10	1.36882	0	0	5	0.921096	5	1.39993
CATGTCAAAGATGCCTACTGA	gi|89161185|ref|NC_000001.9|NC_000001	220974866	48	9.12738	21	4.1211	17	3.11774	6	1.01343	3	1.08522	2	0.590371	24	5.05833	18	3.41526	35	6.62109	25	5.61933	4	1.11493	5	1.49748	44	7.65801	16	3.29899	7	1.37116	21	3.28578	15	2.05323	4	1.12088	9	1.65797	9	2.51987
CATGAAATGAATGGATATTAA	gi|89161185|ref|NC_000001.9|NC_000001	229566425	10	1.90154	12	2.35492	2	0.366793	5	0.844522	0	0	0	0	0	0	5	0.948683	0	0	2	0.449546	2	0.557463	0	0	27	4.69923	4	0.824746	9	1.76292	10	1.56466	0	0	6	1.68133	0	0	0	0
CATGCTGACCCCAATTGCCAG	gi|89161199|ref|NC_000002.10|NC_000002	31078	0	0	0	0	0	0	0	0	3	1.08522	0	0	0	0	0	0	0	0	2	0.449546	9	2.50859	3	0.89849	0	0	0	0	0	0	0	0	7	0.958174	0	0	2	0.368439	2	0.559972
CATGAAACTGTGAGGGACTCT	gi|51511721|ref|NC_000005.8|NC_000005	156385589	421	80.0547	10	1.96243	1150	210.906	27	4.56042	102	36.8973	5	1.47593	0	0	14	2.65631	399	75.4804	338	75.9733	26	7.24703	9	2.69547	166	28.8916	241	49.691	130	25.4644	28	4.38104	6	0.821292	0	0	0	0	0	0
CATGTCTTAAAAATATCTATG	gi|89161199|ref|NC_000002.10|NC_000002	198048177	28	5.32431	15	2.94364	48	8.80303	36	6.08056	8	2.89391	4	1.18074	47	9.9059	65	12.3329	67	12.6747	50	11.2387	3	0.836195	0	0	46	8.0061	30	6.1856	30	5.8764	69	10.7961	23	3.14829	6	1.68133	11	2.02641	11	3.07984
CATGAGGTTTAAGCCAACTTT	gi|89161199|ref|NC_000002.10|NC_000002	219642780	0	0	0	0	0	0	0	0	17	6.14955	20	5.90371	0	0	0	0	0	0	0	0	7	1.95112	5	1.49748	0	0	0	0	0	0	0	0	53	7.25475	12	3.36265	7	1.28954	7	1.9599
CATGGGATCGATAAATGTTCA	gi|89161199|ref|NC_000002.10|NC_000002	242275538	6	1.14092	4	0.784972	13	2.38416	8	1.35124	0	0	5	1.47593	4	0.843055	0	0	5	0.94587	4	0.899093	0	0	4	1.19799	6	1.04427	3	0.61856	7	1.37116	2	0.312932	4	0.547528	2	0.560442	2	0.368439	2	0.559972
CATGGGCCAAGAATCAACATT	gi|89161207|ref|NC_000004.10|NC_000004	169477250	4	0.760615	0	0	3	0.55019	0	0	0	0	0	0	6	1.26458	0	0	0	0	0	0	0	0	0	0	6	1.04427	0	0	4	0.783519	2	0.312932	0	0	0	0	0	0	0	0
CATGAACCTGAAAGGAATCAA	gi|89161185|ref|NC_000001.9|NC_000001	245022249	5	0.950769	39	7.65347	9	1.65057	13	2.19576	0	0	0	0	0	0	10	1.89737	0	0	2	0.449546	0	0	0	0	7	1.21832	9	1.85568	7	1.37116	8	1.25173	0	0	2	0.560442	0	0	0	0
CATGACATTTGCCATCTAGGT	gi|89161185|ref|NC_000001.9|NC_000001	164146199	0	0	0	0	0	0	0	0	0	0	0	0	0	0	0	0	0	0	0	0	2	0.557463	9	2.69547	6	1.04427	0	0	0	0	0	0	0	0	2	0.560442	0	0	0	0
CATGATCTACCCCTCCTGGTT	gi|89161185|ref|NC_000001.9|NC_000001	222714495	5	0.950769	0	0	6	1.10038	2	0.337809	0	0	0	0	8	1.68611	3	0.56921	0	0	5	1.12387	0	0	2	0.598993	7	1.21832	2	0.412373	4	0.783519	0	0	0	0	0	0	2	0.368439	2	0.559972
CATGGTCATTTCTGCTTATTA	gi|89161205|ref|NC_000003.10|NC_000003	168869553	0	0	0	0	0	0	0	0	0	0	2	0.590371	0	0	0	0	0	0	0	0	6	1.67239	0	0	0	0	0	0	0	0	0	0	4	0.547528	0	0	7	1.28954	7	1.9599
CATGAGGCTTTATGGATTGTT	gi|89161185|ref|NC_000001.9|NC_000001	209811624	413	78.5335	110	21.5867	724	132.779	530	89.5193	120	43.4086	185	54.6094	107	22.5517	584	110.806	496	93.8303	579	130.144	135	37.6288	90	26.9547	672	116.959	663	136.702	417	81.6819	653	102.172	530	72.5475	167	46.7969	100	18.4219	100	27.9986
CATGTGATATTGACAGAGCTA	gi|89161199|ref|NC_000002.10|NC_000002	197337176	5	0.950769	3	0.588729	7	1.28378	10	1.68904	2	0.723477	0	0	9	1.89687	7	1.32816	13	2.45926	3	0.67432	0	0	0	0	9	1.56641	5	1.03093	10	1.9588	8	1.25173	0	0	0	0	0	0	0	0
CATGTGACTTTCCGCGGTCTC	gi|89161199|ref|NC_000002.10|NC_000002	177211937	8	1.52123	6	1.17746	10	1.83397	0	0	0	0	0	0	0	0	0	0	0	0	0	0	2	0.557463	0	0	0	0	0	0	8	1.56704	3	0.469397	3	0.410646	0	0	0	0	0	0
CATGATTGCTGTTTTACCAGG	gi|89161199|ref|NC_000002.10|NC_000002	31513	0	0	0	0	0	0	0	0	2	0.723477	4	1.18074	0	0	0	0	0	0	0	0	14	3.90224	2	0.598993	0	0	0	0	0	0	0	0	15	2.05323	0	0	3	0.552658	3	0.839957
CATGCAGGGAACATAAGGATT	gi|51511721|ref|NC_000005.8|NC_000005	156386787	3	0.570461	0	0	7	1.28378	0	0	10	3.61738	2	0.590371	0	0	0	0	2	0.378348	0	0	6	1.67239	3	0.89849	2	0.348091	0	0	0	0	0	0	0	0	0	0	0	0	0	0
CATGACTGTAAAAATGGGGAA	gi|89161199|ref|NC_000002.10|NC_000002	197559809	47	8.93723	41	8.04596	41	7.51926	10	1.68904	7	2.53217	0	0	14	2.95069	13	2.46658	4	0.756696	8	1.79819	7	1.95112	2	0.598993	61	10.6168	13	2.68043	11	2.15468	49	7.66683	6	0.821292	3	0.840663	2	0.368439	2	0.559972
CATGTCCAAAGCACGTGCCCC	gi|51511729|ref|NC_000013.9|NC_000013	23125811	0	0	9	1.76619	0	0	0	0	0	0	8	2.36149	0	0	6	1.13842	0	0	0	0	0	0	3	0.89849	0	0	6	1.23712	0	0	0	0	0	0	7	1.96155	0	0	0	0
CATGGCCAGTTTAAAATATTT	gi|89161185|ref|NC_000001.9|NC_000001	112059983	0	0	0	0	0	0	0	0	3	1.08522	3	0.885557	0	0	0	0	0	0	0	0	10	2.78732	7	2.09648	0	0	0	0	0	0	0	0	17	2.32699	6	1.68133	17	3.13173	17	4.75976
CATGGGATTTTGAAAGAAATT	gi|89161199|ref|NC_000002.10|NC_000002	190336933	6	1.14092	2	0.392486	26	4.76831	7	1.18233	0	0	0	0	0	0	3	0.56921	0	0	8	1.79819	0	0	0	0	6	1.04427	14	2.88661	9	1.76292	4	0.625863	0	0	0	0	0	0	0	0
CATGGGACTGGGCAGAACCAG	gi|89161185|ref|NC_000001.9|NC_000001	199355128	3	0.570461	0	0	0	0	0	0	0	0	0	0	0	0	0	0	6	1.13504	0	0	0	0	0	0	14	2.43664	0	0	5	0.979399	0	0	0	0	0	0	0	0	0	0
CATGATACTGACATATTTATA	gi|89161205|ref|NC_000003.10|NC_000003	199099601	4	0.760615	6	1.17746	7	1.28378	0	0	4	1.44695	0	0	0	0	0	0	0	0	3	0.67432	0	0	2	0.598993	2	0.348091	0	0	0	0	3	0.469397	0	0	0	0	0	0	0	0
CATGTTAAGTGGTTTCATTTT	gi|89161205|ref|NC_000003.10|NC_000003	168883810	41	7.79631	0	0	72	13.2046	21	3.54699	10	3.61738	9	2.65667	83	17.4934	18	3.41526	47	8.89117	17	3.82114	49	13.6579	13	3.89346	76	13.2275	32	6.59797	38	7.44343	29	4.53751	23	3.14829	10	2.80221	30	5.52658	30	8.39957
CATGAAGGAGAAAGCGACAAA	gi|89161185|ref|NC_000001.9|NC_000001	245527822	0	0	0	0	0	0	0	0	0	0	0	0	0	0	0	0	0	0	0	0	0	0	0	0	0	0	0	0	0	0	0	0	0	0	4	1.12088	6	1.10532	6	1.67991
CATGTTTGAGAATAAAGTAAT	gi|89161199|ref|NC_000002.10|NC_000002	178183933	20	3.80308	4	0.784972	9	1.65057	3	0.506713	0	0	0	0	0	0	6	1.13842	16	3.02678	6	1.34864	7	1.95112	2	0.598993	17	2.95878	2	0.412373	13	2.54644	13	2.03406	0	0	0	0	0	0	0	0
CATGGCCAATGCACCGAAAGA	gi|89161199|ref|NC_000002.10|NC_000002	219169159	94	17.8745	23	4.51359	57	10.4536	13	2.19576	27	9.76694	29	8.56039	25	5.26909	13	2.46658	53	10.0262	26	5.8441	45	12.5429	37	11.0814	78	13.5756	22	4.5361	47	9.20635	44	6.8845	39	5.3384	11	3.08243	26	4.7897	26	7.27963
CATGCTGTAATTCTTGGAAAG	gi|89161199|ref|NC_000002.10|NC_000002	201745053	0	0	0	0	0	0	0	0	12	4.34086	6	1.77111	0	0	2	0.379473	0	0	0	0	10	2.78732	4	1.19799	0	0	0	0	2	0.39176	0	0	45	6.15969	6	1.68133	19	3.50017	19	5.31973
CATGGGGAAGGGCGCAACGGG	gi|89161185|ref|NC_000001.9|NC_000001	226711578	0	0	4	0.784972	5	0.916983	0	0	2	0.723477	0	0	18	3.79375	2	0.379473	3	0.567522	8	1.79819	0	0	0	0	61	10.6168	0	0	5	0.979399	2	0.312932	2	0.273764	2	0.560442	2	0.368439	2	0.559972
CATGGGTCGTTTCCAGACCTG	gi|89161205|ref|NC_000003.10|NC_000003	199099214	3	0.570461	0	0	3	0.55019	2	0.337809	0	0	0	0	4	0.843055	0	0	2	0.378348	5	1.12387	0	0	0	0	3	0.522137	4	0.824746	18	3.52584	5	0.782329	0	0	2	0.560442	0	0	0	0
CATGCTTAACATTCCCTAATA	gi|89161205|ref|NC_000003.10|NC_000003	192053225	0	0	0	0	0	0	0	0	0	0	2	0.590371	0	0	0	0	0	0	3	0.67432	11	3.06605	3	0.89849	0	0	4	0.824746	0	0	8	1.25173	0	0	3	0.840663	0	0	0	0
CATGAAACACTAGGTCTATAT	gi|89161199|ref|NC_000002.10|NC_000002	187337687	6	1.14092	0	0	2	0.366793	0	0	0	0	0	0	10	2.10764	2	0.379473	3	0.567522	0	0	3	0.836195	0	0	0	0	2	0.412373	3	0.58764	3	0.469397	0	0	2	0.560442	0	0	0	0
CATGACACTTGATTGTCTGAT	gi|89161205|ref|NC_000003.10|NC_000003	190088468	0	0	0	0	0	0	0	0	6	2.17043	4	1.18074	0	0	0	0	0	0	0	0	33	9.19815	11	3.29446	0	0	0	0	0	0	0	0	24	3.28517	11	3.08243	7	1.28954	7	1.9599
CATGATCATATAGAGCGCTCA	gi|89161199|ref|NC_000002.10|NC_000002	191538156	5	0.950769	19	3.72862	89	16.3223	108	18.2417	17	6.14955	60	17.7111	68	14.3319	224	42.501	110	20.8091	132	29.6701	18	5.01717	42	12.5789	198	34.4611	188	38.7631	89	17.4333	363	56.7971	33	4.51711	30	8.40663	25	4.60548	25	6.99964
CATGTTCTGAATGGCAGGATT	gi|89161185|ref|NC_000001.9|NC_000001	220795364	0	0	0	0	9	1.65057	0	0	0	0	2	0.590371	3	0.632291	5	0.948683	3	0.567522	4	0.899093	3	0.836195	0	0	19	3.30687	7	1.44331	3	0.58764	6	0.938795	3	0.410646	0	0	3	0.552658	3	0.839957
CATGCAGACATACCAAAAAAA	gi|89161185|ref|NC_000001.9|NC_000001	195741335	4	0.760615	14	2.7474	13	2.38416	12	2.02685	3	1.08522	12	3.54223	10	2.10764	3	0.56921	3	0.567522	4	0.899093	22	6.1321	2	0.598993	16	2.78473	3	0.61856	8	1.56704	13	2.03406	29	3.96958	6	1.68133	26	4.7897	26	7.27963
CATGTACCTTCCAATATGATG	gi|51511721|ref|NC_000005.8|NC_000005	150632077	0	0	0	0	0	0	0	0	16	5.78782	10	2.95186	0	0	0	0	0	0	0	0	21	5.85337	18	5.39094	0	0	0	0	0	0	0	0	26	3.55893	27	7.56597	27	4.97392	27	7.55962
CATGCCTTTTTCCTAATTGTC	gi|89161199|ref|NC_000002.10|NC_000002	223135155	2	0.380308	0	0	0	0	0	0	8	2.89391	9	2.65667	6	1.26458	0	0	0	0	0	0	38	10.5918	14	4.19295	0	0	0	0	0	0	0	0	65	8.89733	6	1.68133	47	8.65831	47	13.1593
CATGTGACCTTTCTGGTAGTT	gi|89161185|ref|NC_000001.9|NC_000001	224863526	2	0.380308	0	0	2	0.366793	4	0.675618	0	0	2	0.590371	12	2.52917	15	2.84605	8	1.51339	4	0.899093	0	0	0	0	0	0	7	1.44331	2	0.39176	4	0.625863	0	0	2	0.560442	3	0.552658	3	0.839957
CATGTTATTTAAAGGAAACCA	gi|89161199|ref|NC_000002.10|NC_000002	203448105	8	1.52123	8	1.56994	12	2.20076	7	1.18233	0	0	5	1.47593	6	1.26458	13	2.46658	8	1.51339	11	2.47251	0	0	4	1.19799	8	1.39237	9	1.85568	8	1.56704	14	2.19052	12	1.64258	8	2.24177	2	0.368439	2	0.559972
CATGTGTCCACAGAGTACCCA	gi|89161199|ref|NC_000002.10|NC_000002	178186576	0	0	0	0	0	0	0	0	2	0.723477	0	0	0	0	0	0	0	0	0	0	5	1.39366	0	0	0	0	0	0	0	0	0	0	4	0.547528	0	0	7	1.28954	7	1.9599
CATGTGAAGGCTTCCCCAAAT	gi|89161205|ref|NC_000003.10|NC_000003	195210508	0	0	0	0	0	0	2	0.337809	0	0	0	0	44	9.27361	4	0.758947	0	0	0	0	0	0	0	0	0	0	5	1.03093	0	0	0	0	0	0	2	0.560442	0	0	0	0
CATGTTTAAAAAATTGTCTGC	gi|51511721|ref|NC_000005.8|NC_000005	138887477	5	0.950769	0	0	13	2.38416	0	0	23	8.31999	0	0	0	0	0	0	12	2.27009	0	0	54	15.0515	0	0	0	0	0	0	14	2.74232	0	0	29	3.96958	0	0	0	0	0	0
CATGCAATAGTTTGAACTGAT	gi|89161205|ref|NC_000003.10|NC_000003	195490691	8	1.52123	0	0	5	0.916983	0	0	0	0	0	0	0	0	0	0	2	0.378348	0	0	6	1.67239	0	0	0	0	0	0	36	7.05168	0	0	21	2.87452	0	0	0	0	0	0
CATGTTTTTCTTGGTCATCTC	gi|89161199|ref|NC_000002.10|NC_000002	30135	4	0.760615	0	0	0	0	0	0	3	1.08522	6	1.77111	0	0	0	0	0	0	2	0.449546	26	7.24703	4	1.19799	4	0.696183	0	0	4	0.783519	0	0	10	1.36882	2	0.560442	6	1.10532	6	1.67991
CATGGTGAGGTAGGAACAGCT	gi|89161185|ref|NC_000001.9|NC_000001	209811641	16	3.04246	6	1.17746	12	2.20076	13	2.19576	3	1.08522	11	3.24704	0	0	9	1.70763	6	1.13504	16	3.59637	3	0.836195	7	2.09648	0	0	12	2.47424	4	0.783519	4	0.625863	22	3.0114	3	0.840663	8	1.47375	8	2.23989
CATGTTTGCTGTCATATATGC	gi|89161185|ref|NC_000001.9|NC_000001	164576716	9	1.71138	0	0	6	1.10038	0	0	0	0	0	0	0	0	0	0	6	1.13504	0	0	0	0	0	0	0	0	0	0	0	0	0	0	0	0	0	0	0	0	0	0
CATGTTTCCTTGTGTGAACCA	gi|89161185|ref|NC_000001.9|NC_000001	207901354	28	5.32431	23	4.51359	27	4.95171	45	7.6007	2	0.723477	10	2.95186	33	6.95521	61	11.5739	90	17.0257	60	13.4864	4	1.11493	5	1.49748	49	8.52824	48	9.89696	4	0.783519	41	6.4151	10	1.36882	25	7.00552	4	0.736877	4	1.11994
CATGGATCCTCTTTGTACTAC	gi|89161205|ref|NC_000003.10|NC_000003	195491081	10	1.90154	0	0	13	2.38416	0	0	4	1.44695	0	0	0	0	0	0	7	1.32422	0	0	12	3.34478	0	0	0	0	0	0	59	11.5569	0	0	58	7.93916	0	0	0	0	0	0
CATGTCCCTCATTGAGGAAGG	gi|89161199|ref|NC_000002.10|NC_000002	233154767	0	0	0	0	0	0	0	0	7	2.53217	10	2.95186	0	0	2	0.379473	0	0	0	0	3	0.836195	6	1.79698	0	0	0	0	0	0	0	0	13	1.77947	6	1.68133	5	0.921096	5	1.39993
CATGTATTTGACAAATATAGT	gi|89161199|ref|NC_000002.10|NC_000002	230340060	0	0	0	0	0	0	0	0	7	2.53217	0	0	0	0	0	0	0	0	0	0	7	1.95112	7	2.09648	4	0.696183	0	0	0	0	0	0	14	1.91635	3	0.840663	2	0.368439	2	0.559972
CATGCCTTGTTTTTAATGATA	gi|89161205|ref|NC_000003.10|NC_000003	180439066	0	0	0	0	0	0	0	0	3	1.08522	2	0.590371	0	0	0	0	0	0	0	0	5	1.39366	4	1.19799	0	0	0	0	0	0	0	0	6	0.821292	0	0	3	0.552658	3	0.839957
CATGTGCCTGAATTAAAACCA	gi|89161185|ref|NC_000001.9|NC_000001	209812776	7	1.33108	10	1.96243	0	0	5	0.844522	5	1.80869	0	0	0	0	5	0.948683	0	0	0	0	0	0	0	0	29	5.04733	4	0.824746	0	0	28	4.38104	0	0	3	0.840663	3	0.552658	3	0.839957
CATGTCTTGTACTCAATAACT	gi|89161185|ref|NC_000001.9|NC_000001	222252337	75	14.2615	12	2.35492	5	0.916983	5	0.844522	3	1.08522	2	0.590371	3	0.632291	6	1.13842	9	1.70257	17	3.82114	2	0.557463	0	0	24	4.1771	8	1.64949	4	0.783519	14	2.19052	0	0	0	0	3	0.552658	3	0.839957
CATGATTTGGGTAAACTGTGA	gi|89161185|ref|NC_000001.9|NC_000001	231180859	2	0.380308	2	0.392486	3	0.55019	9	1.52014	9	3.25565	6	1.77111	0	0	5	0.948683	3	0.567522	3	0.67432	2	0.557463	0	0	2	0.348091	2	0.412373	0	0	6	0.938795	6	0.821292	6	1.68133	2	0.368439	2	0.559972
CATGTGATTATACAGTGATAT	gi|89161207|ref|NC_000004.10|NC_000004	184675441	4	0.760615	0	0	4	0.733586	5	0.844522	0	0	0	0	0	0	0	0	0	0	2	0.449546	2	0.557463	0	0	3	0.522137	5	1.03093	0	0	0	0	8	1.09506	0	0	0	0	0	0
CATGCTAGATATCCTGGCATA	gi|89161199|ref|NC_000002.10|NC_000002	209429932	0	0	0	0	0	0	0	0	0	0	2	0.590371	0	0	0	0	0	0	0	0	6	1.67239	7	2.09648	0	0	0	0	0	0	0	0	10	1.36882	4	1.12088	3	0.552658	3	0.839957
CATGTCTAAATTTTAACAGAA	gi|89161199|ref|NC_000002.10|NC_000002	230338582	4	0.760615	3	0.588729	3	0.55019	0	0	7	2.53217	0	0	0	0	0	0	2	0.378348	0	0	2	0.557463	3	0.89849	13	2.26259	0	0	3	0.58764	17	2.65992	9	1.23194	2	0.560442	6	1.10532	6	1.67991
CATGGTGTAAGTTGAACAGAC	gi|89161205|ref|NC_000003.10|NC_000003	180833164	0	0	3	0.588729	8	1.46717	10	1.68904	4	1.44695	4	1.18074	14	2.95069	6	1.13842	6	1.13504	4	0.899093	3	0.836195	4	1.19799	7	1.21832	5	1.03093	10	1.9588	4	0.625863	0	0	3	0.840663	3	0.552658	3	0.839957
CATGGATGGGATTGTGAAGGC	gi|89161205|ref|NC_000003.10|NC_000003	180438684	11	2.09169	4	0.784972	2	0.366793	6	1.01343	3	1.08522	0	0	8	1.68611	0	0	0	0	7	1.57341	2	0.557463	2	0.598993	11	1.9145	4	0.824746	5	0.979399	11	1.72112	0	0	0	0	2	0.368439	2	0.559972
CATGGGGGCTAGAAACTGGAA	gi|89161213|ref|NC_000007.12|NC_000007	145241730	0	0	0	0	0	0	12	2.02685	2	0.723477	11	3.24704	0	0	2	0.379473	0	0	8	1.79819	0	0	10	2.99497	0	0	5	1.03093	4	0.783519	0	0	13	1.77947	6	1.68133	0	0	0	0
CATGACTACATATATAAACAT	gi|89161185|ref|NC_000001.9|NC_000001	202631652	32	6.08492	0	0	11	2.01736	0	0	0	0	4	1.18074	0	0	4	0.758947	8	1.51339	2	0.449546	3	0.836195	0	0	25	4.35114	0	0	8	1.56704	4	0.625863	0	0	0	0	6	1.10532	6	1.67991
CATGAACAATTATTCTAGGCA	gi|89161185|ref|NC_000001.9|NC_000001	245417776	0	0	0	0	0	0	0	0	5	1.80869	4	1.18074	0	0	0	0	0	0	0	0	17	4.73844	3	0.89849	3	0.522137	0	0	0	0	0	0	12	1.64258	0	0	4	0.736877	4	1.11994
CATGTCAAACAATTCTATGTA	gi|89161199|ref|NC_000002.10|NC_000002	203447953	0	0	0	0	0	0	0	0	3	1.08522	9	2.65667	0	0	0	0	0	0	0	0	4	1.11493	8	2.39597	0	0	0	0	0	0	0	0	8	1.09506	6	1.68133	0	0	0	0
CATGTTAGTGCTACATTGTGC	gi|89161185|ref|NC_000001.9|NC_000001	178117415	13	2.472	6	1.17746	5	0.916983	12	2.02685	3	1.08522	7	2.0663	36	7.5875	11	2.0871	9	1.70257	15	3.3716	7	1.95112	3	0.89849	21	3.65496	18	3.71136	5	0.979399	11	1.72112	0	0	2	0.560442	7	1.28954	7	1.9599
CATGCAAAGCCTCTGGTAGAA	gi|89161185|ref|NC_000001.9|NC_000001	203792331	0	0	0	0	0	0	0	0	0	0	13	3.83741	0	0	0	0	0	0	0	0	0	0	8	2.39597	0	0	0	0	0	0	0	0	0	0	0	0	9	1.65797	9	2.51987
CATGAGGAGTTCTAGGGGTCC	gi|89161185|ref|NC_000001.9|NC_000001	201088735	3	0.570461	11	2.15867	0	0	14	2.36466	0	0	6	1.77111	0	0	16	3.03579	3	0.567522	19	4.27069	0	0	0	0	0	0	23	4.74229	0	0	13	2.03406	2	0.273764	6	1.68133	0	0	0	0
CATGATTCACAAAACAGTAAA	gi|89161207|ref|NC_000004.10|NC_000004	164665397	7	1.33108	0	0	10	1.83397	0	0	0	0	0	0	19	4.00451	0	0	8	1.51339	2	0.449546	0	0	0	0	19	3.30687	2	0.412373	0	0	3	0.469397	6	0.821292	0	0	0	0	0	0
CATGCAAAACTGATTAGGCAG	gi|89161185|ref|NC_000001.9|NC_000001	231180969	5	0.950769	3	0.588729	5	0.916983	22	3.7159	0	0	0	0	2	0.421528	10	1.89737	10	1.89174	8	1.79819	0	0	0	0	7	1.21832	9	1.85568	5	0.979399	9	1.40819	4	0.547528	0	0	2	0.368439	2	0.559972
CATGCTGTGCGGGATTTTAGC	gi|89161199|ref|NC_000002.10|NC_000002	218566045	0	0	0	0	0	0	0	0	0	0	0	0	0	0	0	0	0	0	0	0	0	0	4	1.19799	0	0	0	0	0	0	0	0	0	0	0	0	5	0.921096	5	1.39993
CATGGTACTCAGGCAGGGTTC	gi|89161205|ref|NC_000003.10|NC_000003	185013128	12	2.28185	0	0	0	0	0	0	0	0	0	0	0	0	3	0.56921	7	1.32422	0	0	2	0.557463	2	0.598993	4	0.696183	0	0	6	1.17528	0	0	4	0.547528	0	0	2	0.368439	2	0.559972
CATGTTCTACGTGGGATCCAC	gi|89161199|ref|NC_000002.10|NC_000002	165413849	0	0	0	0	0	0	0	0	0	0	0	0	0	0	0	0	0	0	0	0	0	0	2	0.598993	0	0	0	0	0	0	0	0	0	0	2	0.560442	7	1.28954	7	1.9599
CATGGATATTTAGAAGCCTTT	gi|89161205|ref|NC_000003.10|NC_000003	199099440	0	0	0	0	2	0.366793	0	0	10	3.61738	20	5.90371	2	0.421528	0	0	0	0	0	0	22	6.1321	7	2.09648	0	0	3	0.61856	2	0.39176	0	0	52	7.11786	5	1.4011	38	7.00033	38	10.6395
CATGACTCAGAAAGGTGATCT	gi|89161185|ref|NC_000001.9|NC_000001	226378010	16	3.04246	0	0	7	1.28378	2	0.337809	0	0	0	0	4	0.843055	3	0.56921	0	0	4	0.899093	0	0	0	0	12	2.08855	5	1.03093	5	0.979399	3	0.469397	0	0	0	0	0	0	0	0
CATGCAAAGCAGAACCTTGGG	gi|89161199|ref|NC_000002.10|NC_000002	233158707	2	0.380308	4	0.784972	8	1.46717	37	6.24946	5	1.80869	21	6.1989	4	0.843055	12	2.27684	8	1.51339	31	6.96797	0	0	5	1.49748	6	1.04427	25	5.15466	10	1.9588	21	3.28578	12	1.64258	21	5.88464	10	1.84219	10	2.79986
CATGGTGCATTCATCAAGAAG	gi|89161199|ref|NC_000002.10|NC_000002	209399560	0	0	0	0	2	0.366793	2	0.337809	4	1.44695	12	3.54223	0	0	0	0	0	0	4	0.899093	3	0.836195	2	0.598993	0	0	0	0	2	0.39176	6	0.938795	5	0.68441	3	0.840663	2	0.368439	2	0.559972
CATGCACAGAGCCTGCACAGA	gi|89161205|ref|NC_000003.10|NC_000003	197560108	3	0.570461	0	0	7	1.28378	3	0.506713	0	0	0	0	5	1.05382	0	0	0	0	0	0	0	0	0	0	10	1.74046	3	0.61856	5	0.979399	0	0	0	0	0	0	0	0	0	0
CATGACATCTCTTTGGCATTC	gi|89161185|ref|NC_000001.9|NC_000001	224863418	0	0	0	0	0	0	2	0.337809	2	0.723477	2	0.590371	0	0	3	0.56921	0	0	2	0.449546	0	0	0	0	0	0	3	0.61856	0	0	0	0	0	0	6	1.68133	8	1.47375	8	2.23989
CATGTCTCTCTGGTAAACCAC	gi|89161205|ref|NC_000003.10|NC_000003	192053312	0	0	4	0.784972	0	0	0	0	0	0	4	1.18074	0	0	2	0.379473	0	0	4	0.899093	7	1.95112	5	1.49748	0	0	5	1.03093	0	0	2	0.312932	2	0.273764	6	1.68133	0	0	0	0
CATGTATATAATATTGCCAAC	gi|89161205|ref|NC_000003.10|NC_000003	180436714	0	0	0	0	0	0	0	0	2	0.723477	0	0	2	0.421528	0	0	0	0	0	0	8	2.22985	9	2.69547	0	0	0	0	0	0	0	0	11	1.5057	17	4.76376	11	2.02641	11	3.07984
CATGTATTTATAAAAAAATGC	gi|89161205|ref|NC_000003.10|NC_000003	197558984	12	2.28185	4	0.784972	4	0.733586	16	2.70247	0	0	0	0	3	0.632291	16	3.03579	3	0.567522	9	2.02296	0	0	0	0	6	1.04427	4	0.824746	2	0.39176	16	2.50345	0	0	0	0	0	0	0	0
CATGAAAAACCAAAATTGGCC	gi|89161185|ref|NC_000001.9|NC_000001	245418363	12	2.28185	3	0.588729	7	1.28378	2	0.337809	0	0	0	0	0	0	0	0	6	1.13504	4	0.899093	0	0	0	0	11	1.9145	3	0.61856	9	1.76292	0	0	4	0.547528	0	0	8	1.47375	8	2.23989
CATGTGGTTTCAGGTATGTTT	gi|89161185|ref|NC_000001.9|NC_000001	220972991	11	2.09169	2	0.392486	23	4.21812	9	1.52014	7	2.53217	7	2.0663	22	4.6368	9	1.70763	25	4.72935	18	4.04592	2	0.557463	2	0.598993	50	8.70229	13	2.68043	26	5.09288	15	2.34699	28	3.8327	2	0.560442	9	1.65797	9	2.51987
CATGTTTAGTGCATCACATGT	gi|89161185|ref|NC_000001.9|NC_000001	195741028	0	0	0	0	0	0	0	0	0	0	3	0.885557	0	0	0	0	0	0	0	0	7	1.95112	2	0.598993	0	0	0	0	0	0	0	0	15	2.05323	2	0.560442	4	0.736877	4	1.11994
CATGCCAGAGCTGTTGATGAG	gi|89161199|ref|NC_000002.10|NC_000002	233154248	0	0	11	2.15867	11	2.01736	16	2.70247	9	3.25565	14	4.1326	5	1.05382	10	1.89737	12	2.27009	13	2.92205	9	2.50859	14	4.19295	18	3.13282	26	5.36085	8	1.56704	16	2.50345	21	2.87452	26	7.28575	10	1.84219	10	2.79986
CATGTAATTAGTGAAAGATTT	gi|89161205|ref|NC_000003.10|NC_000003	199099527	6	1.14092	0	0	9	1.65057	8	1.35124	7	2.53217	8	2.36149	3	0.632291	0	0	5	0.94587	2	0.449546	7	1.95112	4	1.19799	2	0.348091	0	0	6	1.17528	5	0.782329	2	0.273764	5	1.4011	5	0.921096	5	1.39993
CATGTGTACTAAAGCAAATTA	gi|89161207|ref|NC_000004.10|NC_000004	164665380	5	0.950769	4	0.784972	23	4.21812	6	1.01343	9	3.25565	0	0	3	0.632291	3	0.56921	6	1.13504	0	0	3	0.836195	0	0	46	8.0061	0	0	4	0.783519	24	3.75518	9	1.23194	0	0	0	0	0	0
CATGTAAAAAAGTTATTACCA	gi|89161199|ref|NC_000002.10|NC_000002	209431722	5	0.950769	2	0.392486	4	0.733586	10	1.68904	0	0	0	0	0	0	3	0.56921	0	0	6	1.34864	2	0.557463	2	0.598993	0	0	4	0.824746	4	0.783519	5	0.782329	0	0	0	0	0	0	0	0
CATGAATTGTGGAGACAACAC	gi|89161199|ref|NC_000002.10|NC_000002	206688256	0	0	0	0	0	0	0	0	3	1.08522	13	3.83741	0	0	0	0	0	0	2	0.449546	0	0	5	1.49748	0	0	0	0	0	0	0	0	12	1.64258	17	4.76376	16	2.94751	16	4.47977
CATGTACCTTTTGATAATTAT	gi|89161207|ref|NC_000004.10|NC_000004	174542233	3	0.570461	0	0	9	1.65057	0	0	0	0	0	0	0	0	0	0	3	0.567522	2	0.449546	5	1.39366	0	0	4	0.696183	0	0	8	1.56704	2	0.312932	0	0	0	0	0	0	0	0
CATGTCTTGTGGTGGTGTTTT	gi|89161185|ref|NC_000001.9|NC_000001	177594131	0	0	0	0	0	0	0	0	6	2.17043	7	2.0663	0	0	0	0	0	0	0	0	15	4.18098	2	0.598993	0	0	0	0	0	0	0	0	58	7.93916	0	0	3	0.552658	3	0.839957
CATGGAGTGGGCAGGATCCCT	gi|89161199|ref|NC_000002.10|NC_000002	219809686	136	25.8609	12	2.35492	38	6.96907	83	14.0191	25	9.04346	41	12.1026	7	1.47535	17	3.22552	12	2.27009	70	15.7341	9	2.50859	15	4.49245	12	2.08855	66	13.6083	160	31.3408	72	11.2655	79	10.8137	26	7.28575	7	1.28954	7	1.9599
CATGGTGCTGTATCTTCAGAT	gi|89161199|ref|NC_000002.10|NC_000002	209391447	7	1.33108	3	0.588729	15	2.75095	0	0	0	0	0	0	0	0	0	0	0	0	5	1.12387	0	0	0	0	0	0	2	0.412373	9	1.76292	3	0.469397	2	0.273764	0	0	0	0	0	0
CATGCTTATAATAAAGAATTA	gi|89161207|ref|NC_000004.10|NC_000004	185692470	0	0	2	0.392486	4	0.733586	6	1.01343	2	0.723477	2	0.590371	8	1.68611	4	0.758947	2	0.378348	7	1.57341	0	0	0	0	0	0	7	1.44331	9	1.76292	0	0	0	0	3	0.840663	0	0	0	0
CATGATCCCAGGGAGGTAGAG	gi|51511721|ref|NC_000005.8|NC_000005	177593702	0	0	0	0	5	0.916983	0	0	21	7.59651	0	0	0	0	0	0	10	1.89174	0	0	23	6.41083	0	0	0	0	0	0	3	0.58764	0	0	7	0.958174	0	0	0	0	0	0
CATGTTAGATGAGCGTACGGT	gi|89161205|ref|NC_000003.10|NC_000003	140558739	9	1.71138	4	0.784972	0	0	6	1.01343	0	0	0	0	5	1.05382	5	0.948683	8	1.51339	3	0.67432	0	0	0	0	5	0.870229	0	0	2	0.39176	7	1.09526	2	0.273764	0	0	0	0	0	0
CATGAAGTTGTGTGCTTTGCC	gi|89161199|ref|NC_000002.10|NC_000002	206695016	39	7.416	41	8.04596	4	0.733586	33	5.57385	2	0.723477	2	0.590371	13	2.73993	14	2.65631	22	4.16183	32	7.19274	2	0.557463	2	0.598993	9	1.56641	42	8.65984	4	0.783519	41	6.4151	2	0.273764	8	2.24177	6	1.10532	6	1.67991
CATGGCACTCTTGCTGTGTGC	gi|89161185|ref|NC_000001.9|NC_000001	245529229	0	0	0	0	2	0.366793	0	0	14	5.06434	3	0.885557	0	0	0	0	0	0	0	0	12	3.34478	6	1.79698	0	0	0	0	0	0	0	0	26	3.55893	5	1.4011	8	1.47375	8	2.23989
CATGTCTCCAAGTCAGGTCTT	gi|89161199|ref|NC_000002.10|NC_000002	242083102	13	2.472	3	0.588729	11	2.01736	2	0.337809	0	0	3	0.885557	5	1.05382	9	1.70763	9	1.70257	3	0.67432	0	0	0	0	7	1.21832	9	1.85568	3	0.58764	4	0.625863	3	0.410646	0	0	0	0	0	0
CATGATGGGTGCAATCTTGTT	gi|89161185|ref|NC_000001.9|NC_000001	203794245	0	0	3	0.588729	0	0	3	0.506713	0	0	6	1.77111	0	0	2	0.379473	0	0	4	0.899093	0	0	0	0	0	0	8	1.64949	0	0	0	0	0	0	0	0	2	0.368439	2	0.559972
CATGTATTGTAAGTTGTAATA	gi|89161199|ref|NC_000002.10|NC_000002	203559378	21	3.99323	4	0.784972	5	0.916983	7	1.18233	5	1.80869	9	2.65667	0	0	2	0.379473	2	0.378348	5	1.12387	10	2.78732	3	0.89849	4	0.696183	0	0	8	1.56704	8	1.25173	13	1.77947	8	2.24177	13	2.39485	13	3.63982
CATGTCATGAAAATTAAATTC	gi|89161185|ref|NC_000001.9|NC_000001	231180986	3	0.570461	0	0	2	0.366793	8	1.35124	14	5.06434	26	7.67483	0	0	0	0	0	0	0	0	11	3.06605	14	4.19295	0	0	0	0	8	1.56704	0	0	60	8.21292	26	7.28575	23	4.23704	23	6.43967
CATGTACCTCAATCCTTATTT	gi|89161199|ref|NC_000002.10|NC_000002	191541907	0	0	0	0	10	1.83397	0	0	0	0	0	0	0	0	0	0	0	0	0	0	4	1.11493	3	0.89849	5	0.870229	2	0.412373	0	0	0	0	18	2.46388	0	0	2	0.368439	2	0.559972
CATGTGTATATATGGAAAAAG	gi|89161207|ref|NC_000004.10|NC_000004	187685029	0	0	0	0	0	0	19	3.20918	0	0	2	0.590371	0	0	14	2.65631	0	0	13	2.92205	0	0	3	0.89849	0	0	6	1.23712	0	0	6	0.938795	0	0	8	2.24177	0	0	0	0
CATGGTCAGCTTTCTTCTTGA	gi|89161205|ref|NC_000003.10|NC_000003	180435895	0	0	0	0	0	0	0	0	0	0	2	0.590371	0	0	0	0	0	0	3	0.67432	10	2.78732	5	1.49748	0	0	0	0	0	0	0	0	9	1.23194	2	0.560442	4	0.736877	4	1.11994
CATGGATTGTGAATGACTCTG	gi|89161199|ref|NC_000002.10|NC_000002	227570406	4	0.760615	0	0	0	0	0	0	5	1.80869	0	0	0	0	0	0	0	0	0	0	2	0.557463	0	0	0	0	2	0.412373	0	0	0	0	4	0.547528	0	0	6	1.10532	6	1.67991
CATGTACTTTAATTCACATTT	gi|89161185|ref|NC_000001.9|NC_000001	234445486	11	2.09169	4	0.784972	2	0.366793	5	0.844522	7	2.53217	13	3.83741	2	0.421528	4	0.758947	2	0.378348	5	1.12387	2	0.557463	6	1.79698	0	0	5	1.03093	3	0.58764	5	0.782329	16	2.19011	30	8.40663	2	0.368439	2	0.559972
CATGCCCGGCCGGCAAATATA	gi|51511721|ref|NC_000005.8|NC_000005	156387714	5	0.950769	0	0	9	1.65057	0	0	6	2.17043	0	0	0	0	0	0	3	0.567522	4	0.899093	0	0	4	1.19799	5	0.870229	10	2.06187	0	0	0	0	0	0	0	0	0	0	0	0
CATGTTTAGGTAATCTTTACC	gi|89161205|ref|NC_000003.10|NC_000003	195491883	8	1.52123	0	0	0	0	0	0	2	0.723477	0	0	0	0	0	0	0	0	0	0	3	0.836195	0	0	0	0	0	0	2	0.39176	0	0	12	1.64258	0	0	0	0	0	0
aTag numbers and TPM (transcripts per million clean tags) for each cadidate detected in the tumor (T) or normal adjacent tissues (N). The same for other samples.
