# Supplementary material for: Integrated Profiling of MicroRNAs and mRNAs: MicroRNAs Located on Xq27.3 Associate with Clear Cell Renal Cell Carcinoma
Source: PLoS One. 2010 Dec 30;5(12):e15224. doi: 10.1371/journal.pone.0015224 (PMC3013074; doi:10.1371/journal.pone.0015224)
Supplement: Table S6 — Pathway enrichment analysis of differentially expressed genes in ccRCC. (XLS) [file pone.0015224.s008.xls]

## Sheet: Table
Table S6. Pathway enrichment analysis of differentially expressed genes in ccRCC
KEGG pathway	Number of deregulated genes	% deregulated genes	P-value	P-value adjusted with Benjamini-Hochberg	Deregulated genes found	Up-regulated gene	Down-regulated gene	% Up-regulated gene	% Down-regulated gene	Up or down regulated
Metabolic pathways	711	63.4821	1.00987e-09	1.5956e-07	A4GALT, AADAT, AASDH, AASDHPPT, AASS, ABAT, ACAA1, ACACA, ACACB, ACAD8, ACADL, ACADM, ACADS, ACADSB, ACAT2, ACLY, ACMSD, ACO1, ACO2, ACOX1, ACSL1, ACSL3, ACSL4, ACSL5, ACSL6, ACSM2A, ACSM3, ACSS1, ACSS3, ACY1, ADA, ADC, ADH1B, ADH1C, ADH4, ADH6, ADI1, ADK, ADO, ADPGK, ADSL, ADSSL1, AFMID, AGK, AGMAT, AGPAT1, AGPAT2, AGPAT3, AGPAT9, AGPS, AGXT, AHCYL1, AK1, AKR1A1, AKR1B1, ALAD, ALAS1, ALDH18A1, A…	AADAT, AASDH, ACACA, ACAT2, ACLY, ACSL3, ACSL5, ADA, ADC, ADPGK, ADSL, AGK, AGPAT1, AGPAT2, AGPS, AK1, AKR1B1, ALDH18A1, ALDH1A3, ALDH3B1, ALDOA, ALDOC, ALG10B, ALG12, ALG13, ALG2, ALG3, ALG6, ALG8, ALG9, ALOX5, AMACR, AMD1, AMPD1, AMPD2, AMPD3, APIP, APRT, ASNS, ATP5G2, ATP5L, ATP5O, ATP6AP1, ATP6V0B, ATP6V0C, ATP6V1D, ATP6V1E1, ATP6V1F, ATP6V1G1, B3GALT6, B3GAT1, B3GAT3, B3GNT3, B3GNT4, B3GNT5,…	A4GALT, AASDHPPT, AASS, ABAT, ACAA1, ACACB, ACAD8, ACADL, ACADM, ACADS, ACADSB, ACMSD, ACO1, ACO2, ACOX1, ACSL1, ACSL4, ACSL6, ACSM2A, ACSM3, ACSS1, ACSS3, ACY1, ADH1B, ADH1C, ADH4, ADH6, ADI1, ADK, ADO, ADSSL1, AFMID, AGMAT, AGPAT3, AGPAT9, AGXT, AHCYL1, AKR1A1, ALAD, ALAS1, ALDH1A1, ALDH1A2, ALDH1B1, ALDH2, ALDH3A2, ALDH5A1, ALDH6A1, ALDH7A1, ALDH9A1, ALDOB, ALLC, ALPL, ALPP, AMT, AMY2B, ANPEP,…	53.8678	46.1322	Common
Lysosome	94	77.686	2.49339e-07	7.87911e-06	ABCA2, ACP2, ACP5, AP1B1, AP1M1, AP1M2, AP1S1, AP1S2, AP3M1, AP3S2, AP4E1, AP4S1, ARSA, ARSB, ATP6AP1, ATP6V0A1, ATP6V0A4, ATP6V0B, ATP6V0C, ATP6V0D1, ATP6V0D2, ATP6V1H, CD164, CD63, CD68, CLN3, CLN5, CLTA, CLTB, CLTC, CTSA, CTSB, CTSC, CTSD, CTSE, CTSF, CTSG, CTSH, CTSK, CTSL1, CTSL2, CTSO, CTSS, CTSW, CTSZ, DNASE2, GAA, GALC, GALNS, GGA2, GGA3, GLA, GM2A, GNPTAB, GNS, GUSB, HEXA, HEXB, HGSNAT, …	ABCA2, AP1B1, AP1M1, AP1S2, AP3M1, AP4E1, AP4S1, ARSA, ATP6AP1, ATP6V0B, ATP6V0C, CD63, CD68, CLN3, CLN5, CLTB, CLTC, CTSA, CTSB, CTSD, CTSE, CTSG, CTSK, CTSL1, CTSO, CTSS, CTSW, CTSZ, DNASE2, GAA, GALC, GALNS, GGA2, GGA3, GLA, GM2A, GNPTAB, GNS, GUSB, HEXB, HGSNAT, IDS, IDUA, IGF2R, LAMP2, LAMP3, LAPTM4A, LAPTM4B, LAPTM5, LIPA, M6PR, MAN2B1, MANBA, MCOLN1, MFSD8, NAGA, NAGPA, NPC2, PPT1, PPT2, P…	ACP2, ACP5, AP1M2, AP1S1, AP3S2, ARSB, ATP6V0A1, ATP6V0A4, ATP6V0D1, ATP6V0D2, ATP6V1H, CD164, CLTA, CTSC, CTSF, CTSH, CTSL2, HEXA, HYAL1, LAMP1, LGMN, NAGLU, NAPSA, NEU1, PLA2G15, SMPD1, SORT1	71.2766	28.7234	Specific for Up-regulated
Pathways in cancer	226	68.9024	2.38717e-07	9.42934e-06	ABL1, AKT1, AKT3, APPL1, ARAF, ARNT, ARNT2, AXIN1, AXIN2, BAD, BCL2, BCR, BID, BIRC2, BIRC3, BIRC5, BMP2, BMP4, CASP3, CASP8, CBL, CBLB, CBLC, CCDC6, CCND1, CCNE1, CCNE2, CDC42, CDH1, CDK2, CDK4, CDKN1A, CDKN1B, CDKN2A, CDKN2B, CHUK, CKS1B, COL4A1, COL4A2, COL4A4, COL4A6, CREBBP, CRKL, CSF1R, CSF3R, CTBP1, CTBP2, CTNNA1, CTNNB1, CUL2, CYCS, DAPK1, DAPK2, DAPK3, DVL2, DVL3, E2F1, E2F2, E2F3, EGF, …	ABL1, AKT1, AKT3, APPL1, ARAF, AXIN1, AXIN2, BAD, BCL2, BID, BIRC2, BIRC3, BIRC5, BMP2, BMP4, CASP3, CASP8, CBL, CBLB, CCND1, CCNE1, CCNE2, CDC42, CDH1, CDK2, CDK4, CDKN1A, CDKN1B, CDKN2A, CDKN2B, CHUK, CKS1B, COL4A1, COL4A2, CREBBP, CRKL, CSF1R, CSF3R, CTBP1, CTBP2, CTNNA1, CTNNB1, CUL2, CYCS, DAPK1, DAPK2, DAPK3, DVL2, DVL3, E2F1, E2F2, E2F3, EGFR, EGLN2, EGLN3, EP300, EPAS1, ETS1, FADD, FAS, F…	ARNT, ARNT2, BCR, CBLC, CCDC6, COL4A4, COL4A6, EGF, ERBB2, FGF1, FGF9, FGFR2, FH, FZD4, FZD7, GSTP1, HIF1A, IGF1R, ITGA2, JUN, JUP, KIT, KITLG, LAMA2, LAMB1, LAMB4, LAMC3, MSH3, NTRK1, PAX8, PDGFRA, PLCG2, PRKCA, PTCH1, RARB, RET, TRAF4, WNT10A, WNT11, WNT3, WNT5A	81.8584	18.1416	Specific for Up-regulated
Small cell lung cancer	69	82.1429	2.10905e-07	1.11077e-05	AKT1, AKT3, APAF1, BCL2, BIRC2, BIRC3, CCND1, CCNE1, CCNE2, CDK2, CDK4, CDKN1B, CDKN2B, CHUK, CKS1B, COL4A1, COL4A2, COL4A4, COL4A6, CYCS, E2F1, E2F2, E2F3, FHIT, FN1, IKBKB, ITGA2, ITGA3, ITGA6, ITGB1, LAMA1, LAMA2, LAMA3, LAMA4, LAMA5, LAMB1, LAMB2, LAMB3, LAMB4, LAMC1, LAMC2, LAMC3, MAX, NFKB1, NFKBIA, NOS2, PIAS1, PIAS2, PIAS3, PIK3CB, PIK3CD, PIK3CG, PIK3R1, PIK3R2, PIK3R3, PIK3R5, PTEN, PTK…	AKT1, AKT3, APAF1, BCL2, BIRC2, BIRC3, CCND1, CCNE1, CCNE2, CDK2, CDK4, CDKN1B, CDKN2B, CHUK, CKS1B, COL4A1, COL4A2, CYCS, E2F1, E2F2, E2F3, FN1, IKBKB, ITGA3, ITGA6, ITGB1, LAMA1, LAMA3, LAMA4, LAMA5, LAMB2, LAMB3, LAMC1, LAMC2, MAX, NFKB1, NFKBIA, NOS2, PIAS1, PIAS2, PIAS3, PIK3CB, PIK3CD, PIK3CG, PIK3R1, PIK3R2, PIK3R3, PIK3R5, PTEN, PTK2, RB1, RXRA, RXRB, SKP2, TP53, TRAF1, TRAF3, TRAF5, TRAF6	COL4A4, COL4A6, FHIT, ITGA2, LAMA2, LAMB1, LAMB4, LAMC3, RARB, TRAF4	85.5072	14.4928	Specific for Up-regulated
Endocytosis	149	72.6829	1.9978e-07	1.57827e-05	ACAP1, ACAP2, ACAP3, ADRB1, ADRB2, ADRBK1, ADRBK2, AGAP1, AP2A1, AP2A2, AP2B1, AP2M1, AP2S1, ARAP1, ARAP2, ARAP3, ARF6, ARFGAP1, ARFGAP2, ARFGAP3, ARRB1, ARRB2, ASAP1, ASAP2, ASAP3, CAV1, CAV2, CBL, CBLB, CBLC, CDC42, CHMP2B, CHMP4A, CHMP4B, CHMP4C, CHMP5, CHMP6, CLTA, CLTB, CLTC, CSF1R, CXCR4, DAB2, DNAJC6, DNM1, DNM3, EEA1, EGF, EGFR, EHD1, EHD2, EPN1, EPN2, EPN3, EPS15, ERBB3, ERBB4, F2R, FAM1…	ACAP1, ACAP2, ACAP3, ADRB2, ADRBK1, ADRBK2, AP2A1, AP2B1, AP2M1, AP2S1, ARAP1, ARAP2, ARAP3, ARF6, ARFGAP1, ARFGAP3, ARRB1, ARRB2, ASAP1, CAV1, CAV2, CBL, CBLB, CDC42, CHMP2B, CHMP4A, CHMP4B, CHMP4C, CHMP5, CHMP6, CLTB, CLTC, CSF1R, CXCR4, EEA1, EGFR, EHD2, EPN2, EPS15, F2R, FAM125A, FAM125B, FOLR2, GIT2, GRK5, HGS, HLA-A, HLA-B, HLA-C, HLA-E, HLA-F, HLA-G, HRAS, HSPA6, HSPA8, IL2RB, IL2RG, KDR, …	ADRB1, AGAP1, AP2A2, ARFGAP2, ASAP2, ASAP3, CBLC, CLTA, DAB2, DNAJC6, DNM1, DNM3, EGF, EHD1, EPN1, EPN3, ERBB3, ERBB4, FGFR2, FGFR4, FOLR1, GIT1, HSPA1A, HSPA2, IGF1R, KIT, LDLR, NEDD4L, NTRK1, PARD6B, PDGFRA, PIP5K1B, PRKCZ, RAB11FIP3, RAB11FIP4, RAB11FIP5, RET, SH3GL2, ZFYVE9	73.8255	26.1745	Specific for Up-regulated
Focal adhesion	143	71.1443	2.75399e-06	7.25217e-05	ACTB, ACTG1, ACTN1, AKT1, AKT3, BAD, BCAR1, BCL2, BIRC2, BIRC3, CAPN2, CAV1, CAV2, CCND1, CCND2, CCND3, CDC42, COL11A1, COL1A1, COL1A2, COL3A1, COL4A1, COL4A2, COL4A4, COL4A6, COL5A1, COL5A2, COL5A3, COL6A1, COL6A2, CRKL, CTNNB1, DIAPH1, DOCK1, EGF, EGFR, ERBB2, FLNA, FLNC, FLT4, FN1, GRB2, HGF, HRAS, IGF1, IGF1R, ILK, ITGA1, ITGA10, ITGA11, ITGA2, ITGA3, ITGA4, ITGA5, ITGA6, ITGA7, ITGA8, ITGA9,…	ACTB, ACTG1, ACTN1, AKT1, AKT3, BAD, BCAR1, BCL2, BIRC2, BIRC3, CAPN2, CAV1, CAV2, CCND1, CCND2, CCND3, CDC42, COL11A1, COL1A1, COL1A2, COL3A1, COL4A1, COL4A2, COL5A1, COL5A2, COL5A3, COL6A1, COL6A2, CRKL, CTNNB1, DIAPH1, EGFR, FLNA, FLNC, FN1, GRB2, HGF, HRAS, IGF1, ILK, ITGA1, ITGA10, ITGA3, ITGA4, ITGA5, ITGA6, ITGA7, ITGA9, ITGB1, ITGB4, ITGB5, ITGB7, ITGB8, KDR, LAMA1, LAMA3, LAMA4, LAMA5, L…	COL4A4, COL4A6, DOCK1, EGF, ERBB2, FLT4, IGF1R, ITGA11, ITGA2, ITGA8, ITGB3, JUN, LAMA2, LAMB1, LAMB4, LAMC3, PDGFRA, PDPK1, PRKCA, PXN, SPP1, TLN2, VAV3, VTN	83.2168	16.7832	Specific for Up-regulated
Renal cell carcinoma	57	81.4286	4.28271e-06	9.66668e-05	AKT1, AKT3, ARAF, ARNT, ARNT2, CDC42, CREBBP, CRKL, CUL2, EGLN2, EGLN3, EP300, EPAS1, ETS1, FH, FLCN, GAB1, GRB2, HGF, HIF1A, HRAS, JUN, KRAS, MAP2K1, MAPK1, MAPK3, MET, NRAS, PAK2, PAK4, PDGFB, PGF, PIK3CB, PIK3CD, PIK3CG, PIK3R1, PIK3R2, PIK3R3, PIK3R5, PTPN11, RAP1A, RAP1B, RAPGEF1, RBX1, SLC2A1, SOS1, SOS2, TCEB1, TCEB2, TGFA, TGFB1, TGFB2, TGFB3, VEGFA, VEGFB, VEGFC, VHL	AKT1, AKT3, ARAF, CDC42, CREBBP, CRKL, CUL2, EGLN2, EGLN3, EP300, EPAS1, ETS1, FLCN, GRB2, HGF, HRAS, KRAS, MAP2K1, MAPK1, MAPK3, MET, NRAS, PAK2, PAK4, PDGFB, PGF, PIK3CB, PIK3CD, PIK3CG, PIK3R1, PIK3R2, PIK3R3, PIK3R5, PTPN11, RAP1A, RAP1B, RAPGEF1, RBX1, SLC2A1, SOS1, SOS2, TCEB1, TCEB2, TGFA, TGFB1, TGFB2, TGFB3, VEGFA, VEGFB, VEGFC, VHL	ARNT, ARNT2, FH, GAB1, HIF1A, JUN	89.4737	10.5263	Specific for Up-regulated
Amino sugar and nucleotide sugar metabolism	39	86.6667	7.89591e-06	0.000155944	CHIT1, CMAS, CYB5R1, CYB5R3, FPGT, GALE, GALK1, GALK2, GALT, GFPT1, GMDS, GMPPA, GMPPB, GNE, GNPDA1, GNPDA2, GNPNAT1, GPI, HEXA, HEXB, HK1, HK2, HK3, MPI, NAGK, NANS, NPL, PGM1, PGM2, PGM3, PMM1, PMM2, RENBP, TSTA3, UAP1, UAP1L1, UGDH, UGP2, UXS1	CHIT1, CMAS, CYB5R1, CYB5R3, FPGT, GALE, GFPT1, GMPPA, GMPPB, GNE, GNPDA2, GNPNAT1, GPI, HEXB, HK1, HK2, HK3, MPI, NAGK, NANS, PGM2, PGM3, PMM2, TSTA3, UAP1, UGDH, UGP2, UXS1	GALK1, GALK2, GALT, GMDS, GNPDA1, HEXA, NPL, PGM1, PMM1, RENBP, UAP1L1	71.7949	28.2051	Specific for Up-regulated
Fc gamma R-mediated phagocytosis	73	76.8421	1.13991e-05	0.000200117	AKT1, AKT3, ARF6, ARPC1A, ARPC2, ARPC5, ARPC5L, ASAP1, ASAP2, ASAP3, CDC42, CFL1, CRKL, DNM1, DNM3, DOCK2, FCGR1A, FCGR2A, FCGR2B, FCGR3A, GAB2, GSN, HCK, INPP5D, LAT, LIMK1, LIMK2, LYN, MAP2K1, MAPK1, MAPK3, MARCKS, MARCKSL1, MYO10, PIK3CB, PIK3CD, PIK3CG, PIK3R1, PIK3R2, PIK3R3, PIK3R5, PIP5K1A, PIP5K1B, PIP5K1C, PLA2G4A, PLA2G4F, PLCG1, PLCG2, PLD1, PLD2, PPAP2A, PPAP2B, PPAP2C, PRKCA, PRKCB, …	AKT1, AKT3, ARF6, ARPC1A, ARPC2, ARPC5, ARPC5L, ASAP1, CDC42, CFL1, CRKL, DOCK2, FCGR1A, FCGR2A, FCGR2B, FCGR3A, GAB2, GSN, HCK, INPP5D, LAT, LIMK1, LIMK2, LYN, MAP2K1, MAPK1, MAPK3, MARCKS, MARCKSL1, PIK3CB, PIK3CD, PIK3CG, PIK3R1, PIK3R2, PIK3R3, PIK3R5, PIP5K1A, PIP5K1C, PLCG1, PLD1, PLD2, PPAP2A, PPAP2B, PPAP2C, PRKCB, PRKCD, PTPRC, RAC2, RPS6KB1, SPHK1, SYK, VASP, VAV1, WAS, WASF1, WASF2	ASAP2, ASAP3, DNM1, DNM3, MYO10, PIP5K1B, PLA2G4A, PLA2G4F, PLCG2, PRKCA, PRKCE, RPS6KB2, SCIN, SPHK2, VAV3, WASF3, WASL	76.7123	23.2877	Specific for Up-regulated
Chronic myeloid leukemia	58	79.4521	1.52726e-05	0.000219371	ABL1, AKT1, AKT3, ARAF, BAD, BCR, CBL, CBLB, CBLC, CCND1, CDK4, CDKN1A, CDKN1B, CDKN2A, CHUK, CRKL, CTBP1, CTBP2, E2F1, E2F2, E2F3, GAB2, GRB2, HDAC1, HDAC2, HRAS, IKBKB, KRAS, MAP2K1, MAPK1, MAPK3, NFKB1, NFKBIA, NRAS, PIK3CB, PIK3CD, PIK3CG, PIK3R1, PIK3R2, PIK3R3, PIK3R5, PTPN11, RB1, RUNX1, SHC1, SHC2, SHC4, SMAD3, SMAD4, SOS1, SOS2, STAT5B, TGFB1, TGFB2, TGFB3, TGFBR1, TGFBR2, TP53	ABL1, AKT1, AKT3, ARAF, BAD, CBL, CBLB, CCND1, CDK4, CDKN1A, CDKN1B, CDKN2A, CHUK, CRKL, CTBP1, CTBP2, E2F1, E2F2, E2F3, GAB2, GRB2, HDAC1, HDAC2, HRAS, IKBKB, KRAS, MAP2K1, MAPK1, MAPK3, NFKB1, NFKBIA, NRAS, PIK3CB, PIK3CD, PIK3CG, PIK3R1, PIK3R2, PIK3R3, PIK3R5, PTPN11, RB1, RUNX1, SHC1, SHC2, SHC4, SMAD3, SMAD4, SOS1, SOS2, STAT5B, TGFB1, TGFB2, TGFB3, TGFBR1, TGFBR2, TP53	BCR, CBLC	96.5517	3.44828	Specific for Up-regulated
Neurotrophin signaling pathway	93	73.8095	1.4593e-05	0.000230569	ABL1, AKT1, AKT3, ARHGDIB, BAD, BCL2, BDNF, CALM1, CALM3, CALML3, CAMK2D, CAMK2G, CDC42, CRKL, CSK, FASLG, FRS2, GAB1, GRB2, HRAS, IKBKB, IRAK1, IRAK3, IRS1, IRS2, JUN, KIDINS220, KRAS, MAGED1, MAP2K1, MAP2K5, MAP2K7, MAP3K1, MAP3K3, MAP3K5, MAPK1, MAPK11, MAPK12, MAPK13, MAPK14, MAPK3, MAPK7, MAPK9, MAPKAPK2, NFKB1, NFKBIA, NFKBIE, NGF, NGFR, NGFRAP1, NRAS, NTF3, NTRK1, NTRK2, NTRK3, PDK1, PIK3C…	ABL1, AKT1, AKT3, ARHGDIB, BAD, BCL2, BDNF, CALM3, CAMK2D, CDC42, CRKL, CSK, FASLG, FRS2, GRB2, HRAS, IKBKB, IRAK1, IRAK3, IRS2, KIDINS220, KRAS, MAGED1, MAP2K1, MAP2K5, MAP2K7, MAP3K1, MAP3K3, MAP3K5, MAPK1, MAPK11, MAPK13, MAPK14, MAPK3, MAPK7, MAPK9, MAPKAPK2, NFKB1, NFKBIA, NFKBIE, NGF, NGFR, NRAS, NTRK3, PDK1, PIK3CB, PIK3CD, PIK3CG, PIK3R1, PIK3R2, PIK3R3, PIK3R5, PLCG1, PRDM4, PRKCD, PTPN1…	CALM1, CALML3, CAMK2G, GAB1, IRS1, JUN, MAPK12, NGFRAP1, NTF3, NTRK1, NTRK2, PLCG2, PSEN1, RPS6KA1, SORT1	83.871	16.129	Specific for Up-regulated
Cell cycle	93	72.6562	4.19481e-05	0.000552317	ABL1, ANAPC13, ANAPC2, ANAPC4, ANAPC5, ATM, BUB1, BUB1B, BUB3, CCNA2, CCNB1, CCNB2, CCND1, CCND2, CCND3, CCNE1, CCNE2, CCNH, CDC14B, CDC16, CDC2, CDC20, CDC25B, CDC27, CDC45L, CDC6, CDC7, CDK2, CDK4, CDK7, CDKN1A, CDKN1B, CDKN1C, CDKN2A, CDKN2B, CDKN2C, CDKN2D, CHEK1, CREBBP, CUL1, E2F1, E2F2, E2F3, E2F5, EP300, ESPL1, FZR1, GADD45A, GADD45B, HDAC1, HDAC2, MAD2L1, MAD2L2, MCM2, MCM3, MCM4, MCM5, …	ABL1, ANAPC4, ATM, BUB1, BUB1B, BUB3, CCNA2, CCNB1, CCNB2, CCND1, CCND2, CCND3, CCNE1, CCNE2, CCNH, CDC16, CDC2, CDC20, CDC25B, CDC27, CDC45L, CDC6, CDC7, CDK2, CDK4, CDK7, CDKN1A, CDKN1B, CDKN2A, CDKN2B, CDKN2C, CHEK1, CREBBP, CUL1, E2F1, E2F2, E2F3, E2F5, EP300, HDAC1, HDAC2, MAD2L1, MAD2L2, MCM2, MCM3, MCM4, MCM5, MCM6, MCM7, ORC2L, ORC3L, ORC5L, PCNA, PLK1, PRKDC, PTTG1, RAD21, RB1, RBL2, RBX…	ANAPC13, ANAPC2, ANAPC5, CDC14B, CDKN1C, CDKN2D, ESPL1, FZR1, GADD45A, GADD45B, ORC6L, PKMYT1	87.0968	12.9032	Specific for Up-regulated
Valine, leucine and isoleucine degradation	37	84.0909	5.70301e-05	0.000643626	ABAT, ACAA1, ACAD8, ACADM, ACADS, ACADSB, ACAT2, ALDH1B1, ALDH2, ALDH3A2, ALDH6A1, ALDH7A1, ALDH9A1, AOX1, AUH, BCAT1, BCAT2, BCKDHA, BCKDHB, DBT, DLD, ECHS1, EHHADH, HADH, HIBADH, HIBCH, HMGCL, HMGCS2, HSD17B10, IL4I1, MCCC1, MCCC2, MCEE, MUT, OXCT1, PCCA, PCCB	ACAT2, BCAT1, IL4I1	ABAT, ACAA1, ACAD8, ACADM, ACADS, ACADSB, ALDH1B1, ALDH2, ALDH3A2, ALDH6A1, ALDH7A1, ALDH9A1, AOX1, AUH, BCAT2, BCKDHA, BCKDHB, DBT, DLD, ECHS1, EHHADH, HADH, HIBADH, HIBCH, HMGCL, HMGCS2, HSD17B10, MCCC1, MCCC2, MCEE, MUT, OXCT1, PCCA, PCCB	8.10811	91.8919	Specific for Down-regulated
Non-small cell lung cancer	44	81.4815	5.34954e-05	0.000650175	AKT1, AKT3, ARAF, BAD, CCND1, CDK4, CDKN2A, E2F1, E2F2, E2F3, EGF, EGFR, ERBB2, FHIT, GRB2, HRAS, KRAS, MAP2K1, MAPK1, MAPK3, NRAS, PDPK1, PIK3CB, PIK3CD, PIK3CG, PIK3R1, PIK3R2, PIK3R3, PIK3R5, PLCG1, PLCG2, PRKCA, PRKCB, RARB, RASSF1, RASSF5, RB1, RXRA, RXRB, SOS1, SOS2, STK4, TGFA, TP53	AKT1, AKT3, ARAF, BAD, CCND1, CDK4, CDKN2A, E2F1, E2F2, E2F3, EGFR, GRB2, HRAS, KRAS, MAP2K1, MAPK1, MAPK3, NRAS, PIK3CB, PIK3CD, PIK3CG, PIK3R1, PIK3R2, PIK3R3, PIK3R5, PLCG1, PRKCB, RASSF1, RASSF5, RB1, RXRA, RXRB, SOS1, SOS2, STK4, TGFA, TP53	EGF, ERBB2, FHIT, PDPK1, PLCG2, PRKCA, RARB	84.0909	15.9091	Specific for Up-regulated
B cell receptor signaling pathway	58	77.3333	6.62177e-05	0.000697493	AKT1, AKT3, BCL10, BLNK, BTK, CARD11, CD19, CD72, CD79A, CD79B, CD81, CHP2, CHUK, CR2, DAPP1, FCGR2B, GRB2, HRAS, IFITM1, IKBKB, INPP5D, JUN, KRAS, LILRB3, LYN, MALT1, MAP2K1, MAPK1, MAPK3, NFAT5, NFATC1, NFATC3, NFATC4, NFKB1, NFKBIA, NFKBIE, NRAS, PIK3AP1, PIK3CB, PIK3CD, PIK3CG, PIK3R1, PIK3R2, PIK3R3, PIK3R5, PLCG2, PPP3CA, PPP3CB, PPP3R1, PRKCB, PTPN6, RAC2, RASGRP3, SOS1, SOS2, SYK, VAV1, V…	AKT1, AKT3, BCL10, BTK, CARD11, CD19, CD72, CD79A, CD79B, CD81, CHUK, DAPP1, FCGR2B, GRB2, HRAS, IFITM1, IKBKB, INPP5D, KRAS, LILRB3, LYN, MALT1, MAP2K1, MAPK1, MAPK3, NFAT5, NFATC1, NFATC3, NFATC4, NFKB1, NFKBIA, NFKBIE, NRAS, PIK3AP1, PIK3CB, PIK3CD, PIK3CG, PIK3R1, PIK3R2, PIK3R3, PIK3R5, PPP3CA, PPP3R1, PRKCB, PTPN6, RAC2, RASGRP3, SOS1, SOS2, SYK, VAV1	BLNK, CHP2, CR2, JUN, PLCG2, PPP3CB, VAV3	87.931	12.069	Specific for Up-regulated
Prostate cancer	67	75.2809	8.27497e-05	0.000817153	AKT1, AKT3, ARAF, BAD, BCL2, CCND1, CCNE1, CCNE2, CDK2, CDKN1A, CDKN1B, CHUK, CREB1, CREB3, CREB3L1, CREB3L2, CREB3L3, CREB5, CREBBP, CTNNB1, E2F1, E2F2, E2F3, EGF, EGFR, EP300, ERBB2, FGFR1, FGFR2, GRB2, GSTP1, HRAS, HSP90AB1, HSP90B1, IGF1, IGF1R, IKBKB, KRAS, LEF1, MAP2K1, MAPK1, MAPK3, NFKB1, NFKBIA, NRAS, PDGFA, PDGFB, PDGFC, PDGFD, PDGFRA, PDGFRB, PDPK1, PIK3CB, PIK3CD, PIK3CG, PIK3R1, PIK3…	AKT1, AKT3, ARAF, BAD, BCL2, CCND1, CCNE1, CCNE2, CDK2, CDKN1A, CDKN1B, CHUK, CREB1, CREB3, CREB3L1, CREB3L2, CREB3L3, CREB5, CREBBP, CTNNB1, E2F1, E2F2, E2F3, EGFR, EP300, FGFR1, GRB2, HRAS, HSP90AB1, HSP90B1, IGF1, IKBKB, KRAS, LEF1, MAP2K1, MAPK1, MAPK3, NFKB1, NFKBIA, NRAS, PDGFA, PDGFB, PDGFC, PDGFD, PDGFRB, PIK3CB, PIK3CD, PIK3CG, PIK3R1, PIK3R2, PIK3R3, PIK3R5, PTEN, RB1, SOS1, SOS2, TCF7,…	EGF, ERBB2, FGFR2, GSTP1, IGF1R, PDGFRA, PDPK1	89.5522	10.4478	Specific for Up-regulated
Vasopressin-regulated water reabsorption	36	81.8182	0.000223514	0.00207736	ADCY3, ADCY6, ADCY9, AQP2, AQP3, AQP4, ARHGDIB, CREB1, CREB3, CREB3L1, CREB3L2, CREB3L3, CREB5, DCTN1, DCTN2, DCTN4, DCTN5, DCTN6, DYNC1H1, DYNC1I1, DYNC1LI1, DYNC1LI2, DYNC2H1, DYNC2LI1, DYNLL1, GNAS, NSF, PRKACA, PRKACB, PRKX, RAB11A, RAB11B, RAB5A, RAB5B, STX4, VAMP2	ADCY3, ADCY6, ARHGDIB, CREB1, CREB3, CREB3L1, CREB3L2, CREB3L3, CREB5, DCTN1, DCTN2, DCTN4, DCTN5, DCTN6, DYNC1I1, DYNC1LI2, DYNLL1, GNAS, NSF, PRKACA, PRKACB, PRKX, RAB11A, RAB11B, RAB5A, RAB5B, STX4	ADCY9, AQP2, AQP3, AQP4, DYNC1H1, DYNC1LI1, DYNC2H1, DYNC2LI1, VAMP2	75	25	Specific for Up-regulated
Glioma	50	76.9231	0.000267606	0.00234898	AKT1, AKT3, ARAF, CALM1, CALM3, CALML3, CAMK2D, CAMK2G, CCND1, CDK4, CDKN1A, CDKN2A, E2F1, E2F2, E2F3, EGF, EGFR, GRB2, HRAS, IGF1, IGF1R, KRAS, MAP2K1, MAPK1, MAPK3, NRAS, PDGFA, PDGFB, PDGFRA, PDGFRB, PIK3CB, PIK3CD, PIK3CG, PIK3R1, PIK3R2, PIK3R3, PIK3R5, PLCG1, PLCG2, PRKCA, PRKCB, PTEN, RB1, SHC1, SHC2, SHC4, SOS1, SOS2, TGFA, TP53	AKT1, AKT3, ARAF, CALM3, CAMK2D, CCND1, CDK4, CDKN1A, CDKN2A, E2F1, E2F2, E2F3, EGFR, GRB2, HRAS, IGF1, KRAS, MAP2K1, MAPK1, MAPK3, NRAS, PDGFA, PDGFB, PDGFRB, PIK3CB, PIK3CD, PIK3CG, PIK3R1, PIK3R2, PIK3R3, PIK3R5, PLCG1, PRKCB, PTEN, RB1, SHC1, SHC2, SHC4, SOS1, SOS2, TGFA, TP53	CALM1, CALML3, CAMK2G, EGF, IGF1R, PDGFRA, PLCG2, PRKCA	84	16	Specific for Up-regulated
Pancreatic cancer	53	75.7143	0.000357082	0.00296942	AKT1, AKT3, ARAF, ARHGEF6, BAD, CCND1, CDC42, CDK4, CDKN2A, CHUK, E2F1, E2F2, E2F3, EGF, EGFR, ERBB2, IKBKB, JAK1, KRAS, MAP2K1, MAPK1, MAPK3, MAPK9, NFKB1, PGF, PIK3CB, PIK3CD, PIK3CG, PIK3R1, PIK3R2, PIK3R3, PIK3R5, PLD1, RAC2, RALA, RALB, RALGDS, RB1, SMAD2, SMAD3, SMAD4, STAT1, STAT3, TGFA, TGFB1, TGFB2, TGFB3, TGFBR1, TGFBR2, TP53, VEGFA, VEGFB, VEGFC	AKT1, AKT3, ARAF, ARHGEF6, BAD, CCND1, CDC42, CDK4, CDKN2A, CHUK, E2F1, E2F2, E2F3, EGFR, IKBKB, JAK1, KRAS, MAP2K1, MAPK1, MAPK3, MAPK9, NFKB1, PGF, PIK3CB, PIK3CD, PIK3CG, PIK3R1, PIK3R2, PIK3R3, PIK3R5, PLD1, RAC2, RALA, RALB, RALGDS, RB1, SMAD2, SMAD3, SMAD4, STAT1, STAT3, TGFA, TGFB1, TGFB2, TGFB3, TGFBR1, TGFBR2, TP53, VEGFA, VEGFB, VEGFC	EGF, ERBB2	96.2264	3.77358	Specific for Up-regulated
Phosphatidylinositol signaling system	58	74.359	0.000434755	0.00343456	CALM1, CALM3, CALML3, CDS1, CDS2, DGKA, DGKB, DGKD, DGKG, DGKQ, DGKZ, IMPA1, IMPA2, INPP1, INPP4A, INPP4B, INPP5A, INPP5D, INPP5E, INPP5J, INPP5K, INPPL1, IPPK, ITPK1, ITPKA, ITPKB, ITPR1, ITPR2, ITPR3, OCRL, PIK3C2A, PIK3C2B, PIK3C2G, PIK3C3, PIK3CB, PIK3CD, PIK3CG, PIK3R1, PIK3R2, PIK3R3, PIK3R5, PIP4K2A, PIP4K2B, PIP5K1A, PIP5K1B, PIP5K1C, PIP5K3, PLCB1, PLCB2, PLCB4, PLCD3, PLCD4, PLCE1, PLCG…	CALM3, CDS2, DGKA, DGKD, DGKG, DGKQ, DGKZ, IMPA2, INPP1, INPP4A, INPP4B, INPP5D, INPP5E, INPP5K, INPPL1, IPPK, ITPK1, ITPKA, ITPR3, OCRL, PIK3C2A, PIK3C2B, PIK3C3, PIK3CB, PIK3CD, PIK3CG, PIK3R1, PIK3R2, PIK3R3, PIK3R5, PIP4K2A, PIP4K2B, PIP5K1A, PIP5K1C, PIP5K3, PLCB1, PLCB2, PLCB4, PLCD3, PLCE1, PLCG1, PRKCB, PTEN	CALM1, CALML3, CDS1, DGKB, IMPA1, INPP5A, INPP5J, ITPKB, ITPR1, ITPR2, PIK3C2G, PIP5K1B, PLCD4, PLCG2, PRKCA	74.1379	25.8621	Specific for Up-regulated
Vibrio cholerae infection	43	76.7857	0.00077011	0.00579416	ACTB, ACTG1, ADCY3, ADCY9, ARF1, ATP6AP1, ATP6V0A1, ATP6V0A4, ATP6V0B, ATP6V0C, ATP6V0D1, ATP6V0D2, ATP6V0E1, ATP6V0E2, ATP6V1A, ATP6V1B1, ATP6V1B2, ATP6V1C2, ATP6V1D, ATP6V1E1, ATP6V1F, ATP6V1G1, ATP6V1G3, ATP6V1H, ERO1L, GNAS, KCNQ1, KDELR2, KDELR3, PDIA4, PLCG1, PLCG2, PRKACA, PRKACB, PRKCA, PRKCB, PRKX, SEC61A1, SEC61B, SEC61G, SLC12A2, TCIRG1, TJP2	ACTB, ACTG1, ADCY3, ARF1, ATP6AP1, ATP6V0B, ATP6V0C, ATP6V1D, ATP6V1E1, ATP6V1F, ATP6V1G1, ERO1L, GNAS, KDELR2, KDELR3, PDIA4, PLCG1, PRKACA, PRKACB, PRKCB, PRKX, SEC61A1, SEC61G, SLC12A2, TCIRG1, TJP2	ADCY9, ATP6V0A1, ATP6V0A4, ATP6V0D1, ATP6V0D2, ATP6V0E1, ATP6V0E2, ATP6V1A, ATP6V1B1, ATP6V1B2, ATP6V1C2, ATP6V1G3, ATP6V1H, KCNQ1, PLCG2, PRKCA, SEC61B	60.4651	39.5349	Common
ECM-receptor interaction	61	72.6191	0.000894059	0.00642097	AGRN, CD36, CD44, CD47, COL11A1, COL1A1, COL1A2, COL3A1, COL4A1, COL4A2, COL4A4, COL4A6, COL5A1, COL5A2, COL5A3, COL6A1, COL6A2, FN1, GP6, HMMR, HSPG2, ITGA1, ITGA10, ITGA11, ITGA2, ITGA3, ITGA4, ITGA5, ITGA6, ITGA7, ITGA8, ITGA9, ITGB1, ITGB3, ITGB4, ITGB5, ITGB7, ITGB8, LAMA1, LAMA2, LAMA3, LAMA4, LAMA5, LAMB1, LAMB2, LAMB3, LAMB4, LAMC1, LAMC2, LAMC3, SDC1, SDC3, SDC4, SPP1, THBS1, THBS2, THBS…	AGRN, CD36, CD44, CD47, COL11A1, COL1A1, COL1A2, COL3A1, COL4A1, COL4A2, COL5A1, COL5A2, COL5A3, COL6A1, COL6A2, FN1, HMMR, HSPG2, ITGA1, ITGA10, ITGA3, ITGA4, ITGA5, ITGA6, ITGA7, ITGA9, ITGB1, ITGB4, ITGB5, ITGB7, ITGB8, LAMA1, LAMA3, LAMA4, LAMA5, LAMB2, LAMB3, LAMC1, LAMC2, SDC3, THBS1, THBS2, THBS3, THBS4, TNC, VWF	COL4A4, COL4A6, GP6, ITGA11, ITGA2, ITGA8, ITGB3, LAMA2, LAMB1, LAMB4, LAMC3, SDC1, SDC4, SPP1, VTN	75.4098	24.5902	Specific for Up-regulated
Axon guidance	89	68.9922	0.00110189	0.00696397	ABL1, ABLIM1, ABLIM3, ARHGEF12, CDC42, CFL1, CHP2, CXCL12, CXCR4, DPYSL2, EFNA1, EFNA3, EFNA4, EFNA5, EFNB1, EFNB2, EPHA1, EPHA2, EPHA3, EPHA7, EPHB3, EPHB4, EPHB6, FES, GNAI1, GNAI2, GNAI3, HRAS, ITGB1, KRAS, L1CAM, LIMK1, LIMK2, MAPK1, MAPK3, MET, NCK1, NCK2, NFAT5, NFATC1, NFATC3, NFATC4, NGEF, NRAS, NRP1, NTN1, NTN4, NTNG1, PAK2, PAK4, PLXNA1, PLXNA2, PLXNA3, PLXNB1, PLXNB2, PPP3CA, PPP3CB, P…	ABL1, ABLIM3, ARHGEF12, CDC42, CFL1, CXCR4, DPYSL2, EFNA1, EFNA3, EFNA4, EFNA5, EFNB2, EPHA2, EPHA3, EPHB6, FES, GNAI2, GNAI3, HRAS, ITGB1, KRAS, LIMK1, LIMK2, MAPK1, MAPK3, MET, NCK1, NCK2, NFAT5, NFATC1, NFATC3, NFATC4, NRAS, NRP1, PAK2, PAK4, PLXNA1, PLXNA2, PLXNA3, PLXNB2, PPP3CA, PPP3R1, PTK2, RAC2, RASA1, RHOA, ROBO3, ROCK1, SEMA3A, SEMA3F, SEMA4B, SEMA4C, SEMA4D, SEMA4F, SEMA5B, SEMA6A, SE…	ABLIM1, CHP2, CXCL12, EFNB1, EPHA1, EPHA7, EPHB3, EPHB4, GNAI1, L1CAM, NGEF, NTN1, NTN4, NTNG1, PLXNB1, PPP3CB, RGS3, ROBO2, SEMA3B, SEMA3C, SEMA3D, SEMA3G, SEMA4A, SEMA4G, SEMA5A, SEMA6C, SEMA6D, SLIT2	68.5393	31.4607	Specific for Up-regulated
Adherens junction	55	73.3333	0.00107937	0.00710584	ACP1, ACTB, ACTG1, ACTN1, BAIAP2, CDC42, CDH1, CREBBP, CSNK2A1, CSNK2A2, CSNK2B, CTNNA1, CTNNB1, CTNND1, EGFR, EP300, ERBB2, FARP2, FGFR1, IGF1R, INSR, IQGAP1, LEF1, LMO7, MAP3K7, MAPK1, MAPK3, MET, PTPN1, PTPN6, PTPRB, PTPRF, PTPRJ, PTPRM, PVRL4, RAC2, RHOA, SMAD2, SMAD3, SMAD4, SNAI1, SNAI2, SORBS1, SSX2IP, TCF7, TCF7L1, TGFBR1, TGFBR2, VCL, WAS, WASF1, WASF2, WASF3, WASL, YES1	ACP1, ACTB, ACTG1, ACTN1, CDC42, CDH1, CREBBP, CSNK2A1, CSNK2A2, CSNK2B, CTNNA1, CTNNB1, CTNND1, EGFR, EP300, FGFR1, IQGAP1, LEF1, MAP3K7, MAPK1, MAPK3, MET, PTPN1, PTPN6, PTPRB, PTPRF, PTPRM, RAC2, RHOA, SMAD2, SMAD3, SMAD4, SNAI1, SNAI2, SORBS1, TCF7, TCF7L1, TGFBR1, TGFBR2, VCL, WAS, WASF1, WASF2, YES1	BAIAP2, ERBB2, FARP2, IGF1R, INSR, LMO7, PTPRJ, PVRL4, SSX2IP, WASF3, WASL	80	20	Specific for Up-regulated
Tryptophan metabolism	32	80	0.00107419	0.00737925	AADAT, ABP1, ACAT2, ACMSD, AFMID, ALDH1B1, ALDH2, ALDH3A2, ALDH7A1, ALDH9A1, AOX1, ASMT, CAT, CYP1A2, CYP1B1, DDC, ECHS1, EHHADH, GCDH, HAAO, HADH, IL4I1, INDO, INMT, KMO, KYNU, MAOA, MAOB, OGDH, OGDHL, WARS, WARS2	AADAT, ACAT2, IL4I1, INDO, WARS, WARS2	ABP1, ACMSD, AFMID, ALDH1B1, ALDH2, ALDH3A2, ALDH7A1, ALDH9A1, AOX1, ASMT, CAT, CYP1A2, CYP1B1, DDC, ECHS1, EHHADH, GCDH, HAAO, HADH, INMT, KMO, KYNU, MAOA, MAOB, OGDH, OGDHL	18.75	81.25	Specific for Down-regulated
Phagosome	106	67.5159	0.00128777	0.00782571	ACTB, ACTG1, ATP6AP1, ATP6V0A1, ATP6V0A4, ATP6V0B, ATP6V0C, ATP6V0E1, ATP6V0E2, ATP6V1A, ATP6V1B1, ATP6V1B2, ATP6V1C2, ATP6V1D, ATP6V1E1, ATP6V1F, ATP6V1G1, ATP6V1G3, ATP6V1H, C1R, CALR, CANX, CD14, CD36, CLEC7A, COLEC11, COLEC12, CORO1A, CTSL1, CTSS, CYBA, CYBB, DYNC1H1, DYNC1I1, DYNC1LI1, DYNC1LI2, DYNC2H1, EEA1, FCGR1A, FCGR2A, FCGR2B, FCGR3A, HGS, HLA-A, HLA-B, HLA-C, HLA-DMA, HLA-DMB, HLA-DO…	ACTB, ACTG1, ATP6AP1, ATP6V0B, ATP6V0C, ATP6V1D, ATP6V1E1, ATP6V1F, ATP6V1G1, C1R, CALR, CANX, CD14, CD36, CLEC7A, CORO1A, CTSL1, CTSS, CYBA, CYBB, DYNC1I1, DYNC1LI2, EEA1, FCGR1A, FCGR2A, FCGR2B, FCGR3A, HGS, HLA-A, HLA-B, HLA-C, HLA-DMA, HLA-DMB, HLA-DOA, HLA-DOB, HLA-DPA1, HLA-DPB1, HLA-DQA1, HLA-DQB1, HLA-DRA, HLA-DRB1, HLA-DRB5, HLA-E, HLA-F, HLA-G, ITGA5, ITGAM, ITGB1, ITGB2, ITGB5, LAMP2, …	ATP6V0A1, ATP6V0A4, ATP6V0E1, ATP6V0E2, ATP6V1A, ATP6V1B1, ATP6V1B2, ATP6V1C2, ATP6V1G3, ATP6V1H, COLEC11, COLEC12, DYNC1H1, DYNC1LI1, DYNC2H1, ITGA2, ITGB3, LAMP1, PLA2R1, RILP, SEC61B, TUBAL3, TUBB2B, TUBB4	77.3585	22.6415	Specific for Up-regulated
Chagas disease	73	70.1923	0.00144112	0.00843321	ACE, AKT1, AKT3, BDKRB2, C1QA, C1QB, C1QC, CALR, CASP8, CCL2, CCL5, CD247, CD3D, CD3E, CFLAR, CHUK, FADD, FAS, FASLG, GNA14, GNA15, GNAI1, GNAI2, GNAI3, GNAO1, GNAQ, GNAS, IFNGR1, IFNGR2, IKBKB, IL1B, IL8, IRAK1, JUN, MAPK1, MAPK11, MAPK12, MAPK13, MAPK14, MAPK3, MAPK9, MYD88, NFKB1, NFKBIA, NOS2, PIK3CB, PIK3CD, PIK3CG, PIK3R1, PIK3R2, PIK3R3, PIK3R5, PLCB1, PLCB2, PLCB4, PPP2R1A, PPP2R1B, PPP2R…	AKT1, AKT3, C1QA, C1QB, C1QC, CALR, CASP8, CCL5, CD247, CD3D, CD3E, CFLAR, CHUK, FADD, FAS, FASLG, GNA15, GNAI2, GNAI3, GNAO1, GNAQ, GNAS, IFNGR1, IFNGR2, IKBKB, IL1B, IL8, IRAK1, MAPK1, MAPK11, MAPK13, MAPK14, MAPK3, MAPK9, MYD88, NFKB1, NFKBIA, NOS2, PIK3CB, PIK3CD, PIK3CG, PIK3R1, PIK3R2, PIK3R3, PIK3R5, PLCB1, PLCB2, PLCB4, PPP2R1A, PPP2R1B, PPP2R2A, PPP2R2C, PPP2R2D, SERPINE1, SMAD2, SMAD3, …	ACE, BDKRB2, CCL2, GNA14, GNAI1, JUN, MAPK12	90.411	9.58904	Specific for Up-regulated
Aldosterone-regulated sodium reabsorption	33	78.5714	0.00159685	0.00901079	ATP1A2, ATP1B1, ATP1B2, ATP1B3, FXYD2, FXYD4, HSD11B1, HSD11B2, IGF1, INSR, IRS1, IRS2, KCNJ1, KRAS, MAPK1, MAPK3, NEDD4L, NR3C2, PDPK1, PIK3CB, PIK3CD, PIK3CG, PIK3R1, PIK3R2, PIK3R3, PIK3R5, PRKCA, PRKCB, SCNN1B, SCNN1G, SFN, SGK1, SLC9A3R2	ATP1B3, IGF1, IRS2, KRAS, MAPK1, MAPK3, PIK3CB, PIK3CD, PIK3CG, PIK3R1, PIK3R2, PIK3R3, PIK3R5, PRKCB, SFN, SGK1	ATP1A2, ATP1B1, ATP1B2, FXYD2, FXYD4, HSD11B1, HSD11B2, INSR, IRS1, KCNJ1, NEDD4L, NR3C2, PDPK1, PRKCA, SCNN1B, SCNN1G, SLC9A3R2	48.4848	51.5152	Common
Bladder cancer	33	78.5714	0.00159685	0.00901079	ARAF, CCND1, CDH1, CDK4, CDKN1A, CDKN2A, DAPK1, DAPK2, DAPK3, E2F1, E2F2, E2F3, EGF, EGFR, ERBB2, HRAS, IL8, KRAS, MAP2K1, MAPK1, MAPK3, MMP2, MMP9, NRAS, PGF, RASSF1, RB1, THBS1, TP53, TYMP, VEGFA, VEGFB, VEGFC	ARAF, CCND1, CDH1, CDK4, CDKN1A, CDKN2A, DAPK1, DAPK2, DAPK3, E2F1, E2F2, E2F3, EGFR, HRAS, IL8, KRAS, MAP2K1, MAPK1, MAPK3, MMP2, MMP9, NRAS, PGF, RASSF1, RB1, THBS1, TP53, TYMP, VEGFA, VEGFB, VEGFC	EGF, ERBB2	93.9394	6.06061	Specific for Up-regulated
Bacterial invasion of epithelial cells	53	72.6027	0.0019364	0.0105501	ACTB, ACTG1, ARHGAP10, ARPC1A, ARPC2, ARPC5, ARPC5L, BCAR1, CAV1, CAV2, CBL, CBLB, CBLC, CDC42, CDH1, CLTA, CLTB, CLTC, CRKL, CTNNA1, CTNNB1, CTTN, DNM1, DNM3, DOCK1, ELMO1, FN1, GAB1, HCLS1, ILK, ITGA5, ITGB1, MAD2L2, MET, PIK3CB, PIK3CD, PIK3CG, PIK3R1, PIK3R2, PIK3R3, PIK3R5, PTK2, PXN, RHOA, RHOG, SHC1, SHC2, SHC4, VCL, WAS, WASF1, WASF2, WASL	ACTB, ACTG1, ARHGAP10, ARPC1A, ARPC2, ARPC5, ARPC5L, BCAR1, CAV1, CAV2, CBL, CBLB, CDC42, CDH1, CLTB, CLTC, CRKL, CTNNA1, CTNNB1, CTTN, ELMO1, FN1, HCLS1, ILK, ITGA5, ITGB1, MAD2L2, MET, PIK3CB, PIK3CD, PIK3CG, PIK3R1, PIK3R2, PIK3R3, PIK3R5, PTK2, RHOA, RHOG, SHC1, SHC2, SHC4, VCL, WAS, WASF1, WASF2	CBLC, CLTA, DNM1, DNM3, DOCK1, GAB1, PXN, WASL	84.9057	15.0943	Specific for Up-regulated
Leukocyte transendothelial migration	81	68.6441	0.00228188	0.0112668	ACTB, ACTG1, ACTN1, BCAR1, CD99, CDC42, CDH5, CLDN1, CLDN11, CLDN16, CLDN19, CLDN2, CLDN23, CLDN3, CLDN4, CLDN5, CLDN7, CLDN8, CTNNA1, CTNNB1, CTNND1, CXCL12, CXCR4, CYBA, CYBB, ESAM, EZR, GNAI1, GNAI2, GNAI3, ICAM1, ITGA4, ITGAL, ITGAM, ITGB1, ITGB2, ITK, MAPK11, MAPK12, MAPK13, MAPK14, MMP2, MMP9, MSN, MYL9, NCF2, NCF4, OCLN, PECAM1, PIK3CB, PIK3CD, PIK3CG, PIK3R1, PIK3R2, PIK3R3, PIK3R5, PLCG1…	ACTB, ACTG1, ACTN1, BCAR1, CD99, CDC42, CDH5, CLDN1, CLDN23, CLDN4, CLDN5, CLDN7, CTNNA1, CTNNB1, CTNND1, CXCR4, CYBA, CYBB, ESAM, GNAI2, GNAI3, ICAM1, ITGA4, ITGAL, ITGAM, ITGB1, ITGB2, ITK, MAPK11, MAPK13, MAPK14, MMP2, MMP9, MSN, MYL9, NCF2, NCF4, PECAM1, PIK3CB, PIK3CD, PIK3CG, PIK3R1, PIK3R2, PIK3R3, PIK3R5, PLCG1, PRKCB, PTK2, PTPN11, RAC2, RAP1A, RAP1B, RAPGEF4, RASSF5, RHOA, RHOH, ROCK1, …	CLDN11, CLDN16, CLDN19, CLDN2, CLDN3, CLDN8, CXCL12, EZR, GNAI1, MAPK12, OCLN, PLCG2, PRKCA, PTK2B, PXN, RAPGEF3, THY1, VAV3	77.7778	22.2222	Specific for Up-regulated
Notch signaling pathway	36	76.5957	0.00223373	0.0113848	ADAM17, CREBBP, CTBP1, CTBP2, DLL4, DTX1, DTX3, DTX3L, DTX4, DVL2, DVL3, EP300, HDAC1, HDAC2, HES1, JAG1, JAG2, KAT2A, KAT2B, LFNG, MAML1, MAML2, MAML3, MFNG, NCOR2, NCSTN, NOTCH1, NOTCH2, NOTCH3, NOTCH4, NUMB, NUMBL, PSEN1, PSENEN, RBPJ, SNW1	ADAM17, CREBBP, CTBP1, CTBP2, DLL4, DTX3, DTX3L, DVL2, DVL3, EP300, HDAC1, HDAC2, JAG1, JAG2, KAT2A, KAT2B, LFNG, MAML1, MAML2, MAML3, MFNG, NCOR2, NCSTN, NOTCH1, NOTCH2, NOTCH3, NOTCH4, NUMB, NUMBL, RBPJ, SNW1	DTX1, DTX4, HES1, PSEN1, PSENEN	86.1111	13.8889	Specific for Up-regulated
Ubiquitin mediated proteolysis	94	67.6259	0.00219959	0.0115845	ANAPC13, ANAPC2, ANAPC4, ANAPC5, BIRC2, BIRC3, BIRC6, CBL, CBLB, CBLC, CDC16, CDC20, CDC27, CDC34, CUL1, CUL2, CUL3, CUL4B, CUL5, CUL7, DDB2, FANCL, FBXO2, FBXW7, FBXW8, FZR1, HERC1, HERC2, HERC3, HERC4, KEAP1, KLHL13, KLHL9, MAP3K1, MGRN1, MID1, NEDD4, NEDD4L, PARK2, PIAS1, PIAS2, PIAS3, PML, PRPF19, RBX1, RFWD2, RHOBTB1, RNF7, SIAH1, SKP2, SMURF1, SMURF2, SOCS1, SOCS3, STUB1, SYVN1, TCEB1, TCEB…	ANAPC4, BIRC2, BIRC3, BIRC6, CBL, CBLB, CDC16, CDC20, CDC27, CDC34, CUL1, CUL2, CUL3, CUL4B, CUL5, CUL7, DDB2, FANCL, FBXW7, FBXW8, HERC1, HERC3, HERC4, KEAP1, KLHL9, MAP3K1, MGRN1, MID1, NEDD4, PIAS1, PIAS2, PIAS3, PML, PRPF19, RBX1, RFWD2, RHOBTB1, RNF7, SIAH1, SKP2, SMURF1, SMURF2, SOCS1, STUB1, SYVN1, TCEB1, TCEB2, TRAF6, TRIM32, TRIM37, TRIP12, UBA6, UBA7, UBE2A, UBE2B, UBE2D1, UBE2D2, UBE2D…	ANAPC13, ANAPC2, ANAPC5, CBLC, FBXO2, FZR1, HERC2, KLHL13, NEDD4L, PARK2, SOCS3, UBA1, UBE2D4, UBE2E2, UBE2E3, UBE4B, WWP2	81.9149	18.0851	Specific for Up-regulated
Apoptosis	62	70.4545	0.00279478	0.013381	AIFM1, AKT1, AKT3, APAF1, ATM, BAD, BCL2, BID, BIRC2, BIRC3, CAPN1, CAPN2, CASP10, CASP3, CASP6, CASP7, CASP8, CFLAR, CHP2, CHUK, CSF2RB, CYCS, DFFB, ENDOD1, FADD, FAS, FASLG, IKBKB, IL1B, IL1R1, IL1RAP, IL3RA, IRAK1, IRAK3, MAP3K14, MYD88, NFKB1, NFKBIA, NGF, NTRK1, PIK3CB, PIK3CD, PIK3CG, PIK3R1, PIK3R2, PIK3R3, PIK3R5, PPP3CA, PPP3CB, PPP3R1, PRKACA, PRKACB, PRKAR1A, PRKAR2B, PRKX, RIPK1, TNFR…	AKT1, AKT3, APAF1, ATM, BAD, BCL2, BID, BIRC2, BIRC3, CAPN1, CAPN2, CASP10, CASP3, CASP6, CASP7, CASP8, CFLAR, CHUK, CSF2RB, CYCS, ENDOD1, FADD, FAS, FASLG, IKBKB, IL1B, IL1RAP, IL3RA, IRAK1, IRAK3, MAP3K14, MYD88, NFKB1, NFKBIA, NGF, PIK3CB, PIK3CD, PIK3CG, PIK3R1, PIK3R2, PIK3R3, PIK3R5, PPP3CA, PPP3R1, PRKACA, PRKACB, PRKAR1A, PRKX, RIPK1, TNFRSF10C, TNFRSF10D, TNFRSF1A, TNFSF10, TP53, TRADD	AIFM1, CHP2, DFFB, IL1R1, NTRK1, PPP3CB, PRKAR2B	88.7097	11.2903	Specific for Up-regulated
Pyruvate metabolism	31	77.5	0.00327672	0.0152271	ACACA, ACACB, ACAT2, ACOT12, ACSS1, ACYP2, AKR1B1, ALDH1B1, ALDH2, ALDH3A2, ALDH7A1, ALDH9A1, DLAT, DLD, GLO1, GRHPR, HAGH, HAGHL, LDHA, LDHB, LDHD, MDH1, ME1, ME2, PC, PCK1, PCK2, PDHA1, PDHB, PKLR, PKM2	ACACA, ACAT2, ACYP2, AKR1B1, DLAT, GLO1, HAGHL, LDHA, ME1, ME2, PKM2	ACACB, ACOT12, ACSS1, ALDH1B1, ALDH2, ALDH3A2, ALDH7A1, ALDH9A1, DLD, GRHPR, HAGH, LDHB, LDHD, MDH1, PC, PCK1, PCK2, PDHA1, PDHB, PKLR	35.4839	64.5161	Common
T cell receptor signaling pathway	74	68.5185	0.00374295	0.0168968	AKT1, AKT3, BCL10, CARD11, CBL, CBLB, CBLC, CD247, CD28, CD3D, CD3E, CD4, CD8B, CDC42, CDK4, CHP2, CHUK, CTLA4, GRB2, HRAS, IKBKB, ITK, JUN, KRAS, LAT, LCK, LCP2, MALT1, MAP2K1, MAP2K7, MAP3K14, MAP3K7, MAP3K8, MAPK1, MAPK11, MAPK12, MAPK13, MAPK14, MAPK3, MAPK9, NCK1, NCK2, NFAT5, NFATC1, NFATC3, NFATC4, NFKB1, NFKBIA, NFKBIE, NRAS, PAK2, PAK4, PDK1, PIK3CB, PIK3CD, PIK3CG, PIK3R1, PIK3R2, PIK3R…	AKT1, AKT3, BCL10, CARD11, CBL, CBLB, CD247, CD28, CD3D, CD3E, CD4, CD8B, CDC42, CDK4, CHUK, CTLA4, GRB2, HRAS, IKBKB, ITK, KRAS, LAT, LCK, LCP2, MALT1, MAP2K1, MAP2K7, MAP3K14, MAP3K7, MAP3K8, MAPK1, MAPK11, MAPK13, MAPK14, MAPK3, MAPK9, NCK1, NCK2, NFAT5, NFATC1, NFATC3, NFATC4, NFKB1, NFKBIA, NFKBIE, NRAS, PAK2, PAK4, PDK1, PIK3CB, PIK3CD, PIK3CG, PIK3R1, PIK3R2, PIK3R3, PIK3R5, PLCG1, PPP3CA,…	CBLC, CHP2, JUN, MAPK12, PPP3CB, PRKCQ, VAV3	90.5405	9.45946	Specific for Up-regulated
Colorectal cancer	45	72.5806	0.00422256	0.0185323	AKT1, AKT3, APPL1, ARAF, AXIN1, AXIN2, BAD, BCL2, BIRC5, CASP3, CCND1, CTNNB1, CYCS, JUN, KRAS, LEF1, MAP2K1, MAPK1, MAPK3, MAPK9, MLH1, MSH2, MSH3, MSH6, PIK3CB, PIK3CD, PIK3CG, PIK3R1, PIK3R2, PIK3R3, PIK3R5, RAC2, RALGDS, RHOA, SMAD2, SMAD3, SMAD4, TCF7, TCF7L1, TGFB1, TGFB2, TGFB3, TGFBR1, TGFBR2, TP53	AKT1, AKT3, APPL1, ARAF, AXIN1, AXIN2, BAD, BCL2, BIRC5, CASP3, CCND1, CTNNB1, CYCS, KRAS, LEF1, MAP2K1, MAPK1, MAPK3, MAPK9, MLH1, MSH2, MSH6, PIK3CB, PIK3CD, PIK3CG, PIK3R1, PIK3R2, PIK3R3, PIK3R5, RAC2, RALGDS, RHOA, SMAD2, SMAD3, SMAD4, TCF7, TCF7L1, TGFB1, TGFB2, TGFB3, TGFBR1, TGFBR2, TP53	JUN, MSH3	95.5556	4.44444	Specific for Up-regulated
Propanoate metabolism	26	78.7879	0.00473502	0.0202198	ABAT, ACACA, ACACB, ACADM, ACAT2, ACSS1, ACSS3, ALDH1B1, ALDH2, ALDH3A2, ALDH6A1, ALDH7A1, ALDH9A1, ECHS1, EHHADH, HIBCH, LDHA, LDHB, MCEE, MLYCD, MUT, PCCA, PCCB, SUCLA2, SUCLG1, SUCLG2	ACACA, ACAT2, LDHA, MLYCD	ABAT, ACACB, ACADM, ACSS1, ACSS3, ALDH1B1, ALDH2, ALDH3A2, ALDH6A1, ALDH7A1, ALDH9A1, ECHS1, EHHADH, HIBCH, LDHB, MCEE, MUT, PCCA, PCCB, SUCLA2, SUCLG1, SUCLG2	15.3846	84.6154	Specific for Down-regulated
Pyrimidine metabolism	68	68.6869	0.00487776	0.0202812	AK3, CAD, CMPK1, CMPK2, CTPS, CTPS2, DCK, DCTD, DHODH, DPYD, DPYS, DUT, ENTPD5, ENTPD6, ENTPD8, ITPA, NME1, NME3, NME4, NME5, NME7, NP, NT5C3, NT5E, NT5M, NUDT2, PNPT1, POLA1, POLA2, POLD1, POLD2, POLD4, POLE, POLR1A, POLR1C, POLR1D, POLR1E, POLR2A, POLR2B, POLR2C, POLR2D, POLR2E, POLR2G, POLR2H, POLR2J, POLR2L, POLR3C, POLR3D, POLR3F, POLR3G, POLR3GL, POLR3H, POLR3K, RRM1, RRM2, RRM2B, TK1, TXNR…	CAD, CMPK1, CMPK2, CTPS, CTPS2, DCK, DCTD, DHODH, DPYD, DUT, NME1, NME3, NME4, NT5C3, NT5E, NUDT2, PNPT1, POLA1, POLA2, POLD1, POLD2, POLD4, POLE, POLR1A, POLR1C, POLR1D, POLR1E, POLR2A, POLR2B, POLR2C, POLR2D, POLR2E, POLR2G, POLR2H, POLR2J, POLR2L, POLR3C, POLR3F, POLR3G, POLR3GL, POLR3K, RRM1, RRM2, RRM2B, TK1, TXNRD1, TYMP, TYMS, UCK2, UCKL1, UMPS, UPP1, ZNRD1	AK3, DPYS, ENTPD5, ENTPD6, ENTPD8, ITPA, NME5, NME7, NP, NT5M, POLR3D, POLR3H, TXNRD2, UPB1, UPP2	77.9412	22.0588	Specific for Up-regulated
Shigellosis	46	71.875	0.00522471	0.0211668	ABL1, ACTB, ACTG1, ARPC1A, ARPC2, ARPC5, ARPC5L, ATG5, CD44, CDC42, CHUK, CRKL, CSK, CTTN, DIAPH1, DOCK1, ELMO1, HCLS1, IKBKB, IL8, ITGA5, ITGB1, MAD2L2, MAPK1, MAPK11, MAPK12, MAPK13, MAPK14, MAPK3, MAPK9, NFKB1, NFKBIA, NOD1, NOD2, PFN1, PFN2, RHOG, RIPK2, ROCK1, U2AF1, UBE2D2, VCL, WAS, WASF1, WASF2, WASL	ABL1, ACTB, ACTG1, ARPC1A, ARPC2, ARPC5, ARPC5L, ATG5, CD44, CDC42, CHUK, CRKL, CSK, CTTN, DIAPH1, ELMO1, HCLS1, IKBKB, IL8, ITGA5, ITGB1, MAD2L2, MAPK1, MAPK11, MAPK13, MAPK14, MAPK3, MAPK9, NFKB1, NFKBIA, NOD1, NOD2, PFN1, PFN2, RHOG, RIPK2, ROCK1, U2AF1, UBE2D2, VCL, WAS, WASF1, WASF2	DOCK1, MAPK12, WASL	93.4783	6.52174	Specific for Up-regulated
p53 signaling pathway	49	71.0145	0.00588933	0.0232628	APAF1, ATM, BBC3, BID, CASP3, CASP8, CCNB1, CCNB2, CCND1, CCND2, CCND3, CCNE1, CCNE2, CCNG1, CCNG2, CDC2, CDK2, CDK4, CDKN1A, CDKN2A, CHEK1, CYCS, DDB2, EI24, FAS, GADD45A, GADD45B, IGF1, IGFBP3, LRDD, MDM4, PERP, PMAIP1, PPM1D, PTEN, RFWD2, RRM2, RRM2B, SERPINE1, SESN1, SESN2, SESN3, SFN, SHISA5, SIAH1, STEAP3, THBS1, TP53, ZMAT3	APAF1, ATM, BBC3, BID, CASP3, CASP8, CCNB1, CCNB2, CCND1, CCND2, CCND3, CCNE1, CCNE2, CCNG1, CCNG2, CDC2, CDK2, CDK4, CDKN1A, CDKN2A, CHEK1, CYCS, DDB2, FAS, IGF1, IGFBP3, LRDD, MDM4, PERP, PMAIP1, PPM1D, PTEN, RFWD2, RRM2, RRM2B, SERPINE1, SESN1, SESN3, SFN, SHISA5, SIAH1, STEAP3, THBS1, TP53, ZMAT3	EI24, GADD45A, GADD45B, SESN2	91.8367	8.16327	Specific for Up-regulated
Mismatch repair	19	82.6087	0.00625646	0.0241103	EXO1, LIG1, MLH1, MLH3, MSH2, MSH3, MSH6, PCNA, POLD1, POLD2, POLD4, RFC1, RFC2, RFC3, RFC4, RFC5, RPA2, RPA3, SSBP1	EXO1, LIG1, MLH1, MLH3, MSH2, MSH6, PCNA, POLD1, POLD2, POLD4, RFC1, RFC2, RFC3, RFC4, RFC5, RPA2, RPA3, SSBP1	MSH3	94.7368	5.26316	Specific for Up-regulated
Cell adhesion molecules (CAMs)	90	66.1765	0.00695204	0.0255447	ALCAM, CADM1, CADM3, CD2, CD276, CD28, CD34, CD4, CD40, CD58, CD6, CD86, CD8B, CD99, CDH1, CDH2, CDH3, CDH4, CDH5, CLDN1, CLDN11, CLDN16, CLDN19, CLDN2, CLDN23, CLDN3, CLDN4, CLDN5, CLDN7, CLDN8, CNTN1, CNTNAP1, CTLA4, ESAM, HLA-A, HLA-B, HLA-C, HLA-DMA, HLA-DMB, HLA-DOA, HLA-DOB, HLA-DPA1, HLA-DPB1, HLA-DQA1, HLA-DQB1, HLA-DRA, HLA-DRB1, HLA-DRB5, HLA-E, HLA-F, HLA-G, ICAM1, ICAM2, ICAM3, ITGA4,…	ALCAM, CADM3, CD2, CD276, CD28, CD34, CD4, CD40, CD6, CD86, CD8B, CD99, CDH1, CDH2, CDH4, CDH5, CLDN1, CLDN23, CLDN4, CLDN5, CLDN7, CNTNAP1, CTLA4, ESAM, HLA-A, HLA-B, HLA-C, HLA-DMA, HLA-DMB, HLA-DOA, HLA-DOB, HLA-DPA1, HLA-DPB1, HLA-DQA1, HLA-DQB1, HLA-DRA, HLA-DRB1, HLA-DRB5, HLA-E, HLA-F, HLA-G, ICAM1, ICAM2, ICAM3, ITGA4, ITGA6, ITGA9, ITGAL, ITGAM, ITGB1, ITGB2, ITGB7, ITGB8, MPZ, NCAM1, NE…	CADM1, CD58, CDH3, CLDN11, CLDN16, CLDN19, CLDN2, CLDN3, CLDN8, CNTN1, ITGA8, L1CAM, NEGR1, NRCAM, OCLN, SDC1, SDC4, SELE, SELP, SPN	77.7778	22.2222	Specific for Up-regulated
Thyroid cancer	23	79.3103	0.00681626	0.0256421	CCDC6, CCND1, CDH1, CTNNB1, HRAS, KRAS, LEF1, MAP2K1, MAPK1, MAPK3, NRAS, NTRK1, PAX8, PPARG, RET, RXRA, RXRB, TCF7, TCF7L1, TFG, TP53, TPM3, TPR	CCND1, CDH1, CTNNB1, HRAS, KRAS, LEF1, MAP2K1, MAPK1, MAPK3, NRAS, PPARG, RXRA, RXRB, TCF7, TCF7L1, TFG, TP53, TPM3, TPR	CCDC6, NTRK1, PAX8, RET	82.6087	17.3913	Specific for Up-regulated
Amoebiasis	71	67.6191	0.00735048	0.0263949	ACTN1, ARG2, CASP3, CD14, CD1D, COL11A1, COL1A1, COL1A2, COL3A1, COL4A1, COL4A2, COL4A4, COL4A6, COL5A1, COL5A2, COL5A3, CTSG, CXCL1, FN1, GNA14, GNA15, GNAQ, GNAS, HSPB1, IL1B, IL1R1, IL1R2, IL8, ITGAM, ITGB2, LAMA1, LAMA2, LAMA3, LAMA4, LAMA5, LAMB1, LAMB2, LAMB3, LAMB4, LAMC1, LAMC2, LAMC3, NFKB1, NOS2, PIK3CB, PIK3CD, PIK3CG, PIK3R1, PIK3R2, PIK3R3, PIK3R5, PLCB1, PLCB2, PLCB4, PRKACA, PRKACB…	ACTN1, CASP3, CD14, CD1D, COL11A1, COL1A1, COL1A2, COL3A1, COL4A1, COL4A2, COL5A1, COL5A2, COL5A3, CTSG, CXCL1, FN1, GNA15, GNAQ, GNAS, HSPB1, IL1B, IL1R2, IL8, ITGAM, ITGB2, LAMA1, LAMA3, LAMA4, LAMA5, LAMB2, LAMB3, LAMC1, LAMC2, NFKB1, NOS2, PIK3CB, PIK3CD, PIK3CG, PIK3R1, PIK3R2, PIK3R3, PIK3R5, PLCB1, PLCB2, PLCB4, PRKACA, PRKACB, PRKCB, PRKX, PTK2, RAB5A, RAB5B, RAB7A, SERPINB1, SERPINB6, TG…	ARG2, COL4A4, COL4A6, GNA14, IL1R1, LAMA2, LAMB1, LAMB4, LAMC3, PRKCA	85.9155	14.0845	Specific for Up-regulated
Epithelial cell signaling in Helicobacter pylori infection	48	70.5882	0.0076803	0.0269664	ADAM10, ADAM17, ATP6AP1, ATP6V0A1, ATP6V0A4, ATP6V0B, ATP6V0C, ATP6V0D1, ATP6V0D2, ATP6V0E1, ATP6V0E2, ATP6V1A, ATP6V1B1, ATP6V1B2, ATP6V1C2, ATP6V1D, ATP6V1E1, ATP6V1F, ATP6V1G1, ATP6V1G3, ATP6V1H, CASP3, CCL5, CDC42, CHUK, CSK, CXCL1, EGFR, GIT1, HBEGF, IKBKB, IL8, JUN, LYN, MAP3K14, MAPK11, MAPK12, MAPK13, MAPK14, MAPK9, MET, NFKB1, NFKBIA, NOD1, PLCG1, PLCG2, PTPN11, TCIRG1	ADAM10, ADAM17, ATP6AP1, ATP6V0B, ATP6V0C, ATP6V1D, ATP6V1E1, ATP6V1F, ATP6V1G1, CASP3, CCL5, CDC42, CHUK, CSK, CXCL1, EGFR, IKBKB, IL8, LYN, MAP3K14, MAPK11, MAPK13, MAPK14, MAPK9, MET, NFKB1, NFKBIA, NOD1, PLCG1, PTPN11, TCIRG1	ATP6V0A1, ATP6V0A4, ATP6V0D1, ATP6V0D2, ATP6V0E1, ATP6V0E2, ATP6V1A, ATP6V1B1, ATP6V1B2, ATP6V1C2, ATP6V1G3, ATP6V1H, GIT1, HBEGF, JUN, MAPK12, PLCG2	64.5833	35.4167	Common
Inositol phosphate metabolism	41	71.9298	0.00803322	0.0275924	ALDH6A1, IMPA1, IMPA2, INPP1, INPP4A, INPP4B, INPP5A, INPP5E, INPP5J, INPP5K, INPPL1, IPPK, ISYNA1, ITPK1, ITPKA, ITPKB, MINPP1, MIOX, OCRL, PIK3C2A, PIK3C2B, PIK3C2G, PIK3C3, PIK3CB, PIK3CD, PIK3CG, PIP4K2A, PIP4K2B, PIP5K1A, PIP5K1B, PIP5K1C, PIP5K3, PLCB1, PLCB2, PLCB4, PLCD3, PLCD4, PLCE1, PLCG1, PLCG2, PTEN	IMPA2, INPP1, INPP4A, INPP4B, INPP5E, INPP5K, INPPL1, IPPK, ISYNA1, ITPK1, ITPKA, MINPP1, OCRL, PIK3C2A, PIK3C2B, PIK3C3, PIK3CB, PIK3CD, PIK3CG, PIP4K2A, PIP4K2B, PIP5K1A, PIP5K1C, PIP5K3, PLCB1, PLCB2, PLCB4, PLCD3, PLCE1, PLCG1, PTEN	ALDH6A1, IMPA1, INPP5A, INPP5J, ITPKB, MIOX, PIK3C2G, PIP5K1B, PLCD4, PLCG2	75.6098	24.3902	Specific for Up-regulated
Glycosaminoglycan biosynthesis	18	81.8182	0.00945509	0.031123	B3GALT6, B3GAT1, B3GAT3, B4GALT7, CHPF, CHST11, CHST12, CHST13, CHST14, CHST7, CHSY1, CHSY3, CSGALNACT1, CSGALNACT2, DSE, UST, XYLT1, XYLT2	B3GALT6, B3GAT1, B3GAT3, B4GALT7, CHPF, CHST11, CHST12, CHST13, CHST14, CHSY1, CHSY3, CSGALNACT1, CSGALNACT2, DSE, XYLT1, XYLT2	CHST7, UST	88.8889	11.1111	Specific for Up-regulated
Insulin signaling pathway	90	65.6934	0.00934844	0.0314267	ACACA, ACACB, AKT1, AKT3, ARAF, BAD, CALM1, CALM3, CALML3, CBL, CBLB, CBLC, CRKL, EIF4E, EIF4EBP1, FASN, FBP1, FLOT1, FLOT2, G6PC, GRB2, HK1, HK2, HK3, HRAS, IKBKB, INPP5D, INPP5K, INSR, IRS1, IRS2, KRAS, MAP2K1, MAPK1, MAPK3, MAPK9, MKNK1, NRAS, PCK1, PCK2, PDPK1, PHKA1, PHKA2, PHKB, PHKG2, PIK3CB, PIK3CD, PIK3CG, PIK3R1, PIK3R2, PIK3R3, PIK3R5, PKLR, PPARGC1A, PPP1CA, PPP1CB, PPP1CC, PPP1R3B, P…	ACACA, AKT1, AKT3, ARAF, BAD, CALM3, CBL, CBLB, CRKL, EIF4E, EIF4EBP1, FLOT1, FLOT2, GRB2, HK1, HK2, HK3, HRAS, IKBKB, INPP5D, INPP5K, IRS2, KRAS, MAP2K1, MAPK1, MAPK3, MAPK9, MKNK1, NRAS, PHKA1, PHKA2, PHKB, PIK3CB, PIK3CD, PIK3CG, PIK3R1, PIK3R2, PIK3R3, PIK3R5, PPP1CA, PPP1CB, PPP1CC, PPP1R3B, PPP1R3C, PRKAB2, PRKACA, PRKACB, PRKAG1, PRKAG2, PRKAR1A, PRKX, PTPN1, PTPRF, PYGB, RAPGEF1, RHEB, RP…	ACACB, CALM1, CALML3, CBLC, FASN, FBP1, G6PC, INSR, IRS1, PCK1, PCK2, PDPK1, PHKG2, PKLR, PPARGC1A, PRKAA2, PRKAB1, PRKAR2B, PRKCZ, RPS6KB2, SOCS2, SOCS3	75.5556	24.4444	Specific for Up-regulated
Glycine, serine and threonine metabolism	24	77.4194	0.00979168	0.0315732	AGXT, AGXT2, ALAS1, AMT, BHMT, CBS, CTH, DAO, DLD, DMGDH, GAMT, GATM, GCAT, GLDC, GLYCTK, MAOA, MAOB, PHGDH, PIPOX, PSAT1, SARDH, SDS, SHMT1, SHMT2	CBS, SDS, SHMT2	AGXT, AGXT2, ALAS1, AMT, BHMT, CTH, DAO, DLD, DMGDH, GAMT, GATM, GCAT, GLDC, GLYCTK, MAOA, MAOB, PHGDH, PIPOX, PSAT1, SARDH, SHMT1	12.5	87.5	Specific for Down-regulated
PPAR signaling pathway	48	69.5652	0.0117739	0.0372057	ACAA1, ACADL, ACADM, ACOX1, ACSL1, ACSL3, ACSL4, ACSL5, ACSL6, ADIPOQ, ANGPTL4, APOA2, APOC3, AQP7, CD36, CPT1C, CPT2, CYP27A1, CYP4A11, CYP8B1, DBI, EHHADH, FABP1, FABP3, FABP6, FABP7, FADS2, GK, HMGCS2, ILK, LPL, ME1, NR1H3, OLR1, PCK1, PCK2, PDPK1, PLTP, PPARA, PPARD, PPARG, RXRA, RXRB, SCD, SCD5, SCP2, SLC27A4, SORBS1	ACSL3, ACSL5, ANGPTL4, CD36, CPT1C, FABP6, FABP7, FADS2, ILK, ME1, NR1H3, OLR1, PLTP, PPARD, PPARG, RXRA, RXRB, SCD, SORBS1	ACAA1, ACADL, ACADM, ACOX1, ACSL1, ACSL4, ACSL6, ADIPOQ, APOA2, APOC3, AQP7, CPT2, CYP27A1, CYP4A11, CYP8B1, DBI, EHHADH, FABP1, FABP3, GK, HMGCS2, LPL, PCK1, PCK2, PDPK1, PPARA, SCD5, SCP2, SLC27A4	39.5833	60.4167	Common
Glutathione metabolism	36	72	0.0124086	0.0384422	ANPEP, G6PD, GCLC, GCLM, GGT1, GGT5, GGT6, GPX1, GPX2, GPX3, GPX4, GSR, GSS, GSTA1, GSTA2, GSTA4, GSTK1, GSTM3, GSTM4, GSTM5, GSTO2, GSTP1, GSTT1, GSTZ1, IDH1, MGST1, MGST2, MGST3, ODC1, OPLAH, PGD, RRM1, RRM2, RRM2B, SRM, TXNDC12	G6PD, GCLM, GGT1, GPX1, GPX4, GSTA4, GSTK1, MGST2, RRM1, RRM2, RRM2B, SRM, TXNDC12	ANPEP, GCLC, GGT5, GGT6, GPX2, GPX3, GSR, GSS, GSTA1, GSTA2, GSTM3, GSTM4, GSTM5, GSTO2, GSTP1, GSTT1, GSTZ1, IDH1, MGST1, MGST3, ODC1, OPLAH, PGD	36.1111	63.8889	Common
Pentose phosphate pathway	21	77.7778	0.0142914	0.0434238	ALDOA, ALDOB, ALDOC, DERA, FBP1, G6PD, GPI, H6PD, PFKL, PFKM, PFKP, PGD, PGLS, PGM1, PGM2, PRPS1, PRPS2, RBKS, RPE, RPIA, TKT	ALDOA, ALDOC, DERA, G6PD, GPI, H6PD, PFKL, PFKM, PFKP, PGLS, PGM2, PRPS1, PRPS2, RPE, RPIA, TKT	ALDOB, FBP1, PGD, PGM1, RBKS	76.1905	23.8095	Specific for Up-regulated
Collecting duct acid secretion	21	77.7778	0.0142914	0.0434238	ATP6V0A1, ATP6V0A4, ATP6V0C, ATP6V0D1, ATP6V0D2, ATP6V0E1, ATP6V0E2, ATP6V1A, ATP6V1B1, ATP6V1B2, ATP6V1C2, ATP6V1D, ATP6V1E1, ATP6V1F, ATP6V1G1, ATP6V1G3, CA2, CLCNKB, SLC12A7, SLC4A1, TCIRG1	ATP6V0C, ATP6V1D, ATP6V1E1, ATP6V1F, ATP6V1G1, SLC12A7, TCIRG1	ATP6V0A1, ATP6V0A4, ATP6V0D1, ATP6V0D2, ATP6V0E1, ATP6V0E2, ATP6V1A, ATP6V1B1, ATP6V1B2, ATP6V1C2, ATP6V1G3, CA2, CLCNKB, SLC4A1	33.3333	66.6667	Specific for Down-regulated
Endometrial cancer	37	71.1539	0.0151541	0.0451764	AKT1, AKT3, ARAF, AXIN1, AXIN2, BAD, CCND1, CDH1, CTNNA1, CTNNB1, EGF, EGFR, ERBB2, GRB2, HRAS, ILK, KRAS, LEF1, MAP2K1, MAPK1, MAPK3, MLH1, NRAS, PDPK1, PIK3CB, PIK3CD, PIK3CG, PIK3R1, PIK3R2, PIK3R3, PIK3R5, PTEN, SOS1, SOS2, TCF7, TCF7L1, TP53	AKT1, AKT3, ARAF, AXIN1, AXIN2, BAD, CCND1, CDH1, CTNNA1, CTNNB1, EGFR, GRB2, HRAS, ILK, KRAS, LEF1, MAP2K1, MAPK1, MAPK3, MLH1, NRAS, PIK3CB, PIK3CD, PIK3CG, PIK3R1, PIK3R2, PIK3R3, PIK3R5, PTEN, SOS1, SOS2, TCF7, TCF7L1, TP53	EGF, ERBB2, PDPK1	91.8919	8.10811	Specific for Up-regulated
Aminoacyl-tRNA biosynthesis	30	73.1707	0.0154565	0.0452246	AARS, AARS2, CARS, DARS, EPRS, FARSA, FARSB, GARS, HARS, HARS2, IARS2, KARS, LARS, LARS2, MARS, MTFMT, NARS, PARS2, QARS, RARS, RARS2, SARS, TARS, TARSL2, VARS, VARS2, WARS, WARS2, YARS, YARS2	AARS, AARS2, CARS, DARS, EPRS, FARSA, FARSB, GARS, HARS, HARS2, KARS, LARS, MARS, PARS2, RARS, RARS2, SARS, TARS, TARSL2, VARS2, WARS, WARS2, YARS, YARS2	IARS2, LARS2, MTFMT, NARS, QARS, VARS	80	20	Specific for Up-regulated
Glycerolipid metabolism	35	71.4286	0.0164429	0.0472361	AGK, AGPAT1, AGPAT2, AGPAT3, AGPAT9, AKR1A1, AKR1B1, ALDH1B1, ALDH2, ALDH3A2, ALDH7A1, ALDH9A1, CEL, DAK, DGAT2, DGKA, DGKB, DGKD, DGKG, DGKQ, DGKZ, GK, GLA, GLYCTK, GPAM, LIPC, LIPG, LPL, MBOAT1, MBOAT2, MGLL, PNPLA3, PPAP2A, PPAP2B, PPAP2C	AGK, AGPAT1, AGPAT2, AKR1B1, DGKA, DGKD, DGKG, DGKQ, DGKZ, GLA, GPAM, LIPC, LIPG, MBOAT1, MGLL, PPAP2A, PPAP2B, PPAP2C	AGPAT3, AGPAT9, AKR1A1, ALDH1B1, ALDH2, ALDH3A2, ALDH7A1, ALDH9A1, CEL, DAK, DGAT2, DGKB, GK, GLYCTK, LPL, MBOAT2, PNPLA3	51.4286	48.5714	Common
Alanine, aspartate and glutamate metabolism	24	75	0.0186648	0.0526614	ABAT, ACY3, ADSL, ADSSL1, AGXT, AGXT2, ALDH5A1, ASNS, ASPA, ASS1, CAD, CPS1, GAD1, GFPT1, GLS, GLUD1, GLUL, GOT1, GOT2, GPT, GPT2, IL4I1, NIT2, PPAT	ADSL, ASNS, CAD, CPS1, GFPT1, GLUL, IL4I1, PPAT	ABAT, ACY3, ADSSL1, AGXT, AGXT2, ALDH5A1, ASPA, ASS1, GAD1, GLS, GLUD1, GOT1, GOT2, GPT, GPT2, NIT2	33.3333	66.6667	Specific for Down-regulated
Malaria	36	70.5882	0.0198618	0.0550555	CCL2, CD36, CD40, CD81, CR1, DARC, GYPC, HBA1, HBB, HGF, ICAM1, IL18, IL1B, IL8, ITGAL, ITGB2, KLRB1, KLRK1, MET, MYD88, PECAM1, SDC1, SDC3, SDC4, SELE, SELP, TGFB1, TGFB2, TGFB3, THBS1, THBS2, THBS3, THBS4, TLR2, TLR4, VCAM1	CD36, CD40, CD81, DARC, GYPC, HBB, HGF, ICAM1, IL18, IL1B, IL8, ITGAL, ITGB2, KLRB1, KLRK1, MET, MYD88, PECAM1, SDC3, TGFB1, TGFB2, TGFB3, THBS1, THBS2, THBS3, THBS4, TLR2, TLR4, VCAM1	CCL2, CR1, HBA1, SDC1, SDC4, SELE, SELP	80.5556	19.4444	Specific for Up-regulated
Galactose metabolism	20	76.9231	0.0204364	0.0556717	AKR1B1, B4GALT1, B4GALT2, G6PC, GAA, GALE, GALK1, GALK2, GALT, GANC, GLA, HK1, HK2, HK3, PFKL, PFKM, PFKP, PGM1, PGM2, UGP2	AKR1B1, B4GALT1, B4GALT2, GAA, GALE, GANC, GLA, HK1, HK2, HK3, PFKL, PFKM, PFKP, PGM2, UGP2	G6PC, GALK1, GALK2, GALT, PGM1	75	25	Specific for Up-regulated
ErbB signaling pathway	58	66.6667	0.0221482	0.0573676	ABL1, ABL2, AKT1, AKT3, ARAF, BAD, BTC, CAMK2D, CAMK2G, CBL, CBLB, CBLC, CDKN1A, CDKN1B, CRKL, EGF, EGFR, EIF4EBP1, ERBB2, ERBB3, ERBB4, GAB1, GRB2, HBEGF, HRAS, JUN, KRAS, MAP2K1, MAP2K7, MAPK1, MAPK3, MAPK9, NCK1, NCK2, NRAS, PAK2, PAK4, PIK3CB, PIK3CD, PIK3CG, PIK3R1, PIK3R2, PIK3R3, PIK3R5, PLCG1, PLCG2, PRKCA, PRKCB, PTK2, RPS6KB1, RPS6KB2, SHC1, SHC2, SHC4, SOS1, SOS2, STAT5B, TGFA	ABL1, ABL2, AKT1, AKT3, ARAF, BAD, CAMK2D, CBL, CBLB, CDKN1A, CDKN1B, CRKL, EGFR, EIF4EBP1, GRB2, HRAS, KRAS, MAP2K1, MAP2K7, MAPK1, MAPK3, MAPK9, NCK1, NCK2, NRAS, PAK2, PAK4, PIK3CB, PIK3CD, PIK3CG, PIK3R1, PIK3R2, PIK3R3, PIK3R5, PLCG1, PRKCB, PTK2, RPS6KB1, SHC1, SHC2, SHC4, SOS1, SOS2, STAT5B, TGFA	BTC, CAMK2G, CBLC, EGF, ERBB2, ERBB3, ERBB4, GAB1, HBEGF, JUN, PLCG2, PRKCA, RPS6KB2	77.5862	22.4138	Specific for Up-regulated
N-Glycan biosynthesis	34	70.8333	0.0216416	0.0579556	ALG10B, ALG12, ALG13, ALG2, ALG3, ALG6, ALG8, ALG9, B4GALT1, B4GALT2, B4GALT3, DAD1, DDOST, DOLK, DOLPP1, DPAGT1, DPM1, FUT8, GANAB, MAN1A1, MAN1A2, MAN1B1, MAN2A1, MAN2A2, MGAT1, MGAT2, MGAT3, MGAT4A, RFT1, RPN2, ST6GAL1, STT3A, STT3B, TUSC3	ALG10B, ALG12, ALG13, ALG2, ALG3, ALG6, ALG8, ALG9, B4GALT1, B4GALT2, B4GALT3, DDOST, DOLPP1, DPAGT1, DPM1, FUT8, GANAB, MAN1A2, MAN1B1, MAN2A1, MAN2A2, MGAT1, MGAT2, RFT1, RPN2, STT3A, STT3B	DAD1, DOLK, MAN1A1, MGAT3, MGAT4A, ST6GAL1, TUSC3	79.4118	20.5882	Specific for Up-regulated
Proteasome	34	70.8333	0.0216416	0.0579556	POMP, PSMA1, PSMA2, PSMA3, PSMA4, PSMA5, PSMA7, PSMB1, PSMB10, PSMB2, PSMB3, PSMB4, PSMB5, PSMB7, PSMB8, PSMB9, PSMC1, PSMC2, PSMC6, PSMD1, PSMD11, PSMD12, PSMD13, PSMD14, PSMD3, PSMD6, PSMD7, PSMD8, PSME1, PSME2, PSME3, PSME4, PSMF1, SHFM1	POMP, PSMA1, PSMA2, PSMA3, PSMA4, PSMA5, PSMA7, PSMB1, PSMB10, PSMB2, PSMB3, PSMB4, PSMB5, PSMB8, PSMB9, PSMC1, PSMC2, PSMC6, PSMD1, PSMD12, PSMD13, PSMD14, PSMD3, PSMD6, PSMD7, PSMD8, PSME1, PSME2, PSME4, PSMF1, SHFM1	PSMB7, PSMD11, PSME3	91.1765	8.82353	Specific for Up-regulated
Complement and coagulation cascades	47	68.1159	0.0221165	0.0582401	A2M, BDKRB2, C1QA, C1QB, C1QC, C1R, C3AR1, C5, C5AR1, C6, C7, CD46, CD55, CD59, CFB, CFD, CFH, CFI, CR1, CR2, F10, F11, F12, F13A1, F2, F2R, F3, F5, F8, FGB, FGG, KLKB1, KNG1, MASP1, PLAT, PLAU, PLAUR, PLG, PROC, SERPINA1, SERPINA5, SERPINE1, SERPINF2, SERPING1, TFPI, THBD, VWF	A2M, C1QA, C1QB, C1QC, C1R, C3AR1, C5AR1, C6, CD46, CD55, CD59, CFB, CFD, CFH, F12, F2, F2R, F5, F8, FGB, FGG, MASP1, PLAUR, SERPINA1, SERPINE1, SERPING1, THBD, VWF	BDKRB2, C5, C7, CFI, CR1, CR2, F10, F11, F13A1, F3, KLKB1, KNG1, PLAT, PLAU, PLG, PROC, SERPINA5, SERPINF2, TFPI	59.5745	40.4255	Common
Leishmaniasis	50	67.5676	0.0230126	0.0586451	CR1, CYBA, FCGR1A, FCGR2A, FCGR3A, HLA-DMA, HLA-DMB, HLA-DOA, HLA-DOB, HLA-DPA1, HLA-DPB1, HLA-DQA1, HLA-DQB1, HLA-DRA, HLA-DRB1, HLA-DRB5, IFNGR1, IFNGR2, IL1B, IRAK1, ITGA4, ITGAM, ITGB1, ITGB2, JAK1, JUN, MAP3K7, MAP3K7IP2, MAPK1, MAPK11, MAPK12, MAPK13, MAPK14, MAPK3, MARCKSL1, MYD88, NCF2, NCF4, NFKB1, NFKBIA, NOS2, PRKCB, PTPN6, STAT1, TGFB1, TGFB2, TGFB3, TLR2, TLR4, TRAF6	CYBA, FCGR1A, FCGR2A, FCGR3A, HLA-DMA, HLA-DMB, HLA-DOA, HLA-DOB, HLA-DPA1, HLA-DPB1, HLA-DQA1, HLA-DQB1, HLA-DRA, HLA-DRB1, HLA-DRB5, IFNGR1, IFNGR2, IL1B, IRAK1, ITGA4, ITGAM, ITGB1, ITGB2, JAK1, MAP3K7, MAP3K7IP2, MAPK1, MAPK11, MAPK13, MAPK14, MAPK3, MARCKSL1, MYD88, NCF2, NCF4, NFKB1, NFKBIA, NOS2, PRKCB, PTPN6, STAT1, TGFB1, TGFB2, TGFB3, TLR2, TLR4, TRAF6	CR1, JUN, MAPK12	94	6	Specific for Up-regulated
Fructose and mannose metabolism	25	73.5294	0.0241116	0.0604705	AKR1B1, ALDOA, ALDOB, ALDOC, FBP1, FPGT, GMDS, GMPPA, GMPPB, HK1, HK2, HK3, KHK, MPI, MTMR6, PFKFB2, PFKFB4, PFKL, PFKM, PFKP, PHPT1, PMM1, PMM2, SORD, TSTA3	AKR1B1, ALDOA, ALDOC, FPGT, GMPPA, GMPPB, HK1, HK2, HK3, MPI, MTMR6, PFKFB4, PFKL, PFKM, PFKP, PHPT1, PMM2, TSTA3	ALDOB, FBP1, GMDS, KHK, PFKFB2, PMM1, SORD	72	28	Specific for Up-regulated
Base excision repair	25	73.5294	0.0241116	0.0604705	APEX1, APEX2, FEN1, HMGB1, LIG1, LIG3, MBD4, MPG, MUTYH, NEIL1, NEIL2, OGG1, PARP1, PARP2, PARP4, PCNA, POLD1, POLD2, POLD4, POLE, POLL, SMUG1, TDG, UNG, XRCC1	APEX1, APEX2, FEN1, HMGB1, LIG1, LIG3, MPG, NEIL1, PARP1, PARP2, PARP4, PCNA, POLD1, POLD2, POLD4, POLE, POLL, SMUG1, TDG, UNG, XRCC1	MBD4, MUTYH, NEIL2, OGG1	84	16	Specific for Up-regulated
Purine metabolism	102	63.354	0.0255115	0.0620127	ADA, ADCY3, ADCY4, ADCY6, ADCY7, ADCY9, ADK, ADSL, ADSSL1, AK1, ALLC, AMPD1, AMPD2, AMPD3, APRT, ATIC, DCK, DGUOK, ENPP1, ENPP3, ENTPD5, ENTPD6, ENTPD8, FHIT, GDA, GMPR, GMPS, GUCY1A3, GUCY1B3, HPRT1, IMPDH1, IMPDH2, ITPA, NME1, NME3, NME4, NME5, NME7, NP, NPR1, NPR2, NT5C3, NT5E, NT5M, NUDT2, NUDT9, PAICS, PAPSS1, PAPSS2, PDE10A, PDE11A, PDE1A, PDE1B, PDE4A, PDE4C, PDE4D, PDE5A, PDE6D, PDE7A, PD…	ADA, ADCY3, ADCY6, ADCY7, ADSL, AK1, AMPD1, AMPD2, AMPD3, APRT, DCK, DGUOK, ENPP3, GMPS, GUCY1A3, GUCY1B3, HPRT1, IMPDH1, IMPDH2, NME1, NME3, NME4, NPR2, NT5C3, NT5E, NUDT2, PAICS, PAPSS1, PAPSS2, PDE11A, PDE1B, PDE4A, PDE5A, PDE6D, PDE7A, PDE8A, PDE9A, PFAS, PGM2, PKM2, PNPT1, POLA1, POLA2, POLD1, POLD2, POLD4, POLE, POLR1A, POLR1C, POLR1D, POLR1E, POLR2A, POLR2B, POLR2C, POLR2D, POLR2E, POLR2G,…	ADCY4, ADCY9, ADK, ADSSL1, ALLC, ATIC, ENPP1, ENTPD5, ENTPD6, ENTPD8, FHIT, GDA, GMPR, ITPA, NME5, NME7, NP, NPR1, NT5M, NUDT9, PDE10A, PDE1A, PDE4C, PDE4D, PDE7B, PGM1, PKLR, POLR3D, POLR3H	71.5686	28.4314	Specific for Up-regulated
Melanoma	48	67.6056	0.0252824	0.0624159	AKT1, AKT3, ARAF, BAD, CCND1, CDH1, CDK4, CDKN1A, CDKN2A, E2F1, E2F2, E2F3, EGF, EGFR, FGF1, FGF11, FGF13, FGF14, FGF2, FGF9, FGFR1, HGF, HRAS, IGF1, IGF1R, KRAS, MAP2K1, MAPK1, MAPK3, MET, MITF, NRAS, PDGFA, PDGFB, PDGFC, PDGFD, PDGFRA, PDGFRB, PIK3CB, PIK3CD, PIK3CG, PIK3R1, PIK3R2, PIK3R3, PIK3R5, PTEN, RB1, TP53	AKT1, AKT3, ARAF, BAD, CCND1, CDH1, CDK4, CDKN1A, CDKN2A, E2F1, E2F2, E2F3, EGFR, FGF11, FGF13, FGF14, FGF2, FGFR1, HGF, HRAS, IGF1, KRAS, MAP2K1, MAPK1, MAPK3, MET, MITF, NRAS, PDGFA, PDGFB, PDGFC, PDGFD, PDGFRB, PIK3CB, PIK3CD, PIK3CG, PIK3R1, PIK3R2, PIK3R3, PIK3R5, PTEN, RB1, TP53	EGF, FGF1, FGF9, IGF1R, PDGFRA	89.5833	10.4167	Specific for Up-regulated
mTOR signaling pathway	36	69.2308	0.030454	0.067771	AKT1, AKT3, CAB39, CAB39L, DDIT4, EIF4E, EIF4EBP1, HIF1A, IGF1, MAPK1, MAPK3, PDPK1, PGF, PIK3CB, PIK3CD, PIK3CG, PIK3R1, PIK3R2, PIK3R3, PIK3R5, PRKAA2, RHEB, RICTOR, RPS6, RPS6KA1, RPS6KA2, RPS6KA3, RPS6KB1, RPS6KB2, STK11, STRADA, ULK2, ULK3, VEGFA, VEGFB, VEGFC	AKT1, AKT3, CAB39, DDIT4, EIF4E, EIF4EBP1, IGF1, MAPK1, MAPK3, PGF, PIK3CB, PIK3CD, PIK3CG, PIK3R1, PIK3R2, PIK3R3, PIK3R5, RHEB, RICTOR, RPS6, RPS6KA2, RPS6KA3, RPS6KB1, STRADA, ULK2, VEGFA, VEGFB, VEGFC	CAB39L, HIF1A, PDPK1, PRKAA2, RPS6KA1, RPS6KB2, STK11, ULK3	77.7778	22.2222	Specific for Up-regulated
Acute myeloid leukemia	41	68.3333	0.0293037	0.0680881	AKT1, AKT3, ARAF, BAD, CCND1, CHUK, EIF4EBP1, GRB2, HRAS, IKBKB, JUP, KIT, KRAS, LEF1, MAP2K1, MAPK1, MAPK3, NFKB1, NRAS, PIK3CB, PIK3CD, PIK3CG, PIK3R1, PIK3R2, PIK3R3, PIK3R5, PIM1, PIM2, PML, PPARD, RARA, RPS6KB1, RPS6KB2, RUNX1, SOS1, SOS2, SPI1, STAT3, STAT5B, TCF7, TCF7L1	AKT1, AKT3, ARAF, BAD, CCND1, CHUK, EIF4EBP1, GRB2, HRAS, IKBKB, KRAS, LEF1, MAP2K1, MAPK1, MAPK3, NFKB1, NRAS, PIK3CB, PIK3CD, PIK3CG, PIK3R1, PIK3R2, PIK3R3, PIK3R5, PIM1, PIM2, PML, PPARD, RARA, RPS6KB1, RUNX1, SOS1, SOS2, SPI1, STAT3, STAT5B, TCF7, TCF7L1	JUP, KIT, RPS6KB2	92.6829	7.31707	Specific for Up-regulated
DNA replication	26	72.2222	0.0302228	0.0682171	FEN1, LIG1, MCM2, MCM3, MCM4, MCM5, MCM6, MCM7, PCNA, POLA1, POLA2, POLD1, POLD2, POLD4, POLE, RFC1, RFC2, RFC3, RFC4, RFC5, RNASEH1, RNASEH2A, RNASEH2B, RPA2, RPA3, SSBP1	FEN1, LIG1, MCM2, MCM3, MCM4, MCM5, MCM6, MCM7, PCNA, POLA1, POLA2, POLD1, POLD2, POLD4, POLE, RFC1, RFC2, RFC3, RFC4, RFC5, RNASEH1, RNASEH2A, RNASEH2B, RPA2, RPA3, SSBP1		100	0	Specific for Up-regulated
Regulation of actin cytoskeleton	134	62.037	0.029114	0.0686568	ACTB, ACTG1, ACTN1, ARAF, ARHGEF1, ARHGEF12, ARHGEF6, ARHGEF7, ARPC1A, ARPC2, ARPC5, ARPC5L, BAIAP2, BCAR1, BDKRB2, CD14, CDC42, CFL1, CRKL, CSK, CYFIP1, CYFIP2, DIAPH1, DIAPH2, DIAPH3, DOCK1, EGF, EGFR, ENAH, EZR, F2, F2R, FGF1, FGF11, FGF13, FGF14, FGF2, FGF9, FGFR1, FGFR2, FGFR4, FN1, GIT1, GNA12, GNA13, GNG12, GSN, HRAS, IQGAP1, IQGAP2, IQGAP3, ITGA1, ITGA10, ITGA11, ITGA2, ITGA3, ITGA4, ITGA…	ACTB, ACTG1, ACTN1, ARAF, ARHGEF1, ARHGEF12, ARHGEF6, ARHGEF7, ARPC1A, ARPC2, ARPC5, ARPC5L, BCAR1, CD14, CDC42, CFL1, CRKL, CSK, CYFIP1, DIAPH1, DIAPH2, DIAPH3, EGFR, ENAH, F2, F2R, FGF11, FGF13, FGF14, FGF2, FGFR1, FN1, GNA12, GNA13, GSN, HRAS, IQGAP1, IQGAP3, ITGA1, ITGA10, ITGA3, ITGA4, ITGA5, ITGA6, ITGA7, ITGA9, ITGAD, ITGAE, ITGAL, ITGAM, ITGAX, ITGB1, ITGB2, ITGB4, ITGB5, ITGB7, ITGB8, KR…	BAIAP2, BDKRB2, CYFIP2, DOCK1, EGF, EZR, FGF1, FGF9, FGFR2, FGFR4, GIT1, GNG12, IQGAP2, ITGA11, ITGA2, ITGA8, ITGB3, MYH10, MYH14, PDGFRA, PIP5K1B, PXN, SCIN, SLC9A1, VAV3, WASL	80.597	19.403	Specific for Up-regulated
beta-Alanine metabolism	17	77.2727	0.0302146	0.069187	ABAT, ACADM, ALDH1B1, ALDH2, ALDH3A2, ALDH7A1, ALDH9A1, CNDP1, DPYD, DPYS, ECHS1, EHHADH, GAD1, HIBCH, MLYCD, SRM, UPB1	DPYD, MLYCD, SRM	ABAT, ACADM, ALDH1B1, ALDH2, ALDH3A2, ALDH7A1, ALDH9A1, CNDP1, DPYS, ECHS1, EHHADH, GAD1, HIBCH, UPB1	17.6471	82.3529	Specific for Down-regulated
Dorso-ventral axis formation	19	76	0.0289577	0.0693229	CPEB1, EGFR, ETS1, ETS2, ETV6, ETV7, GRB2, KRAS, MAP2K1, MAPK1, MAPK3, NOTCH1, NOTCH2, NOTCH3, NOTCH4, PIWIL4, SOS1, SOS2, SPIRE1	CPEB1, EGFR, ETS1, ETS2, ETV6, ETV7, GRB2, KRAS, MAP2K1, MAPK1, MAPK3, NOTCH1, NOTCH2, NOTCH3, NOTCH4, PIWIL4, SOS1, SOS2, SPIRE1		100	0	Specific for Up-regulated
NOD-like receptor signaling pathway	42	67.7419	0.0336114	0.0727479	BIRC2, BIRC3, CARD8, CARD9, CASP1, CASP8, CCL2, CCL5, CCL8, CHUK, CXCL1, CXCL2, ERBB2IP, HSP90AB1, HSP90B1, IKBKB, IL18, IL1B, IL8, MAP3K7, MAP3K7IP2, MAPK1, MAPK11, MAPK12, MAPK13, MAPK14, MAPK3, MAPK9, NAIP, NFKB1, NFKBIA, NLRP1, NLRP3, NOD1, NOD2, PSTPIP1, PYCARD, RIPK2, SUGT1, TNFAIP3, TRAF6, TRIP6	BIRC2, BIRC3, CARD8, CARD9, CASP1, CASP8, CCL5, CHUK, CXCL1, ERBB2IP, HSP90AB1, HSP90B1, IKBKB, IL18, IL1B, IL8, MAP3K7, MAP3K7IP2, MAPK1, MAPK11, MAPK13, MAPK14, MAPK3, MAPK9, NAIP, NFKB1, NFKBIA, NLRP1, NLRP3, NOD1, NOD2, PSTPIP1, PYCARD, RIPK2, TNFAIP3, TRAF6, TRIP6	CCL2, CCL8, CXCL2, MAPK12, SUGT1	88.0952	11.9048	Specific for Up-regulated
TGF-beta signaling pathway	56	65.8824	0.0332905	0.0730542	ACVR1, BMP2, BMP4, BMP6, BMP7, BMP8A, BMPR1A, BMPR1B, BMPR2, CDKN2B, CREBBP, CUL1, DCN, E2F5, EP300, GDF6, ID1, ID2, ID3, ID4, INHBA, INHBB, LEFTY1, LTBP1, MAPK1, MAPK3, PITX2, PPP2R1A, PPP2R1B, RBL2, RBX1, RHOA, ROCK1, RPS6KB1, RPS6KB2, SMAD1, SMAD2, SMAD3, SMAD4, SMAD5, SMAD7, SMURF1, SMURF2, SP1, TFDP1, TGFB1, TGFB2, TGFB3, TGFBR1, TGFBR2, THBS1, THBS2, THBS3, THBS4, ZFYVE16, ZFYVE9	ACVR1, BMP2, BMP4, BMP8A, BMPR1A, BMPR2, CDKN2B, CREBBP, CUL1, E2F5, EP300, GDF6, ID3, INHBA, INHBB, LEFTY1, LTBP1, MAPK1, MAPK3, PITX2, PPP2R1A, PPP2R1B, RBL2, RBX1, RHOA, ROCK1, RPS6KB1, SMAD1, SMAD2, SMAD3, SMAD4, SMAD5, SMAD7, SMURF1, SMURF2, SP1, TFDP1, TGFB1, TGFB2, TGFB3, TGFBR1, TGFBR2, THBS1, THBS2, THBS3, THBS4, ZFYVE16	BMP6, BMP7, BMPR1B, DCN, ID1, ID2, ID4, RPS6KB2, ZFYVE9	83.9286	16.0714	Specific for Up-regulated
Adipocytokine signaling pathway	45	67.1642	0.0347087	0.0741078	ACACB, ACSL1, ACSL3, ACSL4, ACSL5, ACSL6, ADIPOQ, ADIPOR1, ADIPOR2, AKT1, AKT3, CAMKK1, CD36, CHUK, CPT1C, G6PC, IKBKB, IRS1, IRS2, LEPR, MAPK9, NFKB1, NFKBIA, NFKBIE, PCK1, PCK2, PPARA, PPARGC1A, PRKAA2, PRKAB1, PRKAB2, PRKAG1, PRKAG2, PRKCQ, PTPN11, RXRA, RXRB, SLC2A1, SLC2A4, SOCS3, STAT3, STK11, TNFRSF1A, TNFRSF1B, TRADD	ACSL3, ACSL5, ADIPOR1, ADIPOR2, AKT1, AKT3, CAMKK1, CD36, CHUK, CPT1C, IKBKB, IRS2, LEPR, MAPK9, NFKB1, NFKBIA, NFKBIE, PRKAB2, PRKAG1, PRKAG2, PTPN11, RXRA, RXRB, SLC2A1, SLC2A4, STAT3, TNFRSF1A, TNFRSF1B, TRADD	ACACB, ACSL1, ACSL4, ACSL6, ADIPOQ, G6PC, IRS1, PCK1, PCK2, PPARA, PPARGC1A, PRKAA2, PRKAB1, PRKCQ, SOCS3, STK11	64.4444	35.5556	Common
Lysine degradation	32	69.5652	0.0366949	0.0773039	AADAT, AASDH, AASDHPPT, AASS, ACAT2, ALDH1B1, ALDH2, ALDH3A2, ALDH7A1, ALDH9A1, ASH1L, BBOX1, DOT1L, ECHS1, EHHADH, EHMT2, GCDH, GLT25D1, HADH, OGDH, OGDHL, PIPOX, PLOD1, PLOD2, PLOD3, SETD1A, SETD2, SETD7, SETMAR, SUV420H2, WHSC1, WHSC1L1	AADAT, AASDH, ACAT2, ASH1L, EHMT2, GLT25D1, PLOD1, PLOD2, PLOD3, SETD1A, SETD7, SETMAR, SUV420H2, WHSC1, WHSC1L1	AASDHPPT, AASS, ALDH1B1, ALDH2, ALDH3A2, ALDH7A1, ALDH9A1, BBOX1, DOT1L, ECHS1, EHHADH, GCDH, HADH, OGDH, OGDHL, PIPOX, SETD2	46.875	53.125	Common
Glycolysis / Gluconeogenesis	43	67.1875	0.0382119	0.0794405	ACSS1, ADH1B, ADH1C, ADH4, ADH6, ADPGK, AKR1A1, ALDH1A3, ALDH1B1, ALDH2, ALDH3A2, ALDH3B1, ALDH7A1, ALDH9A1, ALDOA, ALDOB, ALDOC, DLAT, DLD, ENO1, ENO2, FBP1, G6PC, GAPDH, GPI, HK1, HK2, HK3, LDHA, LDHB, PCK1, PCK2, PDHA1, PDHB, PFKL, PFKM, PFKP, PGAM1, PGK1, PGM1, PGM2, PKLR, PKM2	ADPGK, ALDH1A3, ALDH3B1, ALDOA, ALDOC, DLAT, ENO1, ENO2, GAPDH, GPI, HK1, HK2, HK3, LDHA, PFKL, PFKM, PFKP, PGAM1, PGK1, PGM2, PKM2	ACSS1, ADH1B, ADH1C, ADH4, ADH6, AKR1A1, ALDH1B1, ALDH2, ALDH3A2, ALDH7A1, ALDH9A1, ALDOB, DLD, FBP1, G6PC, LDHB, PCK1, PCK2, PDHA1, PDHB, PGM1, PKLR	48.8372	51.1628	Common
Oocyte meiosis	73	64.0351	0.0395848	0.081226	ADCY3, ADCY4, ADCY6, ADCY7, ADCY9, ANAPC13, ANAPC2, ANAPC4, ANAPC5, AURKA, BUB1, CALM1, CALM3, CALML3, CAMK2D, CAMK2G, CCNB1, CCNB2, CCNE1, CCNE2, CDC16, CDC2, CDC20, CDC27, CDK2, CHP2, CPEB1, CUL1, ESPL1, FBXO5, IGF1, IGF1R, ITPR1, ITPR2, ITPR3, MAD2L1, MAD2L2, MAP2K1, MAPK1, MAPK12, MAPK3, PGR, PKMYT1, PLK1, PPP1CA, PPP1CB, PPP1CC, PPP2R1A, PPP2R1B, PPP2R5A, PPP2R5B, PPP2R5D, PPP2R5E, PPP3CA, P…	ADCY3, ADCY6, ADCY7, ANAPC4, AURKA, BUB1, CALM3, CAMK2D, CCNB1, CCNB2, CCNE1, CCNE2, CDC16, CDC2, CDC20, CDC27, CDK2, CPEB1, CUL1, FBXO5, IGF1, ITPR3, MAD2L1, MAD2L2, MAP2K1, MAPK1, MAPK3, PLK1, PPP1CA, PPP1CB, PPP1CC, PPP2R1A, PPP2R1B, PPP2R5A, PPP2R5D, PPP2R5E, PPP3CA, PPP3R1, PRKACA, PRKACB, PRKX, PTTG1, RBX1, RPS6KA2, RPS6KA3, SLK, SMC1A, SMC3, YWHAB, YWHAE, YWHAG, YWHAH, YWHAQ, YWHAZ	ADCY4, ADCY9, ANAPC13, ANAPC2, ANAPC5, CALM1, CALML3, CAMK2G, CHP2, ESPL1, IGF1R, ITPR1, ITPR2, MAPK12, PGR, PKMYT1, PPP2R5B, PPP3CB, RPS6KA1	73.9726	26.0274	Specific for Up-regulated
Vascular smooth muscle contraction	74	63.7931	0.0428078	0.0867133	ACTA2, ACTG2, ADCY3, ADCY4, ADCY6, ADCY7, ADCY9, ADORA2A, ADORA2B, ADRA1B, AGTR1, ARAF, ARHGEF1, ARHGEF11, ARHGEF12, CACNA1C, CACNA1F, CALCRL, CALD1, CALM1, CALM3, CALML3, CYP4A11, EDNRA, GNA12, GNA13, GNAQ, GNAS, GUCY1A3, GUCY1B3, ITPR1, ITPR2, ITPR3, KCNMB1, KCNMB2, KCNMB4, MAP2K1, MAPK1, MAPK3, MRVI1, MYH11, MYL6, MYL9, MYLK, NPR1, NPR2, PLA2G12A, PLA2G12B, PLA2G2D, PLA2G4A, PLCB1, PLCB2, PLCB…	ACTA2, ACTG2, ADCY3, ADCY6, ADCY7, ADORA2A, ADORA2B, ADRA1B, ARAF, ARHGEF1, ARHGEF11, ARHGEF12, CACNA1C, CALCRL, CALD1, CALM3, EDNRA, GNA12, GNA13, GNAQ, GNAS, GUCY1A3, GUCY1B3, ITPR3, KCNMB1, KCNMB4, MAP2K1, MAPK1, MAPK3, MRVI1, MYL6, MYL9, MYLK, NPR2, PLA2G12A, PLCB1, PLCB2, PLCB4, PPP1CA, PPP1CB, PPP1CC, PPP1R12A, PPP1R12B, PRKACA, PRKACB, PRKCB, PRKCD, PRKCH, PRKX, PTGIR, RAMP1, RAMP2, RHOA, …	ADCY4, ADCY9, AGTR1, CACNA1F, CALM1, CALML3, CYP4A11, ITPR1, ITPR2, KCNMB2, MYH11, NPR1, PLA2G12B, PLA2G2D, PLA2G4A, PPP1R14A, PRKCA, PRKCE, PRKCQ, RAMP3	72.973	27.027	Specific for Up-regulated
RNA polymerase	21	72.4138	0.0479335	0.095867	POLR1A, POLR1C, POLR1D, POLR1E, POLR2A, POLR2B, POLR2C, POLR2D, POLR2E, POLR2G, POLR2H, POLR2J, POLR2L, POLR3C, POLR3D, POLR3F, POLR3G, POLR3GL, POLR3H, POLR3K, ZNRD1	POLR1A, POLR1C, POLR1D, POLR1E, POLR2A, POLR2B, POLR2C, POLR2D, POLR2E, POLR2G, POLR2H, POLR2J, POLR2L, POLR3C, POLR3F, POLR3G, POLR3GL, POLR3K, ZNRD1	POLR3D, POLR3H	90.4762	9.52381	Specific for Up-regulated
Fatty acid metabolism	29	69.0476	0.0520671	0.102833	ACAA1, ACADL, ACADM, ACADS, ACADSB, ACAT2, ACOX1, ACSL1, ACSL3, ACSL4, ACSL5, ACSL6, ADH1B, ADH1C, ADH4, ADH6, ALDH1B1, ALDH2, ALDH3A2, ALDH7A1, ALDH9A1, CPT1C, CPT2, CYP4A11, ECHS1, EHHADH, GCDH, HADH, PECI	ACAT2, ACSL3, ACSL5, CPT1C	ACAA1, ACADL, ACADM, ACADS, ACADSB, ACOX1, ACSL1, ACSL4, ACSL6, ADH1B, ADH1C, ADH4, ADH6, ALDH1B1, ALDH2, ALDH3A2, ALDH7A1, ALDH9A1, CPT2, CYP4A11, ECHS1, EHHADH, GCDH, HADH, PECI	13.7931	86.2069	Specific for Down-regulated
Progesterone-mediated oocyte maturation	56	64.3678	0.0586357	0.112981	ADCY3, ADCY4, ADCY6, ADCY7, ADCY9, AKT1, AKT3, ANAPC13, ANAPC2, ANAPC4, ANAPC5, ARAF, BUB1, CCNA2, CCNB1, CCNB2, CDC16, CDC2, CDC25B, CDC27, CDK2, CPEB1, FZR1, GNAI1, GNAI2, GNAI3, HSP90AB1, IGF1, IGF1R, KRAS, MAD2L1, MAD2L2, MAP2K1, MAPK1, MAPK11, MAPK12, MAPK13, MAPK14, MAPK3, MAPK9, PGR, PIK3CB, PIK3CD, PIK3CG, PIK3R1, PIK3R2, PIK3R3, PIK3R5, PKMYT1, PLK1, PRKACA, PRKACB, PRKX, RPS6KA1, RPS6KA…	ADCY3, ADCY6, ADCY7, AKT1, AKT3, ANAPC4, ARAF, BUB1, CCNA2, CCNB1, CCNB2, CDC16, CDC2, CDC25B, CDC27, CDK2, CPEB1, GNAI2, GNAI3, HSP90AB1, IGF1, KRAS, MAD2L1, MAD2L2, MAP2K1, MAPK1, MAPK11, MAPK13, MAPK14, MAPK3, MAPK9, PIK3CB, PIK3CD, PIK3CG, PIK3R1, PIK3R2, PIK3R3, PIK3R5, PLK1, PRKACA, PRKACB, PRKX, RPS6KA2, RPS6KA3	ADCY4, ADCY9, ANAPC13, ANAPC2, ANAPC5, FZR1, GNAI1, IGF1R, MAPK12, PGR, PKMYT1, RPS6KA1	78.5714	21.4286	Specific for Up-regulated
Chemokine signaling pathway	116	61.3757	0.0583492	0.113817	ADCY3, ADCY4, ADCY6, ADCY7, ADCY9, ADRBK1, ADRBK2, AKT1, AKT3, ARRB1, ARRB2, BCAR1, CCL18, CCL19, CCL2, CCL20, CCL21, CCL4, CCL5, CCL8, CCR1, CCR6, CCR7, CDC42, CHUK, CRKL, CSK, CX3CL1, CX3CR1, CXCL1, CXCL10, CXCL11, CXCL12, CXCL13, CXCL14, CXCL16, CXCL2, CXCL3, CXCL6, CXCL9, CXCR3, CXCR4, CXCR6, DOCK2, ELMO1, FGR, GNAI1, GNAI2, GNAI3, GNB1, GNB2, GNB4, GNB5, GNG11, GNG12, GNG2, GNG4, GNG7, GNGT1…	ADCY3, ADCY6, ADCY7, ADRBK1, ADRBK2, AKT1, AKT3, ARRB1, ARRB2, BCAR1, CCL18, CCL20, CCL4, CCL5, CCR1, CCR6, CCR7, CDC42, CHUK, CRKL, CSK, CX3CL1, CX3CR1, CXCL1, CXCL10, CXCL11, CXCL13, CXCL16, CXCL9, CXCR3, CXCR4, CXCR6, DOCK2, ELMO1, FGR, GNAI2, GNAI3, GNB1, GNB2, GNB4, GNG11, GNG2, GNG4, GNGT1, GRB2, GRK5, HCK, HRAS, IKBKB, IL8, ITK, JAK3, KRAS, LYN, MAP2K1, MAPK1, MAPK3, NFKB1, NFKBIA, NRAS, P…	ADCY4, ADCY9, CCL19, CCL2, CCL21, CCL8, CXCL12, CXCL14, CXCL2, CXCL3, CXCL6, GNAI1, GNB5, GNG12, GNG7, GSK3A, PRKCZ, PTK2B, PXN, VAV3, WASL	81.8966	18.1034	Specific for Up-regulated
ABC transporters	30	68.1818	0.0603504	0.114884	ABCA1, ABCA10, ABCA12, ABCA2, ABCA3, ABCA4, ABCA5, ABCA6, ABCA7, ABCA8, ABCA9, ABCB1, ABCB10, ABCB6, ABCB7, ABCB8, ABCC1, ABCC2, ABCC3, ABCC4, ABCC5, ABCC6, ABCC9, ABCD1, ABCD3, ABCD4, ABCG1, ABCG2, TAP1, TAP2	ABCA1, ABCA12, ABCA2, ABCA3, ABCA5, ABCA7, ABCB10, ABCB6, ABCB7, ABCC1, ABCC3, ABCC4, ABCC5, ABCD1, ABCG1, ABCG2, TAP1, TAP2	ABCA10, ABCA4, ABCA6, ABCA8, ABCA9, ABCB1, ABCB8, ABCC2, ABCC6, ABCC9, ABCD3, ABCD4	60	40	Common
Arginine and proline metabolism	36	66.6667	0.0638473	0.120094	ABP1, ACY1, ADC, AGMAT, ALDH18A1, ALDH1B1, ALDH2, ALDH3A2, ALDH7A1, ALDH9A1, AMD1, ARG2, ASS1, CKB, CKMT2, CPS1, DAO, GAMT, GATM, GLS, GLUD1, GLUL, GOT1, GOT2, MAOA, MAOB, NOS2, OAT, ODC1, P4HA1, P4HA2, P4HA3, PRODH, PRODH2, PYCR2, SRM	ADC, ALDH18A1, AMD1, CPS1, GLUL, NOS2, P4HA1, P4HA2, P4HA3, PRODH, PYCR2, SRM	ABP1, ACY1, AGMAT, ALDH1B1, ALDH2, ALDH3A2, ALDH7A1, ALDH9A1, ARG2, ASS1, CKB, CKMT2, DAO, GAMT, GATM, GLS, GLUD1, GOT1, GOT2, MAOA, MAOB, OAT, ODC1, PRODH2	33.3333	66.6667	Specific for Down-regulated
Butanoate metabolism	24	68.5714	0.0818369	0.15212	AACS, ABAT, ACADS, ACAT2, ACSM2A, ACSM3, ALDH1B1, ALDH2, ALDH3A2, ALDH5A1, ALDH7A1, ALDH9A1, BDH1, BDH2, ECHS1, EHHADH, GAD1, HADH, HMGCL, HMGCS2, L2HGDH, OXCT1, PDHA1, PDHB	ACAT2	AACS, ABAT, ACADS, ACSM2A, ACSM3, ALDH1B1, ALDH2, ALDH3A2, ALDH5A1, ALDH7A1, ALDH9A1, BDH1, BDH2, ECHS1, EHHADH, GAD1, HADH, HMGCL, HMGCS2, L2HGDH, OXCT1, PDHA1, PDHB	4.16667	95.8333	Specific for Down-regulated
Protein export	17	70.8333	0.0947223	0.174025	IMMP1L, IMMP2L, SEC11A, SEC11C, SEC61A1, SEC61B, SEC61G, SEC63, SPCS1, SPCS2, SPCS3, SRP14, SRP19, SRP68, SRP72, SRPR, SRPRB	IMMP2L, SEC11A, SEC11C, SEC61A1, SEC61G, SEC63, SPCS1, SPCS2, SPCS3, SRP19, SRP68, SRP72, SRPR, SRPRB	IMMP1L, SEC61B, SRP14	82.3529	17.6471	Specific for Up-regulated
Gastric acid secretion	47	63.5135	0.101584	0.182389	ACTB, ADCY3, ADCY4, ADCY6, ADCY7, ADCY9, ATP1A2, ATP1B1, ATP1B2, ATP1B3, CA2, CALM1, CALM3, CALML3, CAMK2D, CAMK2G, EZR, GNAI1, GNAI2, GNAI3, GNAQ, GNAS, ITPR1, ITPR2, ITPR3, KCNJ1, KCNJ10, KCNJ15, KCNJ16, KCNJ2, KCNK10, KCNK2, KCNQ1, MYLK, PLCB1, PLCB2, PLCB4, PRKACA, PRKACB, PRKCA, PRKCB, PRKX, SLC26A7, SLC4A2, SLC9A1, SLC9A4, SSTR2	ACTB, ADCY3, ADCY6, ADCY7, ATP1B3, CALM3, CAMK2D, GNAI2, GNAI3, GNAQ, GNAS, ITPR3, KCNJ2, MYLK, PLCB1, PLCB2, PLCB4, PRKACA, PRKACB, PRKCB, PRKX, SLC4A2	ADCY4, ADCY9, ATP1A2, ATP1B1, ATP1B2, CA2, CALM1, CALML3, CAMK2G, EZR, GNAI1, ITPR1, ITPR2, KCNJ1, KCNJ10, KCNJ15, KCNJ16, KCNK10, KCNK2, KCNQ1, PRKCA, SLC26A7, SLC9A1, SLC9A4, SSTR2	46.8085	53.1915	Common
Histidine metabolism	20	68.9655	0.100939	0.183315	ABP1, ACY3, ALDH1A3, ALDH1B1, ALDH2, ALDH3A2, ALDH3B1, ALDH7A1, ALDH9A1, ASPA, CNDP1, DDC, FTCD, HDC, HEMK1, HNMT, LCMT1, LCMT2, MAOA, MAOB	ALDH1A3, ALDH3B1, HDC, LCMT1	ABP1, ACY3, ALDH1B1, ALDH2, ALDH3A2, ALDH7A1, ALDH9A1, ASPA, CNDP1, DDC, FTCD, HEMK1, HNMT, LCMT2, MAOA, MAOB	20	80	Specific for Down-regulated
Cysteine and methionine metabolism	23	67.6471	0.104665	0.185809	ADI1, AHCYL1, AMD1, APIP, BHMT, CBS, CDO1, CTH, DNMT1, DNMT3A, ENOPH1, GOT1, GOT2, IL4I1, LDHA, LDHB, MAT1A, MPST, MTAP, MTR, SDS, SRM, TRDMT1	AMD1, APIP, CBS, DNMT1, DNMT3A, ENOPH1, IL4I1, LDHA, MAT1A, MTAP, MTR, SDS, SRM, TRDMT1	ADI1, AHCYL1, BHMT, CDO1, CTH, GOT1, GOT2, LDHB, MPST	60.8696	39.1304	Common
RNA degradation	38	64.4068	0.106135	0.186326	CNOT1, CNOT10, CNOT2, CNOT3, CNOT6, CNOT6L, CNOT8, DCP1A, DCP1B, DCP2, DDX6, DIS3, EDC3, ENO1, ENO2, EXOSC10, EXOSC2, EXOSC3, EXOSC5, EXOSC6, EXOSC7, EXOSC9, HSPD1, LSM2, LSM5, LSM6, LSM7, LSM8, MPHOSPH6, PAPOLA, PARN, PATL1, PNPT1, POLS, SKIV2L, SKIV2L2, XRN1, XRN2	CNOT10, CNOT2, CNOT3, CNOT6, CNOT6L, CNOT8, DCP1A, DCP1B, DCP2, DDX6, DIS3, EDC3, ENO1, ENO2, EXOSC10, EXOSC2, EXOSC3, EXOSC5, EXOSC6, EXOSC9, HSPD1, LSM2, LSM6, LSM7, LSM8, MPHOSPH6, PAPOLA, PARN, PATL1, PNPT1, POLS, SKIV2L2, XRN1, XRN2	CNOT1, EXOSC7, LSM5, SKIV2L	89.4737	10.5263	Specific for Up-regulated
Peroxisome	49	62.8205	0.117466	0.201736	ABCD1, ABCD3, ABCD4, ACAA1, ACOX1, ACSL1, ACSL3, ACSL4, ACSL5, ACSL6, AGPS, AGXT, AMACR, BAAT, CAT, DAO, DECR2, DHRS4, ECH1, EHHADH, EPHX2, FAR1, FAR2, GNPAT, GSTK1, HACL1, HAO2, HMGCL, IDH1, MLYCD, MPV17, NOS2, NUDT12, NUDT19, PECI, PECR, PEX1, PEX10, PEX11G, PEX16, PEX5, PEX6, PHYH, PIPOX, PMVK, PXMP3, SCP2, SLC25A17, SOD2	ABCD1, ACSL3, ACSL5, AGPS, AMACR, BAAT, ECH1, FAR1, FAR2, GNPAT, GSTK1, MLYCD, MPV17, NOS2, NUDT12, NUDT19, PEX1, PEX10, PEX16, PMVK, PXMP3, SLC25A17, SOD2	ABCD3, ABCD4, ACAA1, ACOX1, ACSL1, ACSL4, ACSL6, AGXT, CAT, DAO, DECR2, DHRS4, EHHADH, EPHX2, HACL1, HAO2, HMGCL, IDH1, PECI, PECR, PEX11G, PEX5, PEX6, PHYH, PIPOX, SCP2	46.9388	53.0612	Common
Citrate cycle (TCA cycle)	21	67.7419	0.116627	0.202496	ACLY, ACO1, ACO2, CS, DLAT, DLD, FH, IDH1, IDH3A, MDH1, OGDH, OGDHL, PC, PCK1, PCK2, PDHA1, PDHB, SDHB, SUCLA2, SUCLG1, SUCLG2	ACLY, CS, DLAT, IDH3A	ACO1, ACO2, DLD, FH, IDH1, MDH1, OGDH, OGDHL, PC, PCK1, PCK2, PDHA1, PDHB, SDHB, SUCLA2, SUCLG1, SUCLG2	19.0476	80.9524	Specific for Down-regulated
Gap junction	56	62.2222	0.119383	0.202823	ADCY3, ADCY4, ADCY6, ADCY7, ADCY9, ADRB1, CDC2, CSNK1D, EGF, EGFR, GJA1, GNAI1, GNAI2, GNAI3, GNAQ, GNAS, GRB2, GUCY1A3, GUCY1B3, HRAS, HTR2B, ITPR1, ITPR2, ITPR3, KRAS, MAP2K1, MAP2K5, MAP3K2, MAPK1, MAPK3, MAPK7, NRAS, PDGFA, PDGFB, PDGFC, PDGFD, PDGFRA, PDGFRB, PLCB1, PLCB2, PLCB4, PRKACA, PRKACB, PRKCA, PRKCB, PRKX, SOS1, SOS2, TUBA1A, TUBA1B, TUBAL3, TUBB, TUBB2B, TUBB2C, TUBB4, TUBB6	ADCY3, ADCY6, ADCY7, CDC2, CSNK1D, EGFR, GJA1, GNAI2, GNAI3, GNAQ, GNAS, GRB2, GUCY1A3, GUCY1B3, HRAS, ITPR3, KRAS, MAP2K1, MAP2K5, MAP3K2, MAPK1, MAPK3, MAPK7, NRAS, PDGFA, PDGFB, PDGFC, PDGFD, PDGFRB, PLCB1, PLCB2, PLCB4, PRKACA, PRKACB, PRKCB, PRKX, SOS1, SOS2, TUBA1A, TUBA1B, TUBB, TUBB2C, TUBB6	ADCY4, ADCY9, ADRB1, EGF, GNAI1, HTR2B, ITPR1, ITPR2, PDGFRA, PRKCA, TUBAL3, TUBB2B, TUBB4	76.7857	23.2143	Specific for Up-regulated
Proximal tubule bicarbonate reclamation	16	69.5652	0.125446	0.210856	AQP1, ATP1A2, ATP1B1, ATP1B2, ATP1B3, CA2, CA4, FXYD2, GLS, GLUD1, MDH1, PCK1, PCK2, SLC25A10, SLC38A3, SLC4A4	ATP1B3	AQP1, ATP1A2, ATP1B1, ATP1B2, CA2, CA4, FXYD2, GLS, GLUD1, MDH1, PCK1, PCK2, SLC25A10, SLC38A3, SLC4A4	6.25	93.75	Specific for Down-regulated
Dilated cardiomyopathy	57	61.9565	0.126837	0.21095	ACTB, ACTC1, ACTG1, ADCY3, ADCY4, ADCY6, ADCY7, ADCY9, ADRB1, ATP2A2, CACNA1C, CACNA1F, CACNA2D3, CACNA2D4, CACNB2, CACNB3, DES, EMD, GNAS, IGF1, ITGA1, ITGA10, ITGA11, ITGA2, ITGA3, ITGA4, ITGA5, ITGA6, ITGA7, ITGA8, ITGA9, ITGB1, ITGB3, ITGB4, ITGB5, ITGB7, ITGB8, LAMA2, LMNA, MYL3, PLN, PRKACA, PRKACB, PRKX, RYR2, SGCB, SGCD, SLC8A1, TGFB1, TGFB2, TGFB3, TNNC1, TNNT2, TPM1, TPM2, TPM3, TTN	ACTB, ACTC1, ACTG1, ADCY3, ADCY6, ADCY7, ATP2A2, CACNA1C, CACNA2D4, EMD, GNAS, IGF1, ITGA1, ITGA10, ITGA3, ITGA4, ITGA5, ITGA6, ITGA7, ITGA9, ITGB1, ITGB4, ITGB5, ITGB7, ITGB8, LMNA, PLN, PRKACA, PRKACB, PRKX, RYR2, SGCB, SGCD, TGFB1, TGFB2, TGFB3, TPM1, TPM2, TPM3, TTN	ADCY4, ADCY9, ADRB1, CACNA1F, CACNA2D3, CACNB2, CACNB3, DES, ITGA11, ITGA2, ITGA8, ITGB3, LAMA2, MYL3, SLC8A1, TNNC1, TNNT2	70.1754	29.8246	Specific for Up-regulated
Sphingolipid metabolism	26	65	0.147473	0.237763	ARSA, CERK, DEGS1, DEGS2, ENPP7, GAL3ST1, GALC, GLA, KDSR, NEU1, NEU4, PPAP2A, PPAP2B, PPAP2C, SGMS1, SGMS2, SGPL1, SGPP1, SMPD1, SMPD2, SPHK1, SPHK2, SPTLC1, SPTLC2, UGCG, UGT8	ARSA, CERK, DEGS1, GAL3ST1, GALC, GLA, KDSR, PPAP2A, PPAP2B, PPAP2C, SGMS1, SGMS2, SGPL1, SMPD2, SPHK1, SPTLC1, SPTLC2, UGCG	DEGS2, ENPP7, NEU1, NEU4, SGPP1, SMPD1, SPHK2, UGT8	69.2308	30.7692	Specific for Up-regulated
Fc epsilon RI signaling pathway	49	62.0253	0.146413	0.238487	AKT1, AKT3, BTK, FCER1A, FCER1G, GAB2, GRB2, HRAS, INPP5D, KRAS, LAT, LCP2, LYN, MAP2K1, MAP2K3, MAP2K7, MAPK1, MAPK11, MAPK12, MAPK13, MAPK14, MAPK3, MAPK9, MS4A2, NRAS, PDK1, PIK3CB, PIK3CD, PIK3CG, PIK3R1, PIK3R2, PIK3R3, PIK3R5, PLA2G12A, PLA2G12B, PLA2G2D, PLA2G4A, PLCG1, PLCG2, PRKCA, PRKCB, PRKCD, PRKCE, RAC2, SOS1, SOS2, SYK, VAV1, VAV3	AKT1, AKT3, BTK, FCER1G, GAB2, GRB2, HRAS, INPP5D, KRAS, LAT, LCP2, LYN, MAP2K1, MAP2K3, MAP2K7, MAPK1, MAPK11, MAPK13, MAPK14, MAPK3, MAPK9, MS4A2, NRAS, PDK1, PIK3CB, PIK3CD, PIK3CG, PIK3R1, PIK3R2, PIK3R3, PIK3R5, PLA2G12A, PLCG1, PRKCB, PRKCD, RAC2, SOS1, SOS2, SYK, VAV1	FCER1A, MAPK12, PLA2G12B, PLA2G2D, PLA2G4A, PLCG2, PRKCA, PRKCE, VAV3	81.6327	18.3673	Specific for Up-regulated
Glycosylphosphatidylinositol(GPI)-anchor biosynthesis	17	68	0.145885	0.240103	GPAA1, PGAP1, PIGA, PIGB, PIGC, PIGF, PIGG, PIGH, PIGN, PIGO, PIGP, PIGQ, PIGS, PIGT, PIGU, PIGX, PIGY	GPAA1, PGAP1, PIGA, PIGB, PIGC, PIGF, PIGG, PIGN, PIGO, PIGP, PIGT, PIGU, PIGX	PIGH, PIGQ, PIGS, PIGY	76.4706	23.5294	Specific for Up-regulated
MAPK signaling pathway	157	58.8015	0.151254	0.241395	AKT1, AKT3, ARRB1, ARRB2, BDNF, CACNA1C, CACNA1F, CACNA1H, CACNA2D3, CACNA2D4, CACNB2, CACNB3, CASP3, CD14, CDC25B, CDC42, CHP2, CHUK, CRKL, DAXX, DDIT3, DUSP1, DUSP10, DUSP14, DUSP2, DUSP3, DUSP4, DUSP5, DUSP6, DUSP9, EGF, EGFR, FAS, FASLG, FGF1, FGF11, FGF13, FGF14, FGF2, FGF9, FGFR1, FGFR2, FGFR4, FLNA, FLNC, GADD45A, GADD45B, GNA12, GNG12, GRB2, HRAS, HSPA1A, HSPA2, HSPA6, HSPA8, HSPB1, IKBKB…	AKT1, AKT3, ARRB1, ARRB2, BDNF, CACNA1C, CACNA2D4, CASP3, CD14, CDC25B, CDC42, CHUK, CRKL, DAXX, DDIT3, DUSP1, DUSP10, DUSP14, DUSP2, DUSP3, DUSP4, DUSP5, EGFR, FAS, FASLG, FGF11, FGF13, FGF14, FGF2, FGFR1, FLNA, FLNC, GNA12, GRB2, HRAS, HSPA6, HSPA8, HSPB1, IKBKB, IL1B, IL1R2, KRAS, MAP2K1, MAP2K3, MAP2K5, MAP2K7, MAP3K1, MAP3K11, MAP3K12, MAP3K14, MAP3K2, MAP3K3, MAP3K4, MAP3K5, MAP3K7, MAP3K7I…	CACNA1F, CACNA1H, CACNA2D3, CACNB2, CACNB3, CHP2, DUSP6, DUSP9, EGF, FGF1, FGF9, FGFR2, FGFR4, GADD45A, GADD45B, GNG12, HSPA1A, HSPA2, IL1R1, JUN, JUND, MAP4K3, MAPK12, MAPK8IP1, MAPT, NR4A1, NTF3, NTRK1, NTRK2, PDGFRA, PLA2G12B, PLA2G2D, PLA2G4A, PPP3CB, PRKCA, RPS6KA1	77.0701	22.9299	Specific for Up-regulated
VEGF signaling pathway	47	61.8421	0.160089	0.250436	AKT1, AKT3, BAD, CDC42, CHP2, HRAS, HSPB1, KDR, KRAS, MAP2K1, MAPK1, MAPK11, MAPK12, MAPK13, MAPK14, MAPK3, MAPKAPK2, NFAT5, NFATC1, NFATC3, NFATC4, NRAS, PIK3CB, PIK3CD, PIK3CG, PIK3R1, PIK3R2, PIK3R3, PIK3R5, PLA2G12A, PLA2G12B, PLA2G2D, PLA2G4A, PLCG1, PLCG2, PPP3CA, PPP3CB, PPP3R1, PRKCA, PRKCB, PTK2, PXN, RAC2, SHC2, SPHK1, SPHK2, VEGFA	AKT1, AKT3, BAD, CDC42, HRAS, HSPB1, KDR, KRAS, MAP2K1, MAPK1, MAPK11, MAPK13, MAPK14, MAPK3, MAPKAPK2, NFAT5, NFATC1, NFATC3, NFATC4, NRAS, PIK3CB, PIK3CD, PIK3CG, PIK3R1, PIK3R2, PIK3R3, PIK3R5, PLA2G12A, PLCG1, PPP3CA, PPP3R1, PRKCB, PTK2, RAC2, SHC2, SPHK1, VEGFA	CHP2, MAPK12, PLA2G12B, PLA2G2D, PLA2G4A, PLCG2, PPP3CB, PRKCA, PXN, SPHK2	78.7234	21.2766	Specific for Up-regulated
Arrhythmogenic right ventricular cardiomyopathy (ARVC)	47	61.8421	0.160089	0.250436	ACTB, ACTG1, ACTN1, ATP2A2, CACNA1C, CACNA1F, CACNA2D3, CACNA2D4, CACNB2, CACNB3, CDH2, CTNNA1, CTNNB1, DES, DSC2, DSG2, DSP, EMD, GJA1, ITGA1, ITGA10, ITGA11, ITGA2, ITGA3, ITGA4, ITGA5, ITGA6, ITGA7, ITGA8, ITGA9, ITGB1, ITGB3, ITGB4, ITGB5, ITGB7, ITGB8, JUP, LAMA2, LEF1, LMNA, PKP2, RYR2, SGCB, SGCD, SLC8A1, TCF7, TCF7L1	ACTB, ACTG1, ACTN1, ATP2A2, CACNA1C, CACNA2D4, CDH2, CTNNA1, CTNNB1, DSC2, DSG2, EMD, GJA1, ITGA1, ITGA10, ITGA3, ITGA4, ITGA5, ITGA6, ITGA7, ITGA9, ITGB1, ITGB4, ITGB5, ITGB7, ITGB8, LEF1, LMNA, PKP2, RYR2, SGCB, SGCD, TCF7, TCF7L1	CACNA1F, CACNA2D3, CACNB2, CACNB3, DES, DSP, ITGA11, ITGA2, ITGA8, ITGB3, JUP, LAMA2, SLC8A1	72.3404	27.6596	Specific for Up-regulated
Type II diabetes mellitus	30	63.8298	0.158941	0.251126	ADIPOQ, CACNA1C, HK1, HK2, HK3, IKBKB, INSR, IRS1, IRS2, MAPK1, MAPK3, MAPK9, PIK3CB, PIK3CD, PIK3CG, PIK3R1, PIK3R2, PIK3R3, PIK3R5, PKLR, PKM2, PRKCD, PRKCE, PRKCZ, SLC2A2, SLC2A4, SOCS1, SOCS2, SOCS3, SOCS4	CACNA1C, HK1, HK2, HK3, IKBKB, IRS2, MAPK1, MAPK3, MAPK9, PIK3CB, PIK3CD, PIK3CG, PIK3R1, PIK3R2, PIK3R3, PIK3R5, PKM2, PRKCD, SLC2A4, SOCS1, SOCS4	ADIPOQ, INSR, IRS1, PKLR, PRKCE, PRKCZ, SLC2A2, SOCS2, SOCS3	70	30	Specific for Up-regulated
Pathogenic Escherichia coli infection	37	62.7119	0.16354	0.253327	ABL1, ACTB, ACTG1, ARPC1A, ARPC2, ARPC5, ARPC5L, CD14, CDC42, CDH1, CLDN1, CTNNB1, CTTN, EZR, HCLS1, ITGB1, KRT18, NCK1, NCK2, NCL, OCLN, PRKCA, RHOA, ROCK1, TLR4, TUBA1A, TUBA1B, TUBAL3, TUBB, TUBB2B, TUBB2C, TUBB4, TUBB6, WAS, WASL, YWHAQ, YWHAZ	ABL1, ACTB, ACTG1, ARPC1A, ARPC2, ARPC5, ARPC5L, CD14, CDC42, CDH1, CLDN1, CTNNB1, CTTN, HCLS1, ITGB1, KRT18, NCK1, NCK2, NCL, RHOA, ROCK1, TLR4, TUBA1A, TUBA1B, TUBB, TUBB2C, TUBB6, WAS, YWHAQ, YWHAZ	EZR, OCLN, PRKCA, TUBAL3, TUBB2B, TUBB4, WASL	81.0811	18.9189	Specific for Up-regulated
Hypertrophic cardiomyopathy (HCM)	52	61.1765	0.173547	0.263658	ACE, ACTB, ACTC1, ACTG1, ATP2A2, CACNA1C, CACNA1F, CACNA2D3, CACNA2D4, CACNB2, CACNB3, DES, EMD, IGF1, ITGA1, ITGA10, ITGA11, ITGA2, ITGA3, ITGA4, ITGA5, ITGA6, ITGA7, ITGA8, ITGA9, ITGB1, ITGB3, ITGB4, ITGB5, ITGB7, ITGB8, LAMA2, LMNA, MYL3, PRKAA2, PRKAB1, PRKAB2, PRKAG1, PRKAG2, RYR2, SGCB, SGCD, SLC8A1, TGFB1, TGFB2, TGFB3, TNNC1, TNNT2, TPM1, TPM2, TPM3, TTN	ACTB, ACTC1, ACTG1, ATP2A2, CACNA1C, CACNA2D4, EMD, IGF1, ITGA1, ITGA10, ITGA3, ITGA4, ITGA5, ITGA6, ITGA7, ITGA9, ITGB1, ITGB4, ITGB5, ITGB7, ITGB8, LMNA, PRKAB2, PRKAG1, PRKAG2, RYR2, SGCB, SGCD, TGFB1, TGFB2, TGFB3, TPM1, TPM2, TPM3, TTN	ACE, CACNA1F, CACNA2D3, CACNB2, CACNB3, DES, ITGA11, ITGA2, ITGA8, ITGB3, LAMA2, MYL3, PRKAA2, PRKAB1, SLC8A1, TNNC1, TNNT2	67.3077	32.6923	Specific for Up-regulated
Huntington's disease	109	59.2391	0.17188	0.26366	AP2A1, AP2A2, AP2B1, AP2M1, AP2S1, APAF1, ATP5A1, ATP5D, ATP5E, ATP5F1, ATP5G2, ATP5G3, ATP5J, ATP5O, BBC3, BDNF, CASP3, CASP8, CLTA, CLTB, CLTC, COX4I1, COX4I2, COX5A, COX6A1, COX6B1, COX6C, COX7B, COX8A, CREB1, CREB3, CREB3L1, CREB3L2, CREB3L3, CREB5, CREBBP, CYC1, CYCS, DCTN1, DCTN2, DCTN4, DNAL4, DNALI1, EP300, GNAQ, GPX1, HDAC1, HDAC2, HTT, IFT57, ITPR1, NDUFA1, NDUFA10, NDUFA4, NDUFA4L2, ND…	AP2A1, AP2B1, AP2M1, AP2S1, APAF1, ATP5G2, ATP5O, BBC3, BDNF, CASP3, CASP8, CLTB, CLTC, COX4I2, COX5A, COX6A1, CREB1, CREB3, CREB3L1, CREB3L2, CREB3L3, CREB5, CREBBP, CYCS, DCTN1, DCTN2, DCTN4, DNAL4, EP300, GNAQ, GPX1, HDAC1, HDAC2, HTT, NDUFA4L2, NDUFA5, NDUFAB1, NDUFB6, NDUFC2, NDUFS5, PLCB1, PLCB2, PLCB4, POLR2A, POLR2B, POLR2C, POLR2D, POLR2E, POLR2G, POLR2H, POLR2J, POLR2L, PPARG, PPID, RCO…	AP2A2, ATP5A1, ATP5D, ATP5E, ATP5F1, ATP5G3, ATP5J, CLTA, COX4I1, COX6B1, COX6C, COX7B, COX8A, CYC1, DNALI1, IFT57, ITPR1, NDUFA1, NDUFA10, NDUFA4, NDUFA9, NDUFB1, NDUFB3, NDUFB5, NDUFB7, NDUFB8, NDUFB9, NDUFS1, NDUFS6, NDUFS7, NDUFS8, NDUFV1, PPARGC1A, SDHB, SLC25A4, SLC25A5, TFAM, UQCR, UQCRB, UQCRC1, UQCRC2, UQCRH, UQCRQ	60.5505	39.4495	Common
Type I diabetes mellitus	29	63.0435	0.190662	0.286901	CD28, CD86, CPE, FAS, FASLG, GAD1, GZMB, HLA-A, HLA-B, HLA-C, HLA-DMA, HLA-DMB, HLA-DOA, HLA-DOB, HLA-DPA1, HLA-DPB1, HLA-DQA1, HLA-DQB1, HLA-DRA, HLA-DRB1, HLA-DRB5, HLA-E, HLA-F, HLA-G, HSPD1, ICA1, IL1B, PRF1, PTPRN2	CD28, CD86, CPE, FAS, FASLG, GZMB, HLA-A, HLA-B, HLA-C, HLA-DMA, HLA-DMB, HLA-DOA, HLA-DOB, HLA-DPA1, HLA-DPB1, HLA-DQA1, HLA-DQB1, HLA-DRA, HLA-DRB1, HLA-DRB5, HLA-E, HLA-F, HLA-G, HSPD1, IL1B, PRF1, PTPRN2	GAD1, ICA1	93.1034	6.89655	Specific for Up-regulated
Antigen processing and presentation	48	60.7595	0.20563	0.306505	B2M, CALR, CANX, CD4, CD74, CD8B, CIITA, CREB1, CTSB, CTSL1, CTSS, HLA-A, HLA-B, HLA-C, HLA-DMA, HLA-DMB, HLA-DOA, HLA-DOB, HLA-DPA1, HLA-DPB1, HLA-DQA1, HLA-DQB1, HLA-DRA, HLA-DRB1, HLA-DRB5, HLA-E, HLA-F, HLA-G, HSP90AB1, HSPA1A, HSPA2, HSPA6, HSPA8, IFI30, KIR3DL1, KLRC2, KLRD1, LGMN, NFYA, NFYB, PDIA3, PSME1, PSME2, PSME3, RFX5, TAP1, TAP2, TAPBP	B2M, CALR, CANX, CD4, CD74, CD8B, CIITA, CREB1, CTSB, CTSL1, CTSS, HLA-A, HLA-B, HLA-C, HLA-DMA, HLA-DMB, HLA-DOA, HLA-DOB, HLA-DPA1, HLA-DPB1, HLA-DQA1, HLA-DQB1, HLA-DRA, HLA-DRB1, HLA-DRB5, HLA-E, HLA-F, HLA-G, HSP90AB1, HSPA6, HSPA8, IFI30, KLRC2, KLRD1, NFYA, NFYB, PDIA3, PSME1, PSME2, RFX5, TAP1, TAP2, TAPBP	HSPA1A, HSPA2, KIR3DL1, LGMN, PSME3	89.5833	10.4167	Specific for Up-regulated
Glycosaminoglycan biosynthesis	17	65.3846	0.209128	0.308806	B3GALT6, B3GAT1, B3GAT3, B4GALT7, EXT1, EXT2, EXTL2, EXTL3, GLCE, HS2ST1, HS3ST1, HS3ST2, HS6ST2, HS6ST3, NDST1, XYLT1, XYLT2	B3GALT6, B3GAT1, B3GAT3, B4GALT7, EXT1, EXT2, EXTL2, GLCE, HS2ST1, HS3ST1, HS3ST2, NDST1, XYLT1, XYLT2	EXTL3, HS6ST2, HS6ST3	82.3529	17.6471	Specific for Up-regulated
Toll-like receptor signaling pathway	61	59.8039	0.220943	0.323232	AKT1, AKT3, CASP8, CCL4, CCL5, CD14, CD40, CD86, CHUK, CTSK, CXCL10, CXCL11, CXCL9, FADD, IFNAR1, IFNAR2, IKBKB, IKBKE, IL1B, IL8, IRAK1, IRF3, IRF5, IRF7, JUN, MAP2K1, MAP2K3, MAP2K7, MAP3K7, MAP3K7IP2, MAP3K8, MAPK1, MAPK11, MAPK12, MAPK13, MAPK14, MAPK3, MAPK9, MYD88, NFKB1, NFKBIA, PIK3CB, PIK3CD, PIK3CG, PIK3R1, PIK3R2, PIK3R3, PIK3R5, RIPK1, SPP1, STAT1, TBK1, TICAM1, TLR1, TLR2, TLR3, TLR4…	AKT1, AKT3, CASP8, CCL4, CCL5, CD14, CD40, CD86, CHUK, CTSK, CXCL10, CXCL11, CXCL9, FADD, IFNAR1, IFNAR2, IKBKB, IKBKE, IL1B, IL8, IRAK1, IRF3, IRF5, IRF7, MAP2K1, MAP2K3, MAP2K7, MAP3K7, MAP3K7IP2, MAP3K8, MAPK1, MAPK11, MAPK13, MAPK14, MAPK3, MAPK9, MYD88, NFKB1, NFKBIA, PIK3CB, PIK3CD, PIK3CG, PIK3R1, PIK3R2, PIK3R3, PIK3R5, RIPK1, STAT1, TBK1, TICAM1, TLR1, TLR2, TLR3, TLR4, TLR7, TOLLIP, TRA…	JUN, MAPK12, SPP1	95.082	4.91803	Specific for Up-regulated
Primary immunodeficiency	22	62.8571	0.242868	0.352048	ADA, BLNK, BTK, CD19, CD3D, CD3E, CD4, CD40, CD79A, CD8B, CIITA, DCLRE1C, IL2RG, IL7R, JAK3, LCK, PTPRC, RFX5, TAP1, TAP2, UNG, ZAP70	ADA, BTK, CD19, CD3D, CD3E, CD4, CD40, CD79A, CD8B, CIITA, DCLRE1C, IL2RG, IL7R, JAK3, LCK, PTPRC, RFX5, TAP1, TAP2, UNG, ZAP70	BLNK	95.4545	4.54545	Specific for Up-regulated
GnRH signaling pathway	60	59.4059	0.247493	0.35549	ADCY3, ADCY4, ADCY6, ADCY7, ADCY9, CACNA1C, CACNA1F, CALM1, CALM3, CALML3, CAMK2D, CAMK2G, CDC42, EGFR, GNAQ, GNAS, GRB2, HBEGF, HRAS, ITPR1, ITPR2, ITPR3, JUN, KRAS, MAP2K1, MAP2K3, MAP2K7, MAP3K1, MAP3K2, MAP3K3, MAP3K4, MAPK1, MAPK11, MAPK12, MAPK13, MAPK14, MAPK3, MAPK7, MAPK9, MMP14, MMP2, NRAS, PLA2G12A, PLA2G12B, PLA2G2D, PLA2G4A, PLCB1, PLCB2, PLCB4, PLD1, PLD2, PRKACA, PRKACB, PRKCA, PRK…	ADCY3, ADCY6, ADCY7, CACNA1C, CALM3, CAMK2D, CDC42, EGFR, GNAQ, GNAS, GRB2, HRAS, ITPR3, KRAS, MAP2K1, MAP2K3, MAP2K7, MAP3K1, MAP3K2, MAP3K3, MAP3K4, MAPK1, MAPK11, MAPK13, MAPK14, MAPK3, MAPK7, MAPK9, MMP14, MMP2, NRAS, PLA2G12A, PLCB1, PLCB2, PLCB4, PLD1, PLD2, PRKACA, PRKACB, PRKCB, PRKCD, PRKX, SOS1, SOS2	ADCY4, ADCY9, CACNA1F, CALM1, CALML3, CAMK2G, HBEGF, ITPR1, ITPR2, JUN, MAPK12, PLA2G12B, PLA2G2D, PLA2G4A, PRKCA, PTK2B	73.3333	26.6667	Specific for Up-regulated
Viral myocarditis	45	60	0.254673	0.362507	ABL1, ABL2, ACTB, ACTG1, BID, CASP3, CASP8, CAV1, CCND1, CD28, CD40, CD55, CD86, CYCS, EIF4G1, EIF4G2, EIF4G3, HLA-A, HLA-B, HLA-C, HLA-DMA, HLA-DMB, HLA-DOA, HLA-DOB, HLA-DPA1, HLA-DPB1, HLA-DQA1, HLA-DQB1, HLA-DRA, HLA-DRB1, HLA-DRB5, HLA-E, HLA-F, HLA-G, ICAM1, ITGAL, ITGB2, LAMA2, MYH10, MYH11, MYH14, PRF1, RAC2, SGCB, SGCD	ABL1, ABL2, ACTB, ACTG1, BID, CASP3, CASP8, CAV1, CCND1, CD28, CD40, CD55, CD86, CYCS, EIF4G1, EIF4G2, EIF4G3, HLA-A, HLA-B, HLA-C, HLA-DMA, HLA-DMB, HLA-DOA, HLA-DOB, HLA-DPA1, HLA-DPB1, HLA-DQA1, HLA-DQB1, HLA-DRA, HLA-DRB1, HLA-DRB5, HLA-E, HLA-F, HLA-G, ICAM1, ITGAL, ITGB2, PRF1, RAC2, SGCB, SGCD	LAMA2, MYH10, MYH11, MYH14	91.1111	8.88889	Specific for Up-regulated
Long-term potentiation	42	60	0.264769	0.373513	ARAF, CACNA1C, CALM1, CALM3, CALML3, CAMK2D, CAMK2G, CHP2, CREBBP, EP300, GNAQ, HRAS, ITPR1, ITPR2, ITPR3, KRAS, MAP2K1, MAPK1, MAPK3, NRAS, PLCB1, PLCB2, PLCB4, PPP1CA, PPP1CB, PPP1CC, PPP1R12A, PPP1R1A, PPP3CA, PPP3CB, PPP3R1, PRKACA, PRKACB, PRKCA, PRKCB, PRKX, RAP1A, RAP1B, RAPGEF3, RPS6KA1, RPS6KA2, RPS6KA3	ARAF, CACNA1C, CALM3, CAMK2D, CREBBP, EP300, GNAQ, HRAS, ITPR3, KRAS, MAP2K1, MAPK1, MAPK3, NRAS, PLCB1, PLCB2, PLCB4, PPP1CA, PPP1CB, PPP1CC, PPP1R12A, PPP3CA, PPP3R1, PRKACA, PRKACB, PRKCB, PRKX, RAP1A, RAP1B, RPS6KA2, RPS6KA3	CALM1, CALML3, CAMK2G, CHP2, ITPR1, ITPR2, PPP1R1A, PPP3CB, PRKCA, RAPGEF3, RPS6KA1	73.8095	26.1905	Specific for Up-regulated
Spliceosome	75	58.5938	0.271809	0.380052	ACIN1, AQR, BUD31, CDC40, CDC5L, CHERP, CTNNBL1, CWC15, DDX23, DDX5, DHX15, DHX8, EFTUD2, EIF4A3, HNRNPA3, HSPA1A, HSPA2, HSPA6, HSPA8, LSM2, LSM5, LSM6, LSM7, LSM8, MAGOH, MAGOHB, NCBP2, PHF5A, PLRG1, PPIE, PPIH, PQBP1, PRPF19, PRPF3, PRPF38A, PRPF38B, PRPF4, PRPF40A, PRPF8, PUF60, RBM8A, SART1, SF3A1, SF3A2, SF3A3, SF3B1, SF3B14, SF3B4, SF3B5, SFRS1, SFRS10, SFRS2, SFRS5, SFRS6, SFRS7, SFRS9, S…	ACIN1, AQR, BUD31, CDC40, CDC5L, CHERP, CTNNBL1, CWC15, DDX5, DHX15, DHX8, EFTUD2, EIF4A3, HNRNPA3, HSPA6, HSPA8, LSM2, LSM6, LSM7, LSM8, MAGOH, MAGOHB, NCBP2, PHF5A, PLRG1, PPIE, PPIH, PQBP1, PRPF19, PRPF3, PRPF38A, PRPF38B, PRPF4, PRPF40A, PRPF8, PUF60, RBM8A, SART1, SF3A2, SF3A3, SF3B1, SF3B14, SF3B4, SFRS1, SFRS10, SFRS2, SFRS5, SFRS6, SFRS7, SFRS9, SLU7, SMNDC1, SNRPA, SNRPB, SNRPB2, SNRPC, …	DDX23, HSPA1A, HSPA2, LSM5, SF3A1, SF3B5	92	8	Specific for Up-regulated
Natural killer cell mediated cytotoxicity	80	58.3942	0.278443	0.385912	ARAF, BID, CASP3, CD244, CD247, CD48, CHP2, FAS, FASLG, FCER1G, FCGR3A, GRB2, GZMB, HCST, HLA-A, HLA-B, HLA-C, HLA-E, HLA-G, HRAS, ICAM1, ICAM2, IFNAR1, IFNAR2, IFNGR1, IFNGR2, ITGAL, ITGB2, KIR3DL1, KLRC2, KLRD1, KLRK1, KRAS, LAT, LCK, LCP2, MAP2K1, MAPK1, MAPK3, MICB, NFAT5, NFATC1, NFATC3, NFATC4, NRAS, PIK3CB, PIK3CD, PIK3CG, PIK3R1, PIK3R2, PIK3R3, PIK3R5, PLCG1, PLCG2, PPP3CA, PPP3CB, PPP3R…	ARAF, BID, CASP3, CD244, CD247, CD48, FAS, FASLG, FCER1G, FCGR3A, GRB2, GZMB, HCST, HLA-A, HLA-B, HLA-C, HLA-E, HLA-G, HRAS, ICAM1, ICAM2, IFNAR1, IFNAR2, IFNGR1, IFNGR2, ITGAL, ITGB2, KLRC2, KLRD1, KLRK1, KRAS, LAT, LCK, LCP2, MAP2K1, MAPK1, MAPK3, MICB, NFAT5, NFATC1, NFATC3, NFATC4, NRAS, PIK3CB, PIK3CD, PIK3CG, PIK3R1, PIK3R2, PIK3R3, PIK3R5, PLCG1, PPP3CA, PPP3R1, PRF1, PRKCB, PTPN11, PTPN6,…	CHP2, KIR3DL1, PLCG2, PPP3CB, PRKCA, PTK2B, VAV3	91.25	8.75	Specific for Up-regulated
Alzheimer's disease	97	57.7381	0.309698	0.425499	ADAM10, ADAM17, APAF1, APBB1, APOE, ATF6, ATP2A2, ATP2A3, ATP5A1, ATP5D, ATP5E, ATP5F1, ATP5G2, ATP5G3, ATP5J, ATP5O, BACE1, BACE2, BAD, BID, CACNA1C, CACNA1F, CALM1, CALM3, CALML3, CAPN1, CAPN2, CASP3, CASP7, CASP8, CDK5R1, CHP2, COX4I1, COX4I2, COX5A, COX6A1, COX6B1, COX6C, COX7B, COX8A, CYC1, CYCS, EIF2AK3, FADD, FAS, GAPDH, GNAQ, HSD17B10, IL1B, ITPR1, ITPR2, ITPR3, LPL, MAPK1, MAPK3, MAPT, M…	ADAM10, ADAM17, APAF1, ATF6, ATP2A2, ATP2A3, ATP5G2, ATP5O, BACE1, BACE2, BAD, BID, CACNA1C, CALM3, CAPN1, CAPN2, CASP3, CASP7, CASP8, CDK5R1, COX4I2, COX5A, COX6A1, CYCS, EIF2AK3, FADD, FAS, GAPDH, GNAQ, IL1B, ITPR3, MAPK1, MAPK3, NAE1, NCSTN, NDUFA4L2, NDUFA5, NDUFAB1, NDUFB6, NDUFC2, NDUFS5, PLCB1, PLCB2, PLCB4, PPP3CA, PPP3R1, TNFRSF1A, UCRC	APBB1, APOE, ATP5A1, ATP5D, ATP5E, ATP5F1, ATP5G3, ATP5J, CACNA1F, CALM1, CALML3, CHP2, COX4I1, COX6B1, COX6C, COX7B, COX8A, CYC1, HSD17B10, ITPR1, ITPR2, LPL, MAPT, MME, NDUFA1, NDUFA10, NDUFA4, NDUFA9, NDUFB1, NDUFB3, NDUFB5, NDUFB7, NDUFB8, NDUFB9, NDUFS1, NDUFS6, NDUFS7, NDUFS8, NDUFV1, PPP3CB, PSEN1, PSENEN, SDHB, UQCR, UQCRB, UQCRC1, UQCRC2, UQCRH, UQCRQ	49.4845	50.5155	Common
Allograft rejection	24	60	0.34378	0.468252	CD28, CD40, CD86, FAS, FASLG, GZMB, HLA-A, HLA-B, HLA-C, HLA-DMA, HLA-DMB, HLA-DOA, HLA-DOB, HLA-DPA1, HLA-DPB1, HLA-DQA1, HLA-DQB1, HLA-DRA, HLA-DRB1, HLA-DRB5, HLA-E, HLA-F, HLA-G, PRF1	CD28, CD40, CD86, FAS, FASLG, GZMB, HLA-A, HLA-B, HLA-C, HLA-DMA, HLA-DMB, HLA-DOA, HLA-DOB, HLA-DPA1, HLA-DPB1, HLA-DQA1, HLA-DQB1, HLA-DRA, HLA-DRB1, HLA-DRB5, HLA-E, HLA-F, HLA-G, PRF1		100	0	Specific for Up-regulated
Glycerophospholipid metabolism	46	58.2278	0.358227	0.48376	AGPAT1, AGPAT2, AGPAT3, AGPAT9, CDS1, CDS2, CEPT1, CHKA, CHPT1, CRLS1, DGKA, DGKB, DGKD, DGKG, DGKQ, DGKZ, ETNK2, GNPAT, GPAM, GPD1, GPD1L, GPD2, LCAT, LPCAT1, LPCAT3, LPCAT4, LPGAT1, LYPLA1, MBOAT1, MBOAT2, PCYT2, PGS1, PISD, PLA2G12A, PLA2G12B, PLA2G15, PLA2G2D, PLA2G4A, PLD1, PLD2, PPAP2A, PPAP2B, PPAP2C, PTDSS2, SELI, TAZ	AGPAT1, AGPAT2, CDS2, CEPT1, CHPT1, CRLS1, DGKA, DGKD, DGKG, DGKQ, DGKZ, GNPAT, GPAM, GPD2, LCAT, LPCAT1, LPCAT3, LPCAT4, LPGAT1, MBOAT1, PGS1, PISD, PLA2G12A, PLD1, PLD2, PPAP2A, PPAP2B, PPAP2C, SELI, TAZ	AGPAT3, AGPAT9, CDS1, CHKA, DGKB, ETNK2, GPD1, GPD1L, LYPLA1, MBOAT2, PCYT2, PLA2G12B, PLA2G15, PLA2G2D, PLA2G4A, PTDSS2	65.2174	34.7826	Common
Prion diseases	21	60	0.361786	0.484425	C1QA, C1QB, C1QC, C5, C6, C7, CCL5, EGR1, HSPA1A, IL1B, LAMC1, MAP2K1, MAPK1, MAPK3, NCAM1, NOTCH1, PRKACA, PRKACB, PRKX, PRNP, STIP1	C1QA, C1QB, C1QC, C6, CCL5, IL1B, LAMC1, MAP2K1, MAPK1, MAPK3, NCAM1, NOTCH1, PRKACA, PRKACB, PRKX, PRNP, STIP1	C5, C7, EGR1, HSPA1A	80.9524	19.0476	Specific for Up-regulated
Graft-versus-host disease	26	59.0909	0.376123	0.499391	CD28, CD86, FAS, FASLG, GZMB, HLA-A, HLA-B, HLA-C, HLA-DMA, HLA-DMB, HLA-DOA, HLA-DOB, HLA-DPA1, HLA-DPB1, HLA-DQA1, HLA-DQB1, HLA-DRA, HLA-DRB1, HLA-DRB5, HLA-E, HLA-F, HLA-G, IL1B, KIR3DL1, KLRD1, PRF1	CD28, CD86, FAS, FASLG, GZMB, HLA-A, HLA-B, HLA-C, HLA-DMA, HLA-DMB, HLA-DOA, HLA-DOB, HLA-DPA1, HLA-DPB1, HLA-DQA1, HLA-DQB1, HLA-DRA, HLA-DRB1, HLA-DRB5, HLA-E, HLA-F, HLA-G, IL1B, KLRD1, PRF1	KIR3DL1	96.1538	3.84615	Specific for Up-regulated
Circadian rhythm	14	60.8696	0.383895	0.501284	ARNTL, CRY1, CRY2, CSNK1D, CSNK1E, CUL1, FBXL3, NPAS2, NR1D1, PER1, PER2, RBX1, RORA, RORC	CRY1, CRY2, CSNK1D, CSNK1E, CUL1, FBXL3, NR1D1, PER2, RBX1, RORA	ARNTL, NPAS2, PER1, RORC	71.4286	28.5714	Specific for Up-regulated
O-Glycan biosynthesis	18	60	0.382174	0.503196	B3GNT6, B4GALT5, C1GALT1C1, GALNT1, GALNT10, GALNT11, GALNT12, GALNT13, GALNT14, GALNT2, GALNT3, GALNT7, GALNTL2, GALNTL4, GCNT1, ST3GAL1, ST3GAL2, WBSCR17	B4GALT5, C1GALT1C1, GALNT1, GALNT10, GALNT12, GALNT13, GALNT14, GALNT2, GALNT7, GCNT1, ST3GAL2	B3GNT6, GALNT11, GALNT3, GALNTL2, GALNTL4, ST3GAL1, WBSCR17	61.1111	38.8889	Common
Tight junction	76	56.7164	0.427702	0.553909	ACTB, ACTG1, ACTN1, AKT1, AKT3, AMOTL1, ASH1L, CASK, CDC42, CDK4, CGN, CLDN1, CLDN11, CLDN16, CLDN19, CLDN2, CLDN23, CLDN3, CLDN4, CLDN5, CLDN7, CLDN8, CRB3, CSNK2A1, CSNK2A2, CSNK2B, CTNNA1, CTNNB1, CTTN, EPB41, EPB41L2, EPB41L3, EXOC3, EXOC4, GNAI1, GNAI2, GNAI3, HCLS1, HRAS, INADL, KRAS, LLGL2, MAGI1, MAGI2, MAGI3, MPP5, MRAS, MYH10, MYH11, MYH14, MYL9, NRAS, OCLN, PARD6B, PPP2R1A, PPP2R1B, PP…	ACTB, ACTG1, ACTN1, AKT1, AKT3, AMOTL1, ASH1L, CASK, CDC42, CDK4, CLDN1, CLDN23, CLDN4, CLDN5, CLDN7, CRB3, CSNK2A1, CSNK2A2, CSNK2B, CTNNA1, CTNNB1, CTTN, EPB41, EPB41L2, EXOC3, EXOC4, GNAI2, GNAI3, HCLS1, HRAS, KRAS, MAGI2, MRAS, MYL9, NRAS, PPP2R1A, PPP2R1B, PPP2R2A, PPP2R2C, PPP2R2D, PRKCB, PRKCD, PRKCH, PTEN, RAB13, RHOA, RRAS, SPTAN1, TJP2, YES1, ZAK	CGN, CLDN11, CLDN16, CLDN19, CLDN2, CLDN3, CLDN8, EPB41L3, GNAI1, INADL, LLGL2, MAGI1, MAGI3, MPP5, MYH10, MYH11, MYH14, OCLN, PARD6B, PRKCA, PRKCE, PRKCQ, PRKCZ, SYMPK, TJP3	67.1053	32.8947	Specific for Up-regulated
Basal transcription factors	21	58.3333	0.435823	0.555323	GTF2A2, GTF2B, GTF2E1, GTF2E2, GTF2F1, GTF2F2, GTF2H1, STON1, TAF1, TAF10, TAF11, TAF12, TAF2, TAF4, TAF5, TAF5L, TAF6, TAF7, TAF9, TBP, TBPL1	GTF2A2, GTF2B, GTF2E1, GTF2F1, GTF2F2, GTF2H1, TAF1, TAF10, TAF11, TAF12, TAF2, TAF4, TAF5, TAF5L, TAF6, TAF7, TAF9, TBP, TBPL1	GTF2E2, STON1	90.4762	9.52381	Specific for Up-regulated
SNARE interactions in vesicular transport	21	58.3333	0.435823	0.555323	BET1, BET1L, BNIP1, GOSR1, SEC22B, STX11, STX16, STX17, STX1A, STX2, STX3, STX4, STX6, STX8, VAMP1, VAMP2, VAMP3, VAMP4, VAMP5, VTI1B, YKT6	BET1, BNIP1, GOSR1, SEC22B, STX11, STX16, STX17, STX1A, STX2, STX3, STX4, STX6, STX8, VAMP1, VAMP3, VAMP4, VAMP5, YKT6	BET1L, VAMP2, VTI1B	85.7143	14.2857	Specific for Up-regulated
Melanogenesis	58	56.8627	0.435028	0.558817	ADCY3, ADCY4, ADCY6, ADCY7, ADCY9, CALM1, CALM3, CALML3, CAMK2D, CAMK2G, CREB1, CREB3, CREB3L1, CREB3L2, CREB3L3, CREBBP, CTNNB1, DVL2, DVL3, EDN1, EDNRB, EP300, FZD1, FZD2, FZD4, FZD5, FZD7, GNAI1, GNAI2, GNAI3, GNAO1, GNAQ, GNAS, HRAS, KIT, KITLG, KRAS, LEF1, MAP2K1, MAPK1, MAPK3, MITF, NRAS, PLCB1, PLCB2, PLCB4, PRKACA, PRKACB, PRKCA, PRKCB, PRKX, TCF7, TCF7L1, TYRP1, WNT10A, WNT11, WNT3, WNT5A	ADCY3, ADCY6, ADCY7, CALM3, CAMK2D, CREB1, CREB3, CREB3L1, CREB3L2, CREB3L3, CREBBP, CTNNB1, DVL2, DVL3, EDN1, EDNRB, EP300, FZD1, FZD2, FZD5, GNAI2, GNAI3, GNAO1, GNAQ, GNAS, HRAS, KRAS, LEF1, MAP2K1, MAPK1, MAPK3, MITF, NRAS, PLCB1, PLCB2, PLCB4, PRKACA, PRKACB, PRKCB, PRKX, TCF7, TCF7L1	ADCY4, ADCY9, CALM1, CALML3, CAMK2G, FZD4, FZD7, GNAI1, KIT, KITLG, PRKCA, TYRP1, WNT10A, WNT11, WNT3, WNT5A	72.4138	27.5862	Specific for Up-regulated
Hematopoietic cell lineage	50	56.8182	0.449138	0.567711	ANPEP, CD14, CD19, CD1C, CD1D, CD2, CD34, CD36, CD37, CD38, CD3D, CD3E, CD4, CD44, CD5, CD55, CD59, CD8B, CD9, CR1, CR2, CSF1, CSF1R, CSF3R, EPO, EPOR, FCGR1A, FLT3LG, HLA-DRA, HLA-DRB1, HLA-DRB5, IL1B, IL1R1, IL1R2, IL3RA, IL4R, IL7R, ITGA1, ITGA2, ITGA3, ITGA4, ITGA5, ITGA6, ITGAM, ITGB3, KIT, KITLG, MME, MS4A1, TFRC	CD14, CD19, CD1D, CD2, CD34, CD36, CD37, CD38, CD3D, CD3E, CD4, CD44, CD5, CD55, CD59, CD8B, CD9, CSF1, CSF1R, CSF3R, FCGR1A, FLT3LG, HLA-DRA, HLA-DRB1, HLA-DRB5, IL1B, IL1R2, IL3RA, IL4R, IL7R, ITGA1, ITGA3, ITGA4, ITGA5, ITGA6, ITGAM, MS4A1, TFRC	ANPEP, CD1C, CR1, CR2, EPO, EPOR, IL1R1, ITGA2, ITGB3, KIT, KITLG, MME	76	24	Specific for Up-regulated
Nucleotide excision repair	25	56.8182	0.495608	0.616583	CCNH, CDK7, CETN2, CUL4B, DDB2, ERCC1, ERCC3, ERCC5, GTF2H1, LIG1, MNAT1, PCNA, POLD1, POLD2, POLD4, POLE, RAD23A, RBX1, RFC1, RFC2, RFC3, RFC4, RFC5, RPA2, RPA3	CCNH, CDK7, CETN2, CUL4B, DDB2, ERCC1, ERCC3, ERCC5, GTF2H1, LIG1, MNAT1, PCNA, POLD1, POLD2, POLD4, POLE, RAD23A, RBX1, RFC1, RFC2, RFC3, RFC4, RFC5, RPA2, RPA3		100	0	Specific for Up-regulated
Ether lipid metabolism	20	57.1429	0.495073	0.620806	AGPS, CEPT1, CHPT1, ENPP2, ENPP6, LPCAT1, LPCAT4, PAFAH1B1, PAFAH2, PLA2G12A, PLA2G12B, PLA2G2D, PLA2G4A, PLA2G7, PLD1, PLD2, PPAP2A, PPAP2B, PPAP2C, SELI	AGPS, CEPT1, CHPT1, ENPP2, LPCAT1, LPCAT4, PLA2G12A, PLA2G7, PLD1, PLD2, PPAP2A, PPAP2B, PPAP2C, SELI	ENPP6, PAFAH1B1, PAFAH2, PLA2G12B, PLA2G2D, PLA2G4A	70	30	Specific for Up-regulated
Glycosphingolipid biosynthesis	16	57.1429	0.511342	0.631188	B3GNT1, B3GNT3, B3GNT4, B3GNT5, B4GALT1, B4GALT2, B4GALT3, B4GALT4, FUT1, FUT3, FUT4, FUT6, ST3GAL3, ST3GAL4, ST3GAL6, ST8SIA1	B3GNT3, B3GNT4, B3GNT5, B4GALT1, B4GALT2, B4GALT3, B4GALT4, FUT4, ST3GAL3, ST8SIA1	B3GNT1, FUT1, FUT3, FUT6, ST3GAL4, ST3GAL6	62.5	37.5	Common
RIG-I-like receptor signaling pathway	39	54.9296	0.591459	0.724423	ATG12, ATG5, CASP10, CASP8, CHUK, CXCL10, CYLD, DAK, DDX3X, DDX58, DHX58, FADD, IFIH1, IKBKB, IKBKE, IL8, IRF3, IRF7, ISG15, MAP3K1, MAP3K7, MAPK11, MAPK12, MAPK13, MAPK14, MAPK9, NFKB1, NFKBIA, OTUD5, PIN1, RIPK1, RNF125, TANK, TBK1, TMEM173, TRADD, TRAF3, TRAF6, TRIM25	ATG12, ATG5, CASP10, CASP8, CHUK, CXCL10, CYLD, DDX58, DHX58, FADD, IFIH1, IKBKB, IKBKE, IL8, IRF3, IRF7, ISG15, MAP3K1, MAP3K7, MAPK11, MAPK13, MAPK14, MAPK9, NFKB1, NFKBIA, OTUD5, PIN1, RIPK1, RNF125, TANK, TBK1, TMEM173, TRADD, TRAF3, TRAF6, TRIM25	DAK, DDX3X, MAPK12	92.3077	7.69231	Specific for Up-regulated
Homologous recombination	15	53.5714	0.658224	0.793888	MRE11A, NBN, POLD1, POLD2, POLD4, RAD50, RAD51L3, RAD54B, RAD54L, RPA2, RPA3, SHFM1, SSBP1, TOP3A, TOP3B	MRE11A, NBN, POLD1, POLD2, POLD4, RAD50, RAD51L3, RAD54B, RAD54L, RPA2, RPA3, SHFM1, SSBP1	TOP3A, TOP3B	86.6667	13.3333	Specific for Up-regulated
Tyrosine metabolism	22	53.6585	0.658205	0.799972	ADH1B, ADH1C, ADH4, ADH6, ALDH1A3, ALDH3B1, AOX1, COMT, DDC, FAH, GOT1, GOT2, GSTZ1, HEMK1, HPD, IL4I1, LCMT1, LCMT2, MAOA, MAOB, MIF, TYRP1	ALDH1A3, ALDH3B1, COMT, FAH, IL4I1, LCMT1, MIF	ADH1B, ADH1C, ADH4, ADH6, AOX1, DDC, GOT1, GOT2, GSTZ1, HEMK1, HPD, LCMT2, MAOA, MAOB, TYRP1	31.8182	68.1818	Specific for Down-regulated
Cytosolic DNA-sensing pathway	30	53.5714	0.669786	0.801714	ADAR, CASP1, CCL4, CCL5, CHUK, CXCL10, DDX58, IKBKB, IKBKE, IL18, IL1B, IL33, IRF3, IRF7, NFKB1, NFKBIA, POLR1C, POLR1D, POLR3C, POLR3D, POLR3F, POLR3G, POLR3GL, POLR3H, POLR3K, PYCARD, RIPK1, TBK1, TMEM173, TREX1	ADAR, CASP1, CCL4, CCL5, CHUK, CXCL10, DDX58, IKBKB, IKBKE, IL18, IL1B, IL33, IRF3, IRF7, NFKB1, NFKBIA, POLR1C, POLR1D, POLR3C, POLR3F, POLR3G, POLR3GL, POLR3K, PYCARD, RIPK1, TBK1, TMEM173, TREX1	POLR3D, POLR3H	93.3333	6.66667	Specific for Up-regulated
Oxidative phosphorylation	72	53.7313	0.698778	0.830127	ATP12A, ATP5A1, ATP5D, ATP5E, ATP5F1, ATP5G2, ATP5G3, ATP5J, ATP5L, ATP5O, ATP6AP1, ATP6V0A1, ATP6V0A4, ATP6V0B, ATP6V0C, ATP6V0D1, ATP6V0D2, ATP6V0E1, ATP6V0E2, ATP6V1A, ATP6V1B1, ATP6V1B2, ATP6V1C2, ATP6V1D, ATP6V1E1, ATP6V1F, ATP6V1G1, ATP6V1G3, ATP6V1H, COX17, COX4I1, COX4I2, COX5A, COX6A1, COX6B1, COX6C, COX7B, COX8A, CYC1, LHPP, NDUFA1, NDUFA10, NDUFA11, NDUFA4, NDUFA4L2, NDUFA5, NDUFA9, ND…	ATP5G2, ATP5L, ATP5O, ATP6AP1, ATP6V0B, ATP6V0C, ATP6V1D, ATP6V1E1, ATP6V1F, ATP6V1G1, COX4I2, COX5A, COX6A1, NDUFA11, NDUFA4L2, NDUFA5, NDUFAB1, NDUFB6, NDUFC2, NDUFS5, TCIRG1, UCRC	ATP12A, ATP5A1, ATP5D, ATP5E, ATP5F1, ATP5G3, ATP5J, ATP6V0A1, ATP6V0A4, ATP6V0D1, ATP6V0D2, ATP6V0E1, ATP6V0E2, ATP6V1A, ATP6V1B1, ATP6V1B2, ATP6V1C2, ATP6V1G3, ATP6V1H, COX17, COX4I1, COX6B1, COX6C, COX7B, COX8A, CYC1, LHPP, NDUFA1, NDUFA10, NDUFA4, NDUFA9, NDUFB1, NDUFB3, NDUFB5, NDUFB7, NDUFB8, NDUFB9, NDUFS1, NDUFS6, NDUFS7, NDUFS8, NDUFV1, PPA2, SDHB, UQCR, UQCRB, UQCRC1, UQCRC2, UQCRH, UQC…	30.5556	69.4444	Specific for Down-regulated
Drug metabolism	27	51.9231	0.749355	0.883568	CES2, CYP3A4, CYP3A5, CYP3A7, DPYD, DPYS, GMPS, GUSB, HPRT1, IMPDH1, IMPDH2, ITPA, NAT2, TK1, TPMT, TYMP, UCK2, UCKL1, UGT1A6, UGT1A9, UGT2A1, UGT2A3, UGT2B7, UMPS, UPB1, UPP1, UPP2	CES2, CYP3A5, DPYD, GMPS, GUSB, HPRT1, IMPDH1, IMPDH2, TK1, TYMP, UCK2, UCKL1, UGT1A6, UMPS, UPP1	CYP3A4, CYP3A7, DPYS, ITPA, NAT2, TPMT, UGT1A9, UGT2A1, UGT2A3, UGT2B7, UPB1, UPP2	55.5556	44.4444	Common
Ribosome	46	52.2727	0.768797	0.893162	FAU, MRPL13, RPL13, RPL13A, RPL18, RPL19, RPL22L1, RPL23, RPL23A, RPL24, RPL27, RPL27A, RPL28, RPL3, RPL30, RPL34, RPL35A, RPL37, RPL37A, RPL38, RPL4, RPL41, RPL8, RPLP0, RPLP1, RPLP2, RPS11, RPS12, RPS13, RPS15, RPS15A, RPS17, RPS19, RPS23, RPS24, RPS25, RPS27A, RPS27L, RPS28, RPS29, RPS3, RPS4X, RPS5, RPS6, RPSA, UBA52	FAU, MRPL13, RPL13, RPL13A, RPL18, RPL19, RPL22L1, RPL23, RPL23A, RPL24, RPL27, RPL27A, RPL28, RPL3, RPL30, RPL34, RPL35A, RPL37, RPL37A, RPL38, RPL4, RPL41, RPL8, RPLP0, RPLP1, RPLP2, RPS11, RPS12, RPS13, RPS15, RPS15A, RPS17, RPS19, RPS23, RPS24, RPS25, RPS27L, RPS3, RPS4X, RPS5, RPS6, UBA52	RPS27A, RPS28, RPS29, RPSA	91.3043	8.69565	Specific for Up-regulated
Drug metabolism	38	52.0548	0.766275	0.896826	ADH1B, ADH1C, ADH4, ADH6, ALDH1A3, ALDH3B1, AOX1, CYP1A2, CYP2B6, CYP2E1, CYP3A4, CYP3A5, CYP3A7, FMO1, FMO2, FMO4, FMO5, GSTA1, GSTA2, GSTA4, GSTK1, GSTM3, GSTM4, GSTM5, GSTO2, GSTP1, GSTT1, GSTZ1, MAOA, MAOB, MGST1, MGST2, MGST3, UGT1A6, UGT1A9, UGT2A1, UGT2A3, UGT2B7	ALDH1A3, ALDH3B1, CYP3A5, GSTA4, GSTK1, MGST2, UGT1A6	ADH1B, ADH1C, ADH4, ADH6, AOX1, CYP1A2, CYP2B6, CYP2E1, CYP3A4, CYP3A7, FMO1, FMO2, FMO4, FMO5, GSTA1, GSTA2, GSTM3, GSTM4, GSTM5, GSTO2, GSTP1, GSTT1, GSTZ1, MAOA, MAOB, MGST1, MGST3, UGT1A9, UGT2A1, UGT2A3, UGT2B7	18.4211	81.5789	Specific for Down-regulated
Starch and sucrose metabolism	27	50.9434	0.793759	0.91543	AGL, AMY2B, ENPP1, ENPP3, G6PC, GAA, GANC, GBA3, GBE1, GPI, GUSB, HK1, HK2, HK3, PGM1, PGM2, PGM2L1, PYGB, TREH, UGDH, UGP2, UGT1A6, UGT1A9, UGT2A1, UGT2A3, UGT2B7, UXS1	ENPP3, GAA, GANC, GBE1, GPI, GUSB, HK1, HK2, HK3, PGM2, PGM2L1, PYGB, UGDH, UGP2, UGT1A6, UXS1	AGL, AMY2B, ENPP1, G6PC, GBA3, PGM1, TREH, UGT1A9, UGT2A1, UGT2A3, UGT2B7	59.2593	40.7407	Common
Amyotrophic lateral sclerosis (ALS)	27	50.9434	0.793759	0.91543	APAF1, BAD, BCL2, BID, CASP1, CASP3, CAT, CCS, CHP2, CYCS, DAXX, DERL1, GPX1, MAP2K3, MAP3K5, MAPK11, MAPK12, MAPK13, MAPK14, NEFL, PPP3CA, PPP3CB, PPP3R1, RAB5A, TNFRSF1A, TNFRSF1B, TP53	APAF1, BAD, BCL2, BID, CASP1, CASP3, CCS, CYCS, DAXX, DERL1, GPX1, MAP2K3, MAP3K5, MAPK11, MAPK13, MAPK14, NEFL, PPP3CA, PPP3R1, RAB5A, TNFRSF1A, TNFRSF1B, TP53	CAT, CHP2, MAPK12, PPP3CB	85.1852	14.8148	Specific for Up-regulated
Parkinson's disease	69	52.2727	0.804645	0.92126	APAF1, ATP5A1, ATP5D, ATP5E, ATP5F1, ATP5G2, ATP5G3, ATP5J, ATP5O, CASP3, COX4I1, COX4I2, COX5A, COX6A1, COX6B1, COX6C, COX7B, COX8A, CYC1, CYCS, GPR37, HTRA2, LRRK2, NDUFA1, NDUFA10, NDUFA4, NDUFA4L2, NDUFA5, NDUFA9, NDUFAB1, NDUFB1, NDUFB3, NDUFB5, NDUFB6, NDUFB7, NDUFB8, NDUFB9, NDUFC2, NDUFS1, NDUFS5, NDUFS6, NDUFS7, NDUFS8, NDUFV1, PARK2, PARK7, PINK1, PPID, SDHB, SLC25A4, SLC25A5, SLC25A6, …	APAF1, ATP5G2, ATP5O, CASP3, COX4I2, COX5A, COX6A1, CYCS, GPR37, HTRA2, LRRK2, NDUFA4L2, NDUFA5, NDUFAB1, NDUFB6, NDUFC2, NDUFS5, PARK7, PPID, SLC25A6, SLC6A3, SNCAIP, UBA7, UBE2J1, UBE2L3, UBE2L6, UCRC, VDAC1, VDAC3	ATP5A1, ATP5D, ATP5E, ATP5F1, ATP5G3, ATP5J, COX4I1, COX6B1, COX6C, COX7B, COX8A, CYC1, NDUFA1, NDUFA10, NDUFA4, NDUFA9, NDUFB1, NDUFB3, NDUFB5, NDUFB7, NDUFB8, NDUFB9, NDUFS1, NDUFS6, NDUFS7, NDUFS8, NDUFV1, PARK2, PINK1, SDHB, SLC25A4, SLC25A5, UBA1, UBB, UQCR, UQCRB, UQCRC1, UQCRC2, UQCRH, UQCRQ	42.029	57.971	Common
Intestinal immune network for IgA production	25	50	0.825871	0.925445	CD28, CD40, CD86, CXCL12, CXCR4, HLA-DMA, HLA-DMB, HLA-DOA, HLA-DOB, HLA-DPA1, HLA-DPB1, HLA-DQA1, HLA-DQB1, HLA-DRA, HLA-DRB1, HLA-DRB5, IL15, IL15RA, ITGA4, ITGB7, LTBR, MAP3K14, TGFB1, TNFRSF17, TNFSF13B	CD28, CD40, CD86, CXCR4, HLA-DMA, HLA-DMB, HLA-DOA, HLA-DOB, HLA-DPA1, HLA-DPB1, HLA-DQA1, HLA-DQB1, HLA-DRA, HLA-DRB1, HLA-DRB5, IL15, IL15RA, ITGA4, ITGB7, LTBR, MAP3K14, TGFB1, TNFRSF17, TNFSF13B	CXCL12	96	4	Specific for Up-regulated
Wnt signaling pathway	79	52.3179	0.814913	0.926304	AXIN1, AXIN2, CAMK2D, CAMK2G, CCND1, CCND2, CCND3, CHP2, CREBBP, CSNK1A1, CSNK1E, CSNK2A1, CSNK2A2, CSNK2B, CTBP1, CTBP2, CTNNB1, CTNNBIP1, CUL1, DKK1, DVL2, DVL3, EP300, FZD1, FZD2, FZD4, FZD5, FZD7, JUN, LEF1, LRP5, MAP3K7, MAPK9, MMP7, NFAT5, NFATC1, NFATC3, NFATC4, PLCB1, PLCB2, PLCB4, PPARD, PPP2R1A, PPP2R1B, PPP2R5A, PPP2R5B, PPP2R5D, PPP2R5E, PPP3CA, PPP3CB, PPP3R1, PRICKLE1, PRKACA, PRKAC…	AXIN1, AXIN2, CAMK2D, CCND1, CCND2, CCND3, CREBBP, CSNK1A1, CSNK1E, CSNK2A1, CSNK2A2, CSNK2B, CTBP1, CTBP2, CTNNB1, CUL1, DKK1, DVL2, DVL3, EP300, FZD1, FZD2, FZD5, LEF1, LRP5, MAP3K7, MAPK9, NFAT5, NFATC1, NFATC3, NFATC4, PLCB1, PLCB2, PLCB4, PPARD, PPP2R1A, PPP2R1B, PPP2R5A, PPP2R5D, PPP2R5E, PPP3CA, PPP3R1, PRKACA, PRKACB, PRKCB, PRKX, RAC2, RBX1, RHOA, ROCK1, SFRP2, SIAH1, SMAD2, SMAD3, SMAD4…	CAMK2G, CHP2, CTNNBIP1, FZD4, FZD7, JUN, MMP7, PPP2R5B, PPP3CB, PRICKLE1, PRKCA, PSEN1, SFRP4, WNT10A, WNT11, WNT3, WNT5A	78.481	21.519	Specific for Up-regulated
Jak-STAT signaling pathway	81	52.2581	0.821526	0.92715	AKT1, AKT3, CBL, CBLB, CBLC, CCND1, CCND2, CCND3, CISH, CLCF1, CREBBP, CSF2RB, CSF3R, EP300, EPO, EPOR, GHR, GRB2, IFNAR1, IFNAR2, IFNGR1, IFNGR2, IL10RA, IL10RB, IL13RA1, IL13RA2, IL15, IL15RA, IL19, IL20RB, IL21R, IL23R, IL28RA, IL2RB, IL2RG, IL3RA, IL4R, IL7R, IRF9, JAK1, JAK3, LEPR, LIF, LIFR, MPL, OSM, OSMR, PIAS1, PIAS2, PIAS3, PIK3CB, PIK3CD, PIK3CG, PIK3R1, PIK3R2, PIK3R3, PIK3R5, PIM1, P…	AKT1, AKT3, CBL, CBLB, CCND1, CCND2, CCND3, CLCF1, CREBBP, CSF2RB, CSF3R, EP300, GRB2, IFNAR1, IFNAR2, IFNGR1, IFNGR2, IL10RA, IL10RB, IL13RA1, IL15, IL15RA, IL20RB, IL21R, IL23R, IL2RB, IL2RG, IL3RA, IL4R, IL7R, IRF9, JAK1, JAK3, LEPR, LIF, OSM, OSMR, PIAS1, PIAS2, PIAS3, PIK3CB, PIK3CD, PIK3CG, PIK3R1, PIK3R2, PIK3R3, PIK3R5, PIM1, PTPN11, PTPN6, SOCS1, SOCS4, SOCS5, SOS1, SOS2, SPRED1, SPRED2,…	CBLC, CISH, EPO, EPOR, GHR, IL13RA2, IL19, IL28RA, LIFR, MPL, PRLR, SOCS2, SOCS3	83.9506	16.0494	Specific for Up-regulated
Calcium signaling pathway	93	52.2472	0.836612	0.930878	ADCY3, ADCY4, ADCY7, ADCY9, ADORA2A, ADORA2B, ADRA1B, ADRB1, ADRB2, AGTR1, ATP2A2, ATP2A3, ATP2B1, ATP2B2, ATP2B3, ATP2B4, BDKRB2, BST1, CACNA1C, CACNA1F, CACNA1H, CALM1, CALM3, CALML3, CAMK2D, CAMK2G, CD38, CHP2, EDNRA, EDNRB, EGFR, ERBB2, ERBB3, ERBB4, F2R, GNA14, GNA15, GNAQ, GNAS, HRH1, HTR2B, ITPKA, ITPKB, ITPR1, ITPR2, ITPR3, MYLK, NOS2, P2RX4, PDE1A, PDE1B, PDGFRA, PDGFRB, PHKA1, PHKA2, PH…	ADCY3, ADCY7, ADORA2A, ADORA2B, ADRA1B, ADRB2, ATP2A2, ATP2A3, ATP2B1, ATP2B2, ATP2B3, ATP2B4, CACNA1C, CALM3, CAMK2D, CD38, EDNRA, EDNRB, EGFR, F2R, GNA15, GNAQ, GNAS, HRH1, ITPKA, ITPR3, MYLK, NOS2, P2RX4, PDE1B, PDGFRB, PHKA1, PHKA2, PHKB, PLCB1, PLCB2, PLCB4, PLCD3, PLCE1, PLCG1, PLN, PPID, PPP3CA, PPP3R1, PRKACA, PRKACB, PRKCB, PRKX, PTAFR, RYR2, SLC25A6, SPHK1, TACR2, TBXA2R, TRPC1, VDAC1, …	ADCY4, ADCY9, ADRB1, AGTR1, BDKRB2, BST1, CACNA1F, CACNA1H, CALM1, CALML3, CAMK2G, CHP2, ERBB2, ERBB3, ERBB4, GNA14, HTR2B, ITPKB, ITPR1, ITPR2, PDE1A, PDGFRA, PHKG2, PLCD4, PLCG2, PPP3CB, PRKCA, PTGER1, PTGER3, PTGFR, PTK2B, SLC25A4, SLC25A5, SLC8A1, SPHK2, TNNC1	61.2903	38.7097	Common
Salivary secretion	45	50.5618	0.85624	0.933006	ADCY3, ADCY4, ADCY6, ADCY7, ADCY9, ADRA1B, ADRB1, ADRB2, ATP1A2, ATP1B1, ATP1B2, ATP1B3, ATP2B1, ATP2B2, ATP2B3, ATP2B4, BST1, CALM1, CALM3, CALML3, CD38, CST3, CST5, FXYD2, GNAQ, GNAS, GUCY1A3, GUCY1B3, ITPR1, ITPR2, ITPR3, LYZ, PLCB1, PLCB2, PLCB4, PRKACA, PRKACB, PRKCA, PRKCB, PRKX, SLC12A2, SLC4A2, SLC9A1, TRPV6, VAMP2	ADCY3, ADCY6, ADCY7, ADRA1B, ADRB2, ATP1B3, ATP2B1, ATP2B2, ATP2B3, ATP2B4, CALM3, CD38, CST3, CST5, GNAQ, GNAS, GUCY1A3, GUCY1B3, ITPR3, LYZ, PLCB1, PLCB2, PLCB4, PRKACA, PRKACB, PRKCB, PRKX, SLC12A2, SLC4A2	ADCY4, ADCY9, ADRB1, ATP1A2, ATP1B1, ATP1B2, BST1, CALM1, CALML3, FXYD2, ITPR1, ITPR2, PRKCA, SLC9A1, TRPV6, VAMP2	64.4444	35.5556	Common
Long-term depression	35	50	0.856007	0.93923	ARAF, GNA12, GNA13, GNAI1, GNAI2, GNAI3, GNAO1, GNAQ, GNAS, GRIA3, GUCY1A3, GUCY1B3, HRAS, IGF1, IGF1R, ITPR1, ITPR2, ITPR3, KRAS, LYN, MAP2K1, MAPK1, MAPK3, NRAS, PLA2G12A, PLA2G12B, PLA2G2D, PLA2G4A, PLCB1, PLCB2, PLCB4, PPP2R1A, PPP2R1B, PRKCA, PRKCB	ARAF, GNA12, GNA13, GNAI2, GNAI3, GNAO1, GNAQ, GNAS, GUCY1A3, GUCY1B3, HRAS, IGF1, ITPR3, KRAS, LYN, MAP2K1, MAPK1, MAPK3, NRAS, PLA2G12A, PLCB1, PLCB2, PLCB4, PPP2R1A, PPP2R1B, PRKCB	GNAI1, GRIA3, IGF1R, ITPR1, ITPR2, PLA2G12B, PLA2G2D, PLA2G4A, PRKCA	74.2857	25.7143	Specific for Up-regulated
Porphyrin and chlorophyll metabolism	21	48.8372	0.851795	0.941144	ALAD, ALAS1, BLVRA, BLVRB, CP, CPOX, EPRS, FECH, FTL, GUSB, HCCS, HMBS, HMOX1, MMAB, UGT1A6, UGT1A9, UGT2A1, UGT2A3, UGT2B7, UROD, UROS	BLVRB, CP, CPOX, EPRS, GUSB, HCCS, HMBS, HMOX1, MMAB, UGT1A6, UROD, UROS	ALAD, ALAS1, BLVRA, FECH, FTL, UGT1A9, UGT2A1, UGT2A3, UGT2B7	57.1429	42.8571	Common
Metabolism of xenobiotics by cytochrome P450	35	49.2958	0.882561	0.942193	ADH1B, ADH1C, ADH4, ADH6, AKR1C3, ALDH1A3, ALDH3B1, CYP1A2, CYP1B1, CYP2B6, CYP2E1, CYP3A4, CYP3A5, CYP3A7, DHDH, EPHX1, GSTA1, GSTA2, GSTA4, GSTK1, GSTM3, GSTM4, GSTM5, GSTO2, GSTP1, GSTT1, GSTZ1, MGST1, MGST2, MGST3, UGT1A6, UGT1A9, UGT2A1, UGT2A3, UGT2B7	ALDH1A3, ALDH3B1, CYP3A5, GSTA4, GSTK1, MGST2, UGT1A6	ADH1B, ADH1C, ADH4, ADH6, AKR1C3, CYP1A2, CYP1B1, CYP2B6, CYP2E1, CYP3A4, CYP3A7, DHDH, EPHX1, GSTA1, GSTA2, GSTM3, GSTM4, GSTM5, GSTO2, GSTP1, GSTT1, GSTZ1, MGST1, MGST3, UGT1A9, UGT2A1, UGT2A3, UGT2B7	20	80	Specific for Down-regulated
Asthma	15	46.875	0.878695	0.944448	CD40, FCER1A, FCER1G, HLA-DMA, HLA-DMB, HLA-DOA, HLA-DOB, HLA-DPA1, HLA-DPB1, HLA-DQA1, HLA-DQB1, HLA-DRA, HLA-DRB1, HLA-DRB5, MS4A2	CD40, FCER1G, HLA-DMA, HLA-DMB, HLA-DOA, HLA-DOB, HLA-DPA1, HLA-DPB1, HLA-DQA1, HLA-DQB1, HLA-DRA, HLA-DRB1, HLA-DRB5, MS4A2	FCER1A	93.3333	6.66667	Specific for Up-regulated
Hedgehog signaling pathway	27	48.2143	0.893462	0.947429	BMP2, BMP4, BMP6, BMP7, BMP8A, CSNK1A1, CSNK1D, CSNK1E, CSNK1G1, CSNK1G3, GAS1, GLI2, GLI3, IHH, LRP2, PRKACA, PRKACB, PRKX, PTCH1, RAB23, SMO, STK36, WNT10A, WNT11, WNT3, WNT5A, ZIC2	BMP2, BMP4, BMP8A, CSNK1A1, CSNK1D, CSNK1E, CSNK1G1, CSNK1G3, GLI2, GLI3, PRKACA, PRKACB, PRKX, RAB23, SMO, STK36, ZIC2	BMP6, BMP7, GAS1, IHH, LRP2, PTCH1, WNT10A, WNT11, WNT3, WNT5A	62.963	37.037	Common
Ascorbate and aldarate metabolism	12	46.1538	0.877748	0.949892	ALDH1B1, ALDH2, ALDH3A2, ALDH7A1, ALDH9A1, MIOX, UGDH, UGT1A6, UGT1A9, UGT2A1, UGT2A3, UGT2B7	UGDH, UGT1A6	ALDH1B1, ALDH2, ALDH3A2, ALDH7A1, ALDH9A1, MIOX, UGT1A9, UGT2A1, UGT2A3, UGT2B7	16.6667	83.3333	Specific for Down-regulated
Cardiac muscle contraction	39	48.75	0.9108	0.959376	ACTC1, ATP1A2, ATP1B1, ATP1B2, ATP1B3, ATP2A2, CACNA1C, CACNA1F, CACNA2D3, CACNA2D4, CACNB2, CACNB3, COX4I1, COX4I2, COX5A, COX6A1, COX6B1, COX6C, COX7B, COX8A, CYC1, FXYD2, MYL3, RYR2, SLC8A1, SLC9A1, SLC9A6, TNNC1, TNNT2, TPM1, TPM2, TPM3, UCRC, UQCR, UQCRB, UQCRC1, UQCRC2, UQCRH, UQCRQ	ACTC1, ATP1B3, ATP2A2, CACNA1C, CACNA2D4, COX4I2, COX5A, COX6A1, RYR2, SLC9A6, TPM1, TPM2, TPM3, UCRC	ATP1A2, ATP1B1, ATP1B2, CACNA1F, CACNA2D3, CACNB2, CACNB3, COX4I1, COX6B1, COX6C, COX7B, COX8A, CYC1, FXYD2, MYL3, SLC8A1, SLC9A1, TNNC1, TNNT2, UQCR, UQCRB, UQCRC1, UQCRC2, UQCRH, UQCRQ	35.8974	64.1026	Common
Arachidonic acid metabolism	27	46.5517	0.93538	0.978742	AKR1C3, ALOX5, CBR3, CYP2B6, CYP2E1, CYP2J2, CYP4A11, CYP4F2, CYP4F3, EPHX2, GGT1, GGT5, GGT6, GPX1, GPX2, GPX3, GPX4, LTA4H, PLA2G12A, PLA2G12B, PLA2G2D, PLA2G4A, PTGDS, PTGES, PTGIS, PTGS1, TBXAS1	ALOX5, CBR3, CYP2J2, GGT1, GPX1, GPX4, LTA4H, PLA2G12A, PTGES, PTGS1, TBXAS1	AKR1C3, CYP2B6, CYP2E1, CYP4A11, CYP4F2, CYP4F3, EPHX2, GGT5, GGT6, GPX2, GPX3, PLA2G12B, PLA2G2D, PLA2G4A, PTGDS, PTGIS	40.7407	59.2593	Common
Regulation of autophagy	15	42.8571	0.953854	0.985026	ATG12, ATG3, ATG4A, ATG4D, ATG5, ATG7, BECN1, GABARAP, GABARAPL1, GABARAPL2, PIK3C3, PIK3R4, PRKAA2, ULK2, ULK3	ATG12, ATG4A, ATG5, ATG7, BECN1, GABARAP, GABARAPL2, PIK3C3, PIK3R4, ULK2	ATG3, ATG4D, GABARAPL1, PRKAA2, ULK3	66.6667	33.3333	Specific for Up-regulated
Basal cell carcinoma	25	45.4545	0.950291	0.987802	AXIN1, AXIN2, BMP2, BMP4, CTNNB1, DVL2, DVL3, FZD1, FZD2, FZD4, FZD5, FZD7, GLI2, GLI3, LEF1, PTCH1, SMO, STK36, TCF7, TCF7L1, TP53, WNT10A, WNT11, WNT3, WNT5A	AXIN1, AXIN2, BMP2, BMP4, CTNNB1, DVL2, DVL3, FZD1, FZD2, FZD5, GLI2, GLI3, LEF1, SMO, STK36, TCF7, TCF7L1, TP53	FZD4, FZD7, PTCH1, WNT10A, WNT11, WNT3, WNT5A	72	28	Specific for Up-regulated
Autoimmune thyroid disease	25	45.4545	0.950291	0.987802	CD28, CD40, CD86, CTLA4, FAS, FASLG, GZMB, HLA-A, HLA-B, HLA-C, HLA-DMA, HLA-DMB, HLA-DOA, HLA-DOB, HLA-DPA1, HLA-DPB1, HLA-DQA1, HLA-DQB1, HLA-DRA, HLA-DRB1, HLA-DRB5, HLA-E, HLA-F, HLA-G, PRF1	CD28, CD40, CD86, CTLA4, FAS, FASLG, GZMB, HLA-A, HLA-B, HLA-C, HLA-DMA, HLA-DMB, HLA-DOA, HLA-DOB, HLA-DPA1, HLA-DPB1, HLA-DQA1, HLA-DQB1, HLA-DRA, HLA-DRB1, HLA-DRB5, HLA-E, HLA-F, HLA-G, PRF1		100	0	Specific for Up-regulated
Retinol metabolism	29	44.6154	0.971678	0.996917	ADH1B, ADH1C, ADH4, ADH6, ALDH1A1, ALDH1A2, BCMO1, CYP1A2, CYP26B1, CYP2B6, CYP3A4, CYP3A5, CYP3A7, CYP4A11, DGAT2, DHRS3, DHRS4, DHRS9, LRAT, PNPLA4, RDH10, RDH11, RDH12, RDH5, UGT1A6, UGT1A9, UGT2A1, UGT2A3, UGT2B7	BCMO1, CYP3A5, DHRS3, DHRS9, LRAT, RDH5, UGT1A6	ADH1B, ADH1C, ADH4, ADH6, ALDH1A1, ALDH1A2, CYP1A2, CYP26B1, CYP2B6, CYP3A4, CYP3A7, CYP4A11, DGAT2, DHRS4, PNPLA4, RDH10, RDH11, RDH12, UGT1A9, UGT2A1, UGT2A3, UGT2B7	24.1379	75.8621	Specific for Down-regulated
Steroid hormone biosynthesis	19	33.9286	0.999676	1	AKR1C3, COMT, CYP17A1, CYP1B1, CYP21A2, CYP3A4, CYP3A5, CYP3A7, HSD11B1, HSD11B2, HSD17B12, HSD17B8, SRD5A1, STS, UGT1A6, UGT1A9, UGT2A1, UGT2A3, UGT2B7	COMT, CYP21A2, CYP3A5, HSD17B12, SRD5A1, STS, UGT1A6	AKR1C3, CYP17A1, CYP1B1, CYP3A4, CYP3A7, HSD11B1, HSD11B2, HSD17B8, UGT1A9, UGT2A1, UGT2A3, UGT2B7	36.8421	63.1579	Common
Cytokine-cytokine receptor interaction	130	49.0566	0.9875	1	ACVR1, BMP2, BMP7, BMPR1A, BMPR1B, BMPR2, CCL18, CCL19, CCL2, CCL20, CCL21, CCL4, CCL5, CCL8, CCR1, CCR6, CCR7, CD27, CD40, CD70, CLCF1, CSF1, CSF1R, CSF2RB, CSF3R, CX3CL1, CX3CR1, CXCL1, CXCL10, CXCL11, CXCL12, CXCL13, CXCL14, CXCL16, CXCL2, CXCL3, CXCL6, CXCL9, CXCR3, CXCR4, CXCR6, EDA2R, EGF, EGFR, EPO, EPOR, FAS, FASLG, FLT3LG, FLT4, GHR, HGF, IFNAR1, IFNAR2, IFNGR1, IFNGR2, IL10RA, IL10RB, I…	ACVR1, BMP2, BMPR1A, BMPR2, CCL18, CCL20, CCL4, CCL5, CCR1, CCR6, CCR7, CD27, CD40, CD70, CLCF1, CSF1, CSF1R, CSF2RB, CSF3R, CX3CL1, CX3CR1, CXCL1, CXCL10, CXCL11, CXCL13, CXCL16, CXCL9, CXCR3, CXCR4, CXCR6, EDA2R, EGFR, FAS, FASLG, FLT3LG, HGF, IFNAR1, IFNAR2, IFNGR1, IFNGR2, IL10RA, IL10RB, IL13RA1, IL15, IL15RA, IL17RA, IL18, IL18R1, IL18RAP, IL1B, IL1R2, IL1RAP, IL20RB, IL21R, IL23R, IL2RB, I…	BMP7, BMPR1B, CCL19, CCL2, CCL21, CCL8, CXCL12, CXCL14, CXCL2, CXCL3, CXCL6, EGF, EPO, EPOR, FLT4, GHR, IL17RB, IL19, IL1R1, IL28RA, KIT, KITLG, LIFR, MPL, PDGFRA, PRLR, TNFRSF11B, TNFRSF19	78.4615	21.5385	Specific for Up-regulated
Neuroactive ligand-receptor interaction	84	30.8824	1	1	ADORA1, ADORA2A, ADORA2B, ADORA3, ADRA1B, ADRA2A, ADRA2B, ADRA2C, ADRB1, ADRB2, AGTR1, BDKRB2, C3AR1, C5AR1, CALCR, CALCRL, CHRNA4, CHRNB1, CTSG, EDNRA, EDNRB, F2, F2R, F2RL1, F2RL3, FPR1, FPR3, GABBR1, GABRB2, GABRB3, GABRD, GABRE, GABRP, GABRQ, GCGR, GHR, GLRB, GRIA3, GRIA4, GRIK3, GRIK5, GRM8, GZMA, HRH1, HTR1D, HTR1F, HTR2B, KISS1R, LEPR, LPAR2, LTB4R, MCHR1, NMUR1, NPY1R, NPY5R, NR3C1, P2RX4…	ADORA2A, ADORA2B, ADORA3, ADRA1B, ADRA2B, ADRB2, C3AR1, C5AR1, CALCR, CALCRL, CHRNB1, CTSG, EDNRA, EDNRB, F2, F2R, F2RL3, FPR1, FPR3, GABBR1, GABRD, GABRE, GABRP, GABRQ, GRIA4, GRIK3, GRM8, HRH1, HTR1F, KISS1R, LEPR, LPAR2, LTB4R, MCHR1, NMUR1, NR3C1, P2RX4, P2RY13, P2RY14, P2RY6, PTAFR, PTGDR, PTGIR, S1PR1, S1PR2, S1PR5, TACR2, TBXA2R, TSPO	ADORA1, ADRA2A, ADRA2C, ADRB1, AGTR1, BDKRB2, CHRNA4, F2RL1, GABRB2, GABRB3, GCGR, GHR, GLRB, GRIA3, GRIK5, GZMA, HTR1D, HTR2B, NPY1R, NPY5R, PLG, PRLR, PTGER1, PTGER3, PTGER4, PTGFR, S1PR3, SCTR, SSTR1, SSTR2, THRA, THRB, TRPV1, VIPR1, VIPR2	58.3333	41.6667	Common
Olfactory transduction	17	4.37018	1	1	ADCY3, ADRBK2, ARRB2, CALM1, CALM3, CALML3, CAMK2D, CAMK2G, CNGB1, OR11A1, OR4E2, OR51E1, OR51E2, PDC, PRKACA, PRKACB, PRKX	ADCY3, ADRBK2, ARRB2, CALM3, CAMK2D, CNGB1, OR4E2, OR51E1, OR51E2, PRKACA, PRKACB, PRKX	CALM1, CALML3, CAMK2G, OR11A1, PDC	70.5882	29.4118	Specific for Up-regulated
Systemic lupus erythematosus	40	28.169	1	1	ACTN1, C1QA, C1QB, C1QC, C1R, C5, C6, C7, CD28, CD40, CD86, CTSG, FCGR1A, FCGR2A, FCGR2B, FCGR3A, H2AFJ, H2AFV, H2AFX, H2AFY, H2AFY2, H2AFZ, H3F3B, HIST1H2BD, HIST2H2BE, HLA-DMA, HLA-DMB, HLA-DOA, HLA-DOB, HLA-DPA1, HLA-DPB1, HLA-DQA1, HLA-DQB1, HLA-DRA, HLA-DRB1, HLA-DRB5, SNRPB, SNRPD3, SSB, TRIM21	ACTN1, C1QA, C1QB, C1QC, C1R, C6, CD28, CD40, CD86, CTSG, FCGR1A, FCGR2A, FCGR2B, FCGR3A, H2AFJ, H2AFV, H2AFX, H2AFY, H2AFY2, H2AFZ, H3F3B, HLA-DMA, HLA-DMB, HLA-DOA, HLA-DOB, HLA-DPA1, HLA-DPB1, HLA-DQA1, HLA-DQB1, HLA-DRA, HLA-DRB1, HLA-DRB5, SNRPB, SNRPD3, SSB, TRIM21	C5, C7, HIST1H2BD, HIST2H2BE	90	10	Specific for Up-regulated
